# Supplementary material for: SRPK1 acetylation modulates alternative splicing to regulate cisplatin resistance in breast cancer cells
Source: Commun Biol. 2020 May 27;3:268. doi: 10.1038/s42003-020-0983-4 (PMC7253463; doi:10.1038/s42003-020-0983-4)
Supplement: Supplementary file 2 — Supplementary Data 1 [file 42003_2020_983_MOESM2_ESM.xlsx]

## Sheet: IC50_source_data
Fig.1a	Day1				Day5				Day1				Day5
	231		231R		231		231R		MCF-7		MCF-7R		MCF-7		MCF-7R
Dose(uM)	Mean	SD	Mean	SD	Mean	SD	Mean	SD	Mean	SD	Mean	SD	Mean	SD	Mean	SD
0	1	0	1	0	1	0	1	0	1	0	1	0	1	0	1	0
2.5	0.886647	0.0248696	0.902696	0.00932104	0.812017	0.0204154	0.941861	2.43279e-05	0.981408	0.0265256	0.941631	0.0280596	0.996387	6.23321e-05	0.988544	0.000684291
5	0.853129	0.0155854	0.935825	0.0170802	0.429534	0.00755915	0.95706	0.0205904	0.915386	0.0462085	0.903149	0.0188246	0.981855	0.00379573	0.983374	0.0102932
10	0.851454	0.0301353	0.967684	0.00900077	0.303426	0.00913693	0.817772	0.00381727	0.861294	0.016309	0.921009	0.0239967	0.856728	0.0189951	0.941311	0.011747
20	0.703466	0.00991433	0.902746	0.00502706	0.122096	0.000675265	0.657419	0.0131348	0.785902	0.0325866	0.923403	0.0179521	0.489671	0.0032819	0.763541	0.0153635
Fig.1b
IC50(μM)	Day1				Mean	SD	Day5				Mean	SD
231C	34.287	36.932	37.576	34.839	35.9085	1.37851	5.179	3.686	8.232	5.366	5.61575	1.64483
231R	172.39	187.205	169.328	179.541	177.116	6.90392	27.672	29.89	32.193	25.723	28.8695	2.41979
MCF-7	39.671	44.79	46.569	49.095	45.0312	3.45215	18.87	16.566	20.195	22.727	19.5895	2.22878
MCF-7R	205.321	166.78	173.492	184.703	182.574	14.6107	52.791	57.702	66.902	61.733	59.782	5.18896
Fig. 1e
IC50(μM)
MCF-7R					Mean	SD
SiCtrl	47.893	43.876	54.902	42.901	47.393	4.55625
SiSRPK1	40.251	40.179	34.781	37.401	38.153	2.56178
231R
VC	44.6	45.2	39.36	34.31	40.8675	2.62304
myc_wtk1	39.61	45.2	37.9	23.16	36.4675	3.11737
Fig.7a
IC50(μM)
MCF-7R					Mean	SD
VC+SiCtrl	55.453	43.6	53.015		50.6893	5.11077
SiSRPK1	42.581	40.59	41.081		41.4173	0.8469
Tip60	37.95	31.5616	32.701		34.0709	2.78213
Tip60mut	49.421	45.06	45.9		46.7937	1.88919
SiSRPK1+Tip60	27.547	24.942	28.804		27.0977	1.60835
SiSRPK1+Tip60mut	43.58	38.489	36.625		39.5647	2.93948
Fig.7b
IC50(μM)
231R					Mean	SD
VC	49.041	41.671	39.26	42.201	43.0432	3.63588
wtSRPK1	35.343	39.201	38.091	33.16	36.4488	2.3617
SRPK1mut7	41.809	40.002	42.92	40.43	41.2903	1.15378
Tip60	34.21	39.67	38.48	31.33	35.9225	3.33947
Tip60mut	42.01	40.89	39.76	43.761	41.6052	1.47713
wtSRPK1+Tip60	28.1	31.01	31.96	21.786	28.214	3.97437
SRPK1mut7+Tip60	45.35	38.78	33.46	41.908	39.8745	4.37207
Fig.8b
IC50(μM)					Mean	SD
231R
DMF	24.795	29.97	22.089		25.618	3.26961
5μM	13.578	12.69	12.764		13.0107	0.402301
10μM	11.126	16.636	11.974		13.2453	2.42243
MCF-7R
DMF	39.197	35.208	30.778		35.061	3.43861
5μM	27.981	28.59	24.871		27.1473	1.6287
10μM	26.12	23.782	26.331		25.411	1.15509

## Sheet: Quantification_data
Fig 2d						Mean	SD
siCtrl	0.964717	1	1	1.03657		1.00032	0.025407
siTip60	0.158183	0.162613	0.207195	0.212999		0.185247	0.0249832
siK1	0.837645	0.940511	0.949344	1.06593		0.948357	0.080843
Fig 4d
Percentage of Nu-GFP cells						Mean	SD
wtk1_GFP	0.0428571	0.0387597	0.105263	0.03		0.05422	0.0298335
mut7_GFP	0.23	0.28	0.56	0.44		0.3775	0.130839
Fig.6c
Percentage of mCherry cells						Mean	SD
wtk1	0.28	0.23	0.16	0.15	0.22	0.208	0.0479166
k1mut7	0.04	0.14	0.02	0.25	0.03	0.096	0.088227
wtk1+tip60	0.49	0.79	0.48	0.65	0.55	0.592	0.116
k1mut7+tip60	0.18	0.24	0.13	0.16	0.15	0.172	0.0376298
Fig.8e
Percentage of mCherry cells						Mean	SD
DMF+Cisp	0.07	0.1	0.07	0.1	0.08	0.084	0.0135647
SRPIN+Cisp	0.22	0.32	0.24	0.28	0.34	0.28	0.045607
