# Supplementary material for: SRPK1 acetylation modulates alternative splicing to regulate cisplatin resistance in breast cancer cells
Source: Commun Biol. 2020 May 27;3:268. doi: 10.1038/s42003-020-0983-4 (PMC7253463; doi:10.1038/s42003-020-0983-4)
Supplement: Supplementary file 3 — Supplementary Data 2 [file 42003_2020_983_MOESM3_ESM.xlsx]

## Sheet: SRPK1 wt tryp peptide
N	Unused	Total	%Cov	%Cov(50)	%Cov(95)	Accessions	Names	Used	Annotation	Contrib	Conf	Sequence	Modifications	Cleavages	dMass	Prec MW	Prec m/z	Theor MW	Theor m/z	Theor z	Sc	Spectrum	Time	PrecursorSignal	PrecursorElution
1	43.05	43.05	44.58	41.07	37.86	gi|47419936	SFRS protein kinase 1 [Homo sapiens]			2	99	AEIPCEDEQEQEHNGPLDNK	Carbamidomethyl(C)@5		0.0104331	2351.01	588.759	2351	588.757	4	21	1.1.1.2338.2	35.028	13460	35.0027
1	43.05	43.05	44.58	41.07	37.86	gi|47419936	SFRS protein kinase 1 [Homo sapiens]			2	99	GSAPHSESDLPEQEEEILGSDDDEQEDPNDYCK	Carbamidomethyl(C)@32		3.00282	3736.5	1246.51	3733.5	1245.51	3	23	1.1.1.2751.3	54.528	9334	54.6894
1	43.05	43.05	44.58	41.07	37.86	gi|47419936	SFRS protein kinase 1 [Homo sapiens]			2	99	HFTEDIQTR			0.00278796	1145.55	573.782	1145.55	573.781	2	15	1.1.1.2140.6	24.7565	205493	24.8276
1	43.05	43.05	44.58	41.07	37.86	gi|47419936	SFRS protein kinase 1 [Homo sapiens]			2	99	HKEDLHNANDCDVQNLNQESSFLSSQN	Carbamidomethyl(C)@11	cleaved N-G@C-term; missed K-E@2	1.98788	3144.35	1049.12	3142.36	1048.46	3	20	1.1.1.2549.12	46.053	5155	45.9537
1	43.05	43.05	44.58	41.07	37.86	gi|47419936	SFRS protein kinase 1 [Homo sapiens]			2	99	IADLGNACWVHK	Carbamidomethyl(C)@8		-0.000557947	1382.68	692.345	1382.68	692.346	2	20	1.1.1.2477.20	42.3397	789122	42.1971
1	43.05	43.05	44.58	41.07	37.86	gi|47419936	SFRS protein kinase 1 [Homo sapiens]			2	99	IGDLFNGR	Deamidated(N)@6		-0.00212964	891.443	446.729	891.445	446.73	2	13	1.1.1.2505.2	43.7205	98237	44.1798
1	43.05	43.05	44.58	41.07	37.86	gi|47419936	SFRS protein kinase 1 [Homo sapiens]			2	99	IIHTDIKPENILLSVNEQYIR			-0.00601216	2507.37	836.797	2507.37	836.799	3	25	1.1.1.3283.3	71.1245	5256	71.1091
1	43.05	43.05	44.58	41.07	37.86	gi|47419936	SFRS protein kinase 1 [Homo sapiens]			2	99	LAAEATEWQR			-0.00221267	1173.58	587.795	1173.58	587.796	2	17	1.1.1.2356.4	35.9576	363388	36.1518
1	43.05	43.05	44.58	41.07	37.86	gi|47419936	SFRS protein kinase 1 [Homo sapiens]			2	99	LEESSTIGQDQTLMER	Oxidation(M)@14		-0.000264708	1851.85	926.933	1851.85	926.933	2	23	1.1.1.2377.9	37.0788	252158	37.1991
1	43.05	43.05	44.58	41.07	37.86	gi|47419936	SFRS protein kinase 1 [Homo sapiens]			2	99	MQEIEEMEKESGPGQK		missed K-E@9	0.000630163	1848.82	925.419	1848.82	925.419	2	26	1.1.1.2383.17	37.3911	238878	37.3049
1	43.05	43.05	44.58	41.07	37.86	gi|47419936	SFRS protein kinase 1 [Homo sapiens]			2	99	MTQEKLEESSTIGQDQTLMER	Oxidation(M)@19	missed K-L@5	0.00130664	2469.14	824.053	2469.14	824.053	3	28	1.1.1.2426.11	39.6705	47772	39.6806
1	43.05	43.05	44.58	41.07	37.86	gi|47419936	SFRS protein kinase 1 [Homo sapiens]			2	99	QEESESPVERPLKENPPNK	Gln->pyro-Glu@N-term	missed K-E@13	-0.000470503	2189.06	730.694	2189.06	730.694	3	19	1.1.1.2278.6	31.8877	25554	32.0705
1	43.05	43.05	44.58	41.07	37.86	gi|47419936	SFRS protein kinase 1 [Homo sapiens]			2	99	RLAAEATEWQR		missed R-L@1	-0.00189089	1329.68	665.846	1329.68	665.847	2	18	1.1.1.2294.6	32.7249	173898	32.8649
1	43.05	43.05	44.58	41.07	37.86	gi|47419936	SFRS protein kinase 1 [Homo sapiens]			2	99	RMQEIEEMEKESGPGQK		missed R-M@1; missed K-E@10	-0.00578699	2004.92	669.313	2004.92	669.315	3	23	1.1.1.2343.4	35.2935	23920	35.2631
1	43.05	43.05	44.58	41.07	37.86	gi|47419936	SFRS protein kinase 1 [Homo sapiens]			2	99	RPNKQEESESPVERPLK		missed K-Q@4	0.00740283	2022.06	675.026	2022.05	675.024	3	23	1.1.1.2078.11	21.661	216754	21.6794
1	43.05	43.05	44.58	41.07	37.86	gi|47419936	SFRS protein kinase 1 [Homo sapiens]			2	99	RPNKQEESESPVERPLKENPPN		cleaved N-K@C-term; missed K-Q@4; missed K-E@17	0.0138341	2573.3	858.773	2573.28	858.768	3	21	1.1.1.2150.3	25.2003	23697	25.2053
1	43.05	43.05	44.58	41.07	37.86	gi|47419936	SFRS protein kinase 1 [Homo sapiens]			2	99	RPNKQEESESPVERPLKENPPNK		missed K-Q@4; missed K-E@17	0.0151638	2701.39	676.356	2701.38	676.352	4	28	1.1.1.2100.11	22.8378	535715	22.9003
1	43.05	43.05	44.58	41.07	37.86	gi|47419936	SFRS protein kinase 1 [Homo sapiens]			2	99	SAEHYTETALDEIR			0.000330819	1633.76	817.887	1633.76	817.886	2	22	1.1.1.2543.5	45.7397	473286	45.6926
1	43.05	43.05	44.58	41.07	37.86	gi|47419936	SFRS protein kinase 1 [Homo sapiens]			2	99	SGAPPPSGSAVSTAPQPK		cleaved K-P@C-term	0.00644509	1634.83	818.424	1634.83	818.42	2	18	1.1.1.2126.16	24.0058	15411	24.0779
1	43.05	43.05	44.58	41.07	37.86	gi|47419936	SFRS protein kinase 1 [Homo sapiens]			2	99	STAGNFLVNPLEPK			-0.000619296	1485.78	743.898	1485.78	743.899	2	21	1.1.1.2914.2	61.9891	20292	62.0048
1	43.05	43.05	44.58	41.07	37.86	gi|47419936	SFRS protein kinase 1 [Homo sapiens]			1.72125	99	RMQEIEEMEK	Oxidation(M)@2	missed R-M@1	0.0128386	1337.61	446.877	1337.6	446.872	3	9	1.1.1.2129.4	24.1441	7231	24.0779
1	43.05	43.05	44.58	41.07	37.86	gi|47419936	SFRS protein kinase 1 [Homo sapiens]			0.721246	81.03	VLALQAR			-0.000200254	769.481	385.748	769.481	385.748	2	11	1.1.1.2234.2	29.5776	108032	29.5638
1	43.05	43.05	44.58	41.07	37.86	gi|47419936	SFRS protein kinase 1 [Homo sapiens]			0.367543	69.36	QAELLEKR	Gln->pyro-Glu@N-term	missed K-R@7	-0.00134807	968.528	485.271	968.529	485.272	2	10	1.1.1.2415.4	39.0733	13506	39.0527
1	43.05	43.05	44.58	41.07	37.86	gi|47419936	SFRS protein kinase 1 [Homo sapiens]			0.166216	68.48	MQEIEEMEK	Oxidation(M)@7		0.00499023	1181.5	591.757	1181.49	591.755	2	11	1.1.1.2099.8	22.7694	24417	22.687
1	43.05	43.05	44.58	41.07	37.86	gi|47419936	SFRS protein kinase 1 [Homo sapiens]			0.0443122	9.745	QEESESPVERPLK			0.00747346	1526.77	509.929	1526.76	509.926	3	10	1.1.1.2141.5	24.8026	22405	24.7749
1	43.05	43.05	44.58	41.07	37.86	gi|47419936	SFRS protein kinase 1 [Homo sapiens]			0.0268721	5.951	HPWLNS			-0.000441637	752.36	377.187	752.361	377.188	2	9	1.1.1.2270.2	31.4522	67684	31.6509
1	43.05	43.05	44.58	41.07	37.86	gi|47419936	SFRS protein kinase 1 [Homo sapiens]			0.00174066	81.15	GGYHLVK	Delta:H(2)C(2)@N-term		0.00153816	798.44	400.227	798.439	400.227	2	10	1.1.1.2134.2	24.4122	18605	24.4557
1	43.05	43.05	44.58	41.07	37.86	gi|47419936	SFRS protein kinase 1 [Homo sapiens]			0	99	AEIPCEDEQEQEHNGPLDNK	Carbamidomethyl(C)@5		-0.0031932	2350.99	784.672	2351	784.673	3	17	1.1.1.2328.8	34.5189	391732	34.9506
1	43.05	43.05	44.58	41.07	37.86	gi|47419936	SFRS protein kinase 1 [Homo sapiens]			0	99	AEIPCEDEQEQEHNGPLDNK	Carbamidomethyl(C)@5; Deamidated(Q)@9		0.0213141	2352	785.008	2351.98	785.001	3	17	1.1.1.2331.10	34.6652	110072	35.1069
1	43.05	43.05	44.58	41.07	37.86	gi|47419936	SFRS protein kinase 1 [Homo sapiens]			0	99	AEIPCEDEQEQEHNGPLDNK	Carbamidomethyl(C)@5		-0.00119527	2351	1176.51	2351	1176.51	2	19	1.1.1.2332.7	34.7373	93673	35.0027
1	43.05	43.05	44.58	41.07	37.86	gi|47419936	SFRS protein kinase 1 [Homo sapiens]			0	99	AEIPCEDEQEQEHNGPLDNK	Carbamidomethyl(C)@5; Deamidated(Q)@11		0.0140325	2352	1177.01	2351.98	1177	2	17	1.1.1.2339.9	35.1019	46369	35.1069
1	43.05	43.05	44.58	41.07	37.86	gi|47419936	SFRS protein kinase 1 [Homo sapiens]			0	99	AEIPCEDEQEQEHNGPLDNK	Carbamidomethyl@N-term; Carbamidomethyl(C)@5		-0.00137333	2408.02	803.68	2408.02	803.68	3	20	1.1.1.2342.7	35.2581	30029	35.211
1	43.05	43.05	44.58	41.07	37.86	gi|47419936	SFRS protein kinase 1 [Homo sapiens]			0	99	AEIPCEDEQEQEHNGPLDNK	Carbamidomethyl(C)@5		1.98818	2352.99	589.254	2351	588.757	4	23	1.1.1.2343.2	35.2768	6888	35.2631
1	43.05	43.05	44.58	41.07	37.86	gi|47419936	SFRS protein kinase 1 [Homo sapiens]			0	99	AEIPCEDEQEQEHNGPLDNK	Carbamidomethyl(C)@5; Deamidated(Q)@9; Deamidated(N)@14		0.0183561	2352.98	785.335	2352.97	785.329	3	18	1.1.1.2368.5	36.6098	47194	36.6754
1	43.05	43.05	44.58	41.07	37.86	gi|47419936	SFRS protein kinase 1 [Homo sapiens]			0	99	AEIPCEDEQEQEHNGPLDNK	Carbamidomethyl@N-term; Carbamidomethyl(C)@5; Deamidated(N)@14		-0.00231732	2409	804.007	2409	804.008	3	18	1.1.1.2370.7	36.7226	16852	36.6754
1	43.05	43.05	44.58	41.07	37.86	gi|47419936	SFRS protein kinase 1 [Homo sapiens]			0	99	AEIPCEDEQEQEHNGPLDNK	Carbamidomethyl(C)@5; Deamidated(Q)@9; Deamidated(N)@14		0.0178068	2352.98	785.335	2352.97	785.329	3	18	1.1.1.2371.6	36.7614	47194	36.6754
1	43.05	43.05	44.58	41.07	37.86	gi|47419936	SFRS protein kinase 1 [Homo sapiens]			0	99	AEIPCEDEQEQEHNGPLDNK	Carbamidomethyl(C)@5; Deamidated(N)@14		-0.00338698	2351.98	589.002	2351.98	589.003	4	23	1.1.1.2372.3	36.7988	17069	36.7276
1	43.05	43.05	44.58	41.07	37.86	gi|47419936	SFRS protein kinase 1 [Homo sapiens]			0	99	AEIPCEDEQEQEHNGPLDNK	Carbamidomethyl(C)@5		-0.0031932	2350.99	784.672	2351	784.673	3	16	1.1.1.2334.5	34.8214	488499	35.1069
1	43.05	43.05	44.58	41.07	37.86	gi|47419936	SFRS protein kinase 1 [Homo sapiens]			0	99	AEIPCEDEQEQEHNGPLDNK	Carbamidomethyl(C)@5; Deamidated(N)@14		-0.00139052	2351.98	785	2351.98	785.001	3	15	1.1.1.2362.11	36.2845	363407	36.6754
1	43.05	43.05	44.58	41.07	37.86	gi|47419936	SFRS protein kinase 1 [Homo sapiens]			0	94.56	AEIPCEDEQEQEHNGPLDNK	Carbamidomethyl(C)@5; Deamidated(Q)@11; Deamidated(N)@14		0.0300746	2353	785.339	2352.97	785.329	3	14	1.1.1.2359.10	36.1301	224455	36.571
1	43.05	43.05	44.58	41.07	37.86	gi|47419936	SFRS protein kinase 1 [Homo sapiens]			0	49.74	AEIPCEDEQEQEHNGPLDNK	Carbamidomethyl(C)@5; Deamidated(N)@14		0.00402302	2351.99	1177	2351.98	1177	2	12	1.1.1.2358.23	36.0942	22971	36.2045
1	43.05	43.05	44.58	41.07	37.86	gi|47419936	SFRS protein kinase 1 [Homo sapiens]			0	45.68	AEIPCEDEQEQEHNGPLDNK	Carbamidomethyl(C)@5		2.01243	2353.01	1177.51	2351	1176.51	2	13	1.1.1.2336.8	34.9456	47406	35.0027
1	43.05	43.05	44.58	41.07	37.86	gi|47419936	SFRS protein kinase 1 [Homo sapiens]			0	7.899	AEIPCEDEQEQEHNGPLDNK	Carbamidomethyl(C)@5		3.0145	2354.01	785.678	2351	784.673	3	12	1.1.1.2340.3	35.1389	7244	35.1069
1	43.05	43.05	44.58	41.07	37.86	gi|47419936	SFRS protein kinase 1 [Homo sapiens]			0	6.1	AEIPCEDEQEQEHNGPLDNK	Delta:H(2)C(2)@N-term; Carbamidomethyl(C)@5		0.0011551	2377.01	793.345	2377.01	793.345	3	12	1.1.1.2397.21	38.1414	33607	38.1011
1	43.05	43.05	44.58	41.07	37.86	gi|47419936	SFRS protein kinase 1 [Homo sapiens]			0	5.112	AEIPCEDEQEQEHNGPLDNK	Carbamidomethyl(C)@5; Deamidated(Q)@9; Deamidated(Q)@11; Deamidated(N)@14		0.0383848	2353.99	1178	2353.95	1177.98	2	12	1.1.1.2363.5	36.3569	4088	36.5188
1	43.05	43.05	44.58	41.07	37.86	gi|47419936	SFRS protein kinase 1 [Homo sapiens]			0	0.6704	AEIPCEDEQEQEHNGPLDNK	Carbamyl@N-term; Oxidation(P)@4; Carbamidomethyl(C)@5; Deamidated(N)@14		0.0394917	2411.02	804.681	2410.98	804.668	3	12	1.1.1.2373.8	36.8694	9865	36.8845
1	43.05	43.05	44.58	41.07	37.86	gi|47419936	SFRS protein kinase 1 [Homo sapiens]			0	0.1327	AEIPCEDEQEQEHNGPLDNK	Carbamidomethyl(C)@5; Deamidated(Q)@11		0.00190531	2351.98	785.002	2351.98	785.001	3	8	1.1.1.2385.20	37.5027	15423	37.4112
1	43.05	43.05	44.58	41.07	37.86	gi|47419936	SFRS protein kinase 1 [Homo sapiens]			0	0.1293	AEIPCEDEQEQEHNGPLDNK	Carbamidomethyl(C)@5; Ammonia-loss(N)@19		0.00769903	2333.98	1168	2333.97	1167.99	2	10	1.1.1.2380.17	37.2435	10890	37.1464
1	43.05	43.05	44.58	41.07	37.86	gi|47419936	SFRS protein kinase 1 [Homo sapiens]			0	0.00301	AEIPCEDEQEQEHNGPLDNK	Carbamidomethyl(C)@5		-0.00593972	2350.99	784.671	2351	784.673	3	5	1.1.1.2388.10	37.6624	8397	37.5177
1	43.05	43.05	44.58	41.07	37.86	gi|47419936	SFRS protein kinase 1 [Homo sapiens]			0	0.02837	GKSTAGNFLVNPLEPKNAEKLKVKIADLGNACWVHK	Phospho(S)@3; Carbamidomethyl(C)@32	missed K-S@2; missed K-N@16; missed K-L@20; missed K-V@22; missed K-I@24	-0.0496841	4026.04	1007.52	4026.09	1007.53	4	8	1.1.1.2476.23	42.2937	785	42.1971
1	43.05	43.05	44.58	41.07	37.86	gi|47419936	SFRS protein kinase 1 [Homo sapiens]			0	99	GSAPHSESDLPEQEEEILGSDDDEQEDPNDYCK	Carbamidomethyl(C)@32		-0.00750839	3733.49	934.38	3733.5	934.382	4	27	1.1.1.2753.6	54.6155	12718	54.7415
1	43.05	43.05	44.58	41.07	37.86	gi|47419936	SFRS protein kinase 1 [Homo sapiens]			0	99	GSAPHSESDLPEQEEEILGSDDDEQEDPNDYCK	Carbamidomethyl(C)@32		0.99677	3734.5	1245.84	3733.5	1245.51	3	27	1.1.1.2754.12	54.6843	12366	54.7415
1	43.05	43.05	44.58	41.07	37.86	gi|47419936	SFRS protein kinase 1 [Homo sapiens]			0	99	GSAPHSESDLPEQEEEILGSDDDEQEDPNDYCK	Carbamidomethyl(C)@32		-0.00735262	3733.49	1245.5	3733.5	1245.51	3	29	1.1.1.2755.9	54.7314	21180	54.6894
1	43.05	43.05	44.58	41.07	37.86	gi|47419936	SFRS protein kinase 1 [Homo sapiens]			0	99	GSAPHSESDLPEQEEEILGSDDDEQEDPNDYCK	Carbamidomethyl(C)@32		-0.00702012	3733.49	934.38	3733.5	934.382	4	24	1.1.1.2756.5	54.7802	12718	54.7415
1	43.05	43.05	44.58	41.07	37.86	gi|47419936	SFRS protein kinase 1 [Homo sapiens]			0	99	HFTEDIQTR			0.00278796	1145.55	573.782	1145.55	573.781	2	15	1.1.1.2143.3	24.9057	221612	24.9383
1	43.05	43.05	44.58	41.07	37.86	gi|47419936	SFRS protein kinase 1 [Homo sapiens]			0	99	HFTEDIQTR	Delta:H(2)C(2)(H)@1		-0.000804719	1171.56	586.788	1171.56	586.788	2	13	1.1.1.2422.6	39.4331	24388	39.4714
1	43.05	43.05	44.58	41.07	37.86	gi|47419936	SFRS protein kinase 1 [Homo sapiens]			0	55	HFTEDIQTR			0.00571194	1145.55	382.858	1145.55	382.856	3	11	1.1.1.2146.2	24.9693	94253	24.9439
1	43.05	43.05	44.58	41.07	37.86	gi|47419936	SFRS protein kinase 1 [Homo sapiens]			0	50.77	HFTEDIQTR			0.00571194	1145.55	382.858	1145.55	382.856	3	11	1.1.1.2141.4	24.7959	93517	24.8802
1	43.05	43.05	44.58	41.07	37.86	gi|47419936	SFRS protein kinase 1 [Homo sapiens]			0	0.5227	HFTEDIQTR	Carbamidomethyl@N-term		0.00435782	1202.57	602.293	1202.57	602.291	2	7	1.1.1.2167.5	26.0774	7461	25.9442
1	43.05	43.05	44.58	41.07	37.86	gi|47419936	SFRS protein kinase 1 [Homo sapiens]			0	99	HKEDLHNANDCDVQNLNQESSFLSSQN	Carbamidomethyl(C)@11	cleaved N-G@C-term; missed K-E@2	0.00599596	3142.37	1048.46	3142.36	1048.46	3	22	1.1.1.2546.10	45.8965	8999	45.9537
1	43.05	43.05	44.58	41.07	37.86	gi|47419936	SFRS protein kinase 1 [Homo sapiens]			0	0.7312	HPWLNS			-0.000441637	752.36	377.187	752.361	377.188	2	7	1.1.1.2267.2	31.2953	67684	31.6509
1	43.05	43.05	44.58	41.07	37.86	gi|47419936	SFRS protein kinase 1 [Homo sapiens]			0	0.2618	HPWLNS			-0.000441637	752.36	377.187	752.361	377.188	2	7	1.1.1.2273.3	31.6109	63816	31.6509
1	43.05	43.05	44.58	41.07	37.86	gi|47419936	SFRS protein kinase 1 [Homo sapiens]			0	99	IADLGNACWVHK	Carbamidomethyl(C)@8		-0.000557947	1382.68	692.345	1382.68	692.346	2	21	1.1.1.2475.7	42.2127	789122	42.1971
1	43.05	43.05	44.58	41.07	37.86	gi|47419936	SFRS protein kinase 1 [Homo sapiens]			0	99	IADLGNACWVHK	Deamidated(N)@6; Carbamidomethyl(C)@8		0.000267583	1383.66	692.838	1383.66	692.838	2	20	1.1.1.2541.9	45.6205	13139	45.6405
1	43.05	43.05	44.58	41.07	37.86	gi|47419936	SFRS protein kinase 1 [Homo sapiens]			0	99	IADLGNACWVHK	Delta:H(2)C(2)@N-term; Carbamidomethyl(C)@8		-0.00461618	1408.69	705.351	1408.69	705.353	2	18	1.1.1.2771.14	55.5549	23016	55.4739
1	43.05	43.05	44.58	41.07	37.86	gi|47419936	SFRS protein kinase 1 [Homo sapiens]			0	99	IADLGNACWVHK	Carbamidomethyl@N-term; Carbamidomethyl(C)@8		0.00777464	1439.71	720.86	1439.7	720.856	2	16	1.1.1.2505.9	43.7438	5358	43.6598
1	43.05	43.05	44.58	41.07	37.86	gi|47419936	SFRS protein kinase 1 [Homo sapiens]			0	99	IADLGNACWVHK	Delta:H(2)C(2)@N-term; Carbamidomethyl(C)@8		-0.000846965	1408.69	470.571	1408.69	470.571	3	17	1.1.1.2769.5	55.4338	24912	55.4739
1	43.05	43.05	44.58	41.07	37.86	gi|47419936	SFRS protein kinase 1 [Homo sapiens]			0	99	IADLGNACWVHK	Carbamidomethyl(C)@8		-0.00292734	1382.67	461.899	1382.68	461.899	3	15	1.1.1.2473.5	42.1047	830142	42.1971
1	43.05	43.05	44.58	41.07	37.86	gi|47419936	SFRS protein kinase 1 [Homo sapiens]			0	99	IADLGNACWVHK	Carbamidomethyl(C)@8		-0.00292734	1382.67	461.899	1382.68	461.899	3	14	1.1.1.2476.5	42.262	990001	42.1971
1	43.05	43.05	44.58	41.07	37.86	gi|47419936	SFRS protein kinase 1 [Homo sapiens]			0	6.985	IADLGNACWVHK	Carbamidomethyl(C)@8; Carbamidomethyl(K)@12		-0.00113631	1439.7	720.856	1439.7	720.856	2	11	1.1.1.2471.5	42.0103	18281	42.0403
1	43.05	43.05	44.58	41.07	37.86	gi|47419936	SFRS protein kinase 1 [Homo sapiens]			0	98.47	IGDLFNGR	Deamidated(N)@6		-0.00231274	891.443	446.729	891.445	446.73	2	13	1.1.1.2514.2	44.1884	89865	44.1798
1	43.05	43.05	44.58	41.07	37.86	gi|47419936	SFRS protein kinase 1 [Homo sapiens]			0	97.69	IGDLFNGR	Delta:H(2)C(2)@N-term		-0.000470601	916.476	459.245	916.477	459.246	2	12	1.1.1.2769.4	55.4322	9148	55.4739
1	43.05	43.05	44.58	41.07	37.86	gi|47419936	SFRS protein kinase 1 [Homo sapiens]			0	95.43	IGDLFNGR	Delta:H(2)C(2)@N-term		-0.00126404	916.475	459.245	916.477	459.246	2	12	1.1.1.2766.3	55.2718	11676	55.2627
1	43.05	43.05	44.58	41.07	37.86	gi|47419936	SFRS protein kinase 1 [Homo sapiens]			0	95.12	IGDLFNGR			-0.00265466	890.458	446.236	890.461	446.238	2	12	1.1.1.2457.2	41.2719	36685	41.364
1	43.05	43.05	44.58	41.07	37.86	gi|47419936	SFRS protein kinase 1 [Homo sapiens]			0	84.17	IGDLFNGR	Delta:H(2)C(2)@N-term		-0.00126404	916.475	459.245	916.477	459.246	2	13	1.1.1.2763.2	55.1248	9977	55.1582
1	43.05	43.05	44.58	41.07	37.86	gi|47419936	SFRS protein kinase 1 [Homo sapiens]			0	82.3	IGDLFNGR	Deamidated(N)@6		-0.00231274	891.443	446.729	891.445	446.73	2	12	1.1.1.2510.2	43.982	98237	44.1798
1	43.05	43.05	44.58	41.07	37.86	gi|47419936	SFRS protein kinase 1 [Homo sapiens]			0	81.64	IGDLFNGR			-0.00167812	890.459	446.237	890.461	446.238	2	11	1.1.1.2449.4	40.8586	58448	40.8953
1	43.05	43.05	44.58	41.07	37.86	gi|47419936	SFRS protein kinase 1 [Homo sapiens]			0	49.35	IGDLFNGR	Carbamidomethyl@N-term; Deamidated(N)@6		0.0114416	948.478	475.246	948.466	475.241	2	10	1.1.1.2540.2	45.5433	16817	45.4316
1	43.05	43.05	44.58	41.07	37.86	gi|47419936	SFRS protein kinase 1 [Homo sapiens]			0	2.766	IGDLFNGR	Deamidated(N)@6; Deamidated(R)@8		0.0148447	892.444	447.229	892.429	447.222	2	10	1.1.1.2517.2	44.3461	6300	44.2838
1	43.05	43.05	44.58	41.07	37.86	gi|47419936	SFRS protein kinase 1 [Homo sapiens]			0	0.3825	IGDLFNGR	Carbamidomethyl@N-term; Deamidated(N)@6		0.0112585	948.478	475.246	948.466	475.241	2	9	1.1.1.2537.2	45.3899	16817	45.4316
1	43.05	43.05	44.58	41.07	37.86	gi|47419936	SFRS protein kinase 1 [Homo sapiens]			0	99	IIHTDIKPENILLSVNEQYIR			0.00166246	2507.38	627.851	2507.37	627.851	4	26	1.1.1.3179.3	69.3363	6925	69.4256
1	43.05	43.05	44.58	41.07	37.86	gi|47419936	SFRS protein kinase 1 [Homo sapiens]			0	99	IIHTDIKPENILLSVNEQYIR	Deamidated(N)@10; Deamidated(N)@16		0.0340239	2509.38	837.466	2509.34	837.455	3	20	1.1.1.3180.2	69.3923	3263	69.32
1	43.05	43.05	44.58	41.07	37.86	gi|47419936	SFRS protein kinase 1 [Homo sapiens]			0	99	IIHTDIKPENILLSVNEQYIR			0.00112877	2507.38	836.799	2507.37	836.799	3	33	1.1.1.3186.3	69.5666	35227	69.5479
1	43.05	43.05	44.58	41.07	37.86	gi|47419936	SFRS protein kinase 1 [Homo sapiens]			0	99	IIHTDIKPENILLSVNEQYIR			0.000685922	2507.38	627.851	2507.37	627.851	4	20	1.1.1.3191.2	69.637	6390	69.6217
1	43.05	43.05	44.58	41.07	37.86	gi|47419936	SFRS protein kinase 1 [Homo sapiens]			0	99	IIHTDIKPENILLSVNEQYIR	Carbamidomethyl@N-term		0.0093548	2564.41	855.809	2564.4	855.806	3	23	1.1.1.3487.7	75.9175	13040	75.8377
1	43.05	43.05	44.58	41.07	37.86	gi|47419936	SFRS protein kinase 1 [Homo sapiens]			0	99	IIHTDIKPENILLSVNEQYIR			-0.000702236	2507.37	836.799	2507.37	836.799	3	15	1.1.1.3177.8	69.2352	35352	69.32
1	43.05	43.05	44.58	41.07	37.86	gi|47419936	SFRS protein kinase 1 [Homo sapiens]			0	98.99	IIHTDIKPENILLSVNEQYIR	Acetyl@N-term; Oxidation(H)@3; Deamidated(N)@10		0.0288832	2566.39	856.472	2566.36	856.462	3	16	1.1.1.3484.7	75.7559	6212	75.8912
1	43.05	43.05	44.58	41.07	37.86	gi|47419936	SFRS protein kinase 1 [Homo sapiens]			0	7.47	KQEESESPVERPLKENPPNK		cleaved N-K@N-term; missed K-Q@1; missed K-E@14	0.0102354	2334.19	584.555	2334.18	584.553	4	11	1.1.1.2127.3	24.0378	12918	23.9173
1	43.05	43.05	44.58	41.07	37.86	gi|47419936	SFRS protein kinase 1 [Homo sapiens]			0	0.2352	KQEESESPVERPLKENPPNK		cleaved N-K@N-term; missed K-Q@1; missed K-E@14	0.0102354	2334.19	584.555	2334.18	584.553	4	9	1.1.1.2124.7	23.8805	12918	23.9173
1	43.05	43.05	44.58	41.07	37.86	gi|47419936	SFRS protein kinase 1 [Homo sapiens]			0	99	LAAEATEWQR			-0.00221267	1173.58	587.795	1173.58	587.796	2	17	1.1.1.2359.4	36.11	363388	36.1518
1	43.05	43.05	44.58	41.07	37.86	gi|47419936	SFRS protein kinase 1 [Homo sapiens]			0	99	LAAEATEWQR			-0.00221267	1173.58	587.795	1173.58	587.796	2	17	1.1.1.2362.6	36.2712	400157	36.1518
1	43.05	43.05	44.58	41.07	37.86	gi|47419936	SFRS protein kinase 1 [Homo sapiens]			0	99	LAAEATEWQR	Delta:H(2)C(2)@N-term		-0.000805101	1199.59	600.804	1199.59	600.804	2	17	1.1.1.2496.5	43.3159	14806	43.3427
1	43.05	43.05	44.58	41.07	37.86	gi|47419936	SFRS protein kinase 1 [Homo sapiens]			0	99	LAAEATEWQR	Oxidation(W)@8		-0.00330615	1189.57	595.792	1189.57	595.794	2	15	1.1.1.2105.2	23.0587	6961	22.9587
1	43.05	43.05	44.58	41.07	37.86	gi|47419936	SFRS protein kinase 1 [Homo sapiens]			0	99	LAAEATEWQR			-0.00450636	1173.57	392.198	1173.58	392.2	3	13	1.1.1.2361.2	36.2121	30790	36.2045
1	43.05	43.05	44.58	41.07	37.86	gi|47419936	SFRS protein kinase 1 [Homo sapiens]			0	99	LAAEATEWQR	Delta:H(2)C(2)@N-term; Deamidated(Q)@9		0.0149151	1200.59	601.303	1200.58	601.296	2	16	1.1.1.2504.2	43.7068	3092	43.7119
1	43.05	43.05	44.58	41.07	37.86	gi|47419936	SFRS protein kinase 1 [Homo sapiens]			0	95	LAAEATEWQR	Deamidated(Q)@9		0.0175359	1174.58	588.297	1174.56	588.288	2	12	1.1.1.2353.3	35.8041	39140	36.2045
1	43.05	43.05	44.58	41.07	37.86	gi|47419936	SFRS protein kinase 1 [Homo sapiens]			0	47.45	LAAEATEWQR	Delta:H(2)C(2)@N-term; Deamidated(Q)@9		0.0205302	1200.6	601.306	1200.58	601.296	2	13	1.1.1.2500.3	43.517	2812	43.6598
1	43.05	43.05	44.58	41.07	37.86	gi|47419936	SFRS protein kinase 1 [Homo sapiens]			0	99	LEESSTIGQDQTLMER	Oxidation(M)@14		-0.000264708	1851.85	926.933	1851.85	926.933	2	27	1.1.1.2380.13	37.2302	271027	37.1991
1	43.05	43.05	44.58	41.07	37.86	gi|47419936	SFRS protein kinase 1 [Homo sapiens]			0	99	LEESSTIGQDQTLMER	Delta:H(2)C(2)@N-term; Oxidation(M)@14		-0.00186311	1877.87	939.94	1877.87	939.941	2	19	1.1.1.2505.10	43.7488	7599	43.8678
1	43.05	43.05	44.58	41.07	37.86	gi|47419936	SFRS protein kinase 1 [Homo sapiens]			0	99	LEESSTIGQDQTLMER			-0.000504093	1835.86	918.936	1835.86	918.936	2	25	1.1.1.2524.7	44.7407	511790	44.8569
1	43.05	43.05	44.58	41.07	37.86	gi|47419936	SFRS protein kinase 1 [Homo sapiens]			0	99	LEESSTIGQDQTLMER	Delta:H(2)C(2)@N-term; Oxidation(M)@14		-0.00361239	1877.86	939.939	1877.87	939.941	2	22	1.1.1.2524.8	44.7474	11532	44.7002
1	43.05	43.05	44.58	41.07	37.86	gi|47419936	SFRS protein kinase 1 [Homo sapiens]			0	99	LEESSTIGQDQTLMER			-0.000403366	1835.86	612.96	1835.86	612.96	3	25	1.1.1.2525.5	44.7646	225144	44.8569
1	43.05	43.05	44.58	41.07	37.86	gi|47419936	SFRS protein kinase 1 [Homo sapiens]			0	99	LEESSTIGQDQTLMER			-0.000504093	1835.86	918.936	1835.86	918.936	2	23	1.1.1.2527.12	44.8941	511790	44.8569
1	43.05	43.05	44.58	41.07	37.86	gi|47419936	SFRS protein kinase 1 [Homo sapiens]			0	99	LEESSTIGQDQTLMER			-0.000403366	1835.86	612.96	1835.86	612.96	3	26	1.1.1.2528.9	44.928	225144	44.8569
1	43.05	43.05	44.58	41.07	37.86	gi|47419936	SFRS protein kinase 1 [Homo sapiens]			0	99	LEESSTIGQDQTLMER	Carbamidomethyl@N-term		0.00670412	1892.89	947.45	1892.88	947.447	2	24	1.1.1.2529.13	45.0018	16289	45.0135
1	43.05	43.05	44.58	41.07	37.86	gi|47419936	SFRS protein kinase 1 [Homo sapiens]			0	99	LEESSTIGQDQTLMER			-0.000504093	1835.86	918.936	1835.86	918.936	2	22	1.1.1.2530.6	45.0524	511790	44.8569
1	43.05	43.05	44.58	41.07	37.86	gi|47419936	SFRS protein kinase 1 [Homo sapiens]			0	99	LEESSTIGQDQTLMER	Delta:H(2)C(2)@N-term		0.00392434	1861.88	931.946	1861.87	931.944	2	21	1.1.1.2737.8	53.7908	3288	53.7505
1	43.05	43.05	44.58	41.07	37.86	gi|47419936	SFRS protein kinase 1 [Homo sapiens]			0	99	LEESSTIGQDQTLMER	Oxidation(M)@14		-0.00434221	1851.85	618.29	1851.85	618.291	3	14	1.1.1.2375.4	36.9541	271860	37.1991
1	43.05	43.05	44.58	41.07	37.86	gi|47419936	SFRS protein kinase 1 [Homo sapiens]			0	0.06599	LEESSTIGQDQTLMER	Carbamidomethyl(T)@12		0.00294086	1892.88	631.968	1892.88	631.967	3	9	1.1.1.2259.5	30.8946	126325	31.337
1	43.05	43.05	44.58	41.07	37.86	gi|47419936	SFRS protein kinase 1 [Homo sapiens]			0	0.02752	LEESSTIGQDQTLMER			-0.016739	1835.84	918.928	1835.86	918.936	2	7	1.1.1.2700.10	51.9089	4743	51.8619
1	43.05	43.05	44.58	41.07	37.86	gi|47419936	SFRS protein kinase 1 [Homo sapiens]			0	44.61	MQEIEEMEK	Oxidation(M)@7		0.00499023	1181.5	591.757	1181.49	591.755	2	11	1.1.1.2096.2	22.5915	24417	22.687
1	43.05	43.05	44.58	41.07	37.86	gi|47419936	SFRS protein kinase 1 [Homo sapiens]			0	29.77	MQEIEEMEK			1.9964	1167.5	584.755	1165.5	583.757	2	11	1.1.1.2312.3	33.6803	10283	33.5961
1	43.05	43.05	44.58	41.07	37.86	gi|47419936	SFRS protein kinase 1 [Homo sapiens]			0	99	MQEIEEMEKESGPGQK	Oxidation(M)@7	missed K-E@9	0.00692032	1864.83	622.616	1864.82	622.613	3	17	1.1.1.2123.5	23.8257	224705	23.8641
1	43.05	43.05	44.58	41.07	37.86	gi|47419936	SFRS protein kinase 1 [Homo sapiens]			0	99	MQEIEEMEKESGPGQK		missed K-E@9	1.00745	1849.83	617.618	1848.82	617.282	3	18	1.1.1.2381.9	37.2716	337302	37.2519
1	43.05	43.05	44.58	41.07	37.86	gi|47419936	SFRS protein kinase 1 [Homo sapiens]			0	99	MQEIEEMEKESGPGQK		missed K-E@9	0.00130541	1848.82	617.282	1848.82	617.282	3	23	1.1.1.2384.11	37.4344	482194	37.3049
1	43.05	43.05	44.58	41.07	37.86	gi|47419936	SFRS protein kinase 1 [Homo sapiens]			0	99	MQEIEEMEKESGPGQK		missed K-E@9	1.01184	1849.84	925.925	1848.82	925.419	2	21	1.1.1.2385.22	37.506	224962	37.2519
1	43.05	43.05	44.58	41.07	37.86	gi|47419936	SFRS protein kinase 1 [Homo sapiens]			0	99	MQEIEEMEKESGPGQK	Oxidation(M)@7	missed K-E@9	0.00692032	1864.83	622.616	1864.82	622.613	3	16	1.1.1.2117.3	23.5228	224705	23.8641
1	43.05	43.05	44.58	41.07	37.86	gi|47419936	SFRS protein kinase 1 [Homo sapiens]			0	99	MQEIEEMEKESGPGQK		missed K-E@9	0.000630163	1848.82	925.419	1848.82	925.419	2	16	1.1.1.2386.23	37.5611	238878	37.3049
1	43.05	43.05	44.58	41.07	37.86	gi|47419936	SFRS protein kinase 1 [Homo sapiens]			0	99	MQEIEEMEKESGPGQK	Oxidation(M)@7	missed K-E@9	0.00692032	1864.83	622.616	1864.82	622.613	3	16	1.1.1.2120.4	23.6745	224705	23.8641
1	43.05	43.05	44.58	41.07	37.86	gi|47419936	SFRS protein kinase 1 [Homo sapiens]			0	99	MQEIEEMEKESGPGQK	Carbamidomethyl@N-term	missed K-E@9	-0.00392568	1905.84	636.288	1905.84	636.289	3	16	1.1.1.2426.6	39.6505	17943	39.5238
1	43.05	43.05	44.58	41.07	37.86	gi|47419936	SFRS protein kinase 1 [Homo sapiens]			0	99	MQEIEEMEKESGPGQK	Oxidation(M)@1; Oxidation(M)@7	missed K-E@9	0.00923842	1880.82	627.948	1880.81	627.945	3	16	1.1.1.2048.5	20.0715	50344	20.0314
1	43.05	43.05	44.58	41.07	37.86	gi|47419936	SFRS protein kinase 1 [Homo sapiens]			0	99	MQEIEEMEKESGPGQK	Carbamidomethyl@N-term	missed K-E@9	-0.00392568	1905.84	636.288	1905.84	636.289	3	14	1.1.1.2422.9	39.4381	17943	39.5238
1	43.05	43.05	44.58	41.07	37.86	gi|47419936	SFRS protein kinase 1 [Homo sapiens]			0	99	MQEIEEMEKESGPGQK	Oxidation(M)@1	missed K-E@9	0.00095448	1864.82	933.417	1864.82	933.416	2	15	1.1.1.2247.7	30.2773	11692	30.1376
1	43.05	43.05	44.58	41.07	37.86	gi|47419936	SFRS protein kinase 1 [Homo sapiens]			0	98.77	MQEIEEMEKESGPGQK	Oxidation(M)@7	missed K-E@9	0.00681372	1864.83	933.42	1864.82	933.416	2	14	1.1.1.2122.9	23.8062	37410	23.7587
1	43.05	43.05	44.58	41.07	37.86	gi|47419936	SFRS protein kinase 1 [Homo sapiens]			0	74.17	MQEIEEMEKESGPGQK	Delta:H(2)C(2)@N-term; Deamidated(Q)@15	missed K-E@9	0.0275321	1875.85	938.933	1875.82	938.919	2	14	1.1.1.2528.17	44.953	8492	44.9614
1	43.05	43.05	44.58	41.07	37.86	gi|47419936	SFRS protein kinase 1 [Homo sapiens]			0	59.63	MQEIEEMEKESGPGQK	Oxidation(M)@7	missed K-E@9	0.00692032	1864.83	622.616	1864.82	622.613	3	12	1.1.1.2126.7	23.9874	197421	23.8641
1	43.05	43.05	44.58	41.07	37.86	gi|47419936	SFRS protein kinase 1 [Homo sapiens]			0	30.41	MQEIEEMEKESGPGQK	Carbamidomethyl@N-term	missed K-E@9	0.00632801	1905.85	636.291	1905.84	636.289	3	12	1.1.1.2129.11	24.1558	80634	24.0242
1	43.05	43.05	44.58	41.07	37.86	gi|47419936	SFRS protein kinase 1 [Homo sapiens]			0	29.82	MQEIEEMEKESGPGQK	Carbamidomethyl@N-term	missed K-E@9	0.00632801	1905.85	636.291	1905.84	636.289	3	12	1.1.1.2126.8	23.9891	80634	24.0242
1	43.05	43.05	44.58	41.07	37.86	gi|47419936	SFRS protein kinase 1 [Homo sapiens]			0	28.1	MQEIEEMEKESGPGQK	Oxidation(M)@1; Deamidated(Q)@2	missed K-E@9	0.0266685	1865.83	622.95	1865.8	622.941	3	12	1.1.1.2235.6	29.6548	30840	29.8248
1	43.05	43.05	44.58	41.07	37.86	gi|47419936	SFRS protein kinase 1 [Homo sapiens]			0	0.6551	MQEIEEMEKESGPGQK	Oxidation(M)@1	missed K-E@9	-0.000586851	1864.82	622.613	1864.82	622.613	3	9	1.1.1.2254.3	30.6388	21169	30.5026
1	43.05	43.05	44.58	41.07	37.86	gi|47419936	SFRS protein kinase 1 [Homo sapiens]			0	0.2189	MQEIEEMEKESGPGQK	Formyl@N-term	missed K-E@9	0.0367737	1876.86	939.435	1876.82	939.416	2	10	1.1.1.2527.14	44.9007	8259	44.8569
1	43.05	43.05	44.58	41.07	37.86	gi|47419936	SFRS protein kinase 1 [Homo sapiens]			0	0.003236	MQEIEEMEKESGPGQK	Acetyl(K)@16	missed K-E@9	0.0429852	1890.88	631.3	1890.83	631.285	3	5	1.1.1.2393.4	37.9041	5772	37.888
1	43.05	43.05	44.58	41.07	37.86	gi|47419936	SFRS protein kinase 1 [Homo sapiens]			0	98.85	MTQEKLEESSTIGQDQTLMER	Delta:H(2)C(2)@N-term; Phospho(T)@2; Dethiomethyl(M)@19	missed K-L@5	0.0470721	2511.17	838.063	2511.12	838.047	3	17	1.1.1.2375.7	36.9691	8641	36.9891
1	43.05	43.05	44.58	41.07	37.86	gi|47419936	SFRS protein kinase 1 [Homo sapiens]			0	2.126	MTQEKLEESSTIGQDQTLMER	Delta:H(2)C(2)@N-term; Phospho(T)@2; Dethiomethyl(M)@19	missed K-L@5	0.0491653	2511.17	628.8	2511.12	628.787	4	13	1.1.1.2374.4	36.9101	2903	36.8845
1	43.05	43.05	44.58	41.07	37.86	gi|47419936	SFRS protein kinase 1 [Homo sapiens]			0	0.6436	PKNAEKLK	Oxidation(P)@1	cleaved E-P@N-term; missed K-N@2; missed K-L@6	0.00335644	942.553	472.284	942.55	472.282	2	9	1.1.1.2104.6	22.9812	36393	23.0637
1	43.05	43.05	44.58	41.07	37.86	gi|47419936	SFRS protein kinase 1 [Homo sapiens]			0	6.396	QEESESPVERPLK			0.00798446	1526.77	764.39	1526.76	764.386	2	9	1.1.1.2142.6	24.8619	10233	24.7749
1	43.05	43.05	44.58	41.07	37.86	gi|47419936	SFRS protein kinase 1 [Homo sapiens]			0	1.858	QEESESPVERPLK	Gln->pyro-Glu@N-term		-0.00330494	1509.73	755.871	1509.73	755.873	2	9	1.1.1.2292.16	32.6322	39809	32.4935
1	43.05	43.05	44.58	41.07	37.86	gi|47419936	SFRS protein kinase 1 [Homo sapiens]			0	99	QEESESPVERPLKENPPNK		missed K-E@13	0.00966319	2206.1	736.373	2206.09	736.369	3	16	1.1.1.2163.8	25.8673	26841	25.8907
1	43.05	43.05	44.58	41.07	37.86	gi|47419936	SFRS protein kinase 1 [Homo sapiens]			0	99	QEESESPVERPLKENPPNK	Gln->pyro-Glu@N-term	missed K-E@13	-0.000470503	2189.06	730.694	2189.06	730.694	3	14	1.1.1.2284.7	32.2015	23499	32.1757
1	43.05	43.05	44.58	41.07	37.86	gi|47419936	SFRS protein kinase 1 [Homo sapiens]			0	32.3	QEESESPVERPLKENPPNK		missed K-E@13	0.0081099	2206.09	552.531	2206.09	552.529	4	11	1.1.1.2164.9	25.9108	35718	25.8907
1	43.05	43.05	44.58	41.07	37.86	gi|47419936	SFRS protein kinase 1 [Homo sapiens]			0	2.177e-10	QEESESPVERPLKENPPNK	Phospho(S)@4; Phospho(S)@6; Acetyl(K)@13	missed K-E@13	-0.0125424	2408.02	803.68	2408.03	803.684	3	6	1.1.1.2342.7	35.2581	30029	35.211
1	43.05	43.05	44.58	41.07	37.86	gi|47419936	SFRS protein kinase 1 [Homo sapiens]			0	99	RLAAEATEWQR	Carbamidomethyl@N-term	missed R-L@1	-0.00465181	1386.7	694.355	1386.7	694.357	2	15	1.1.1.2310.5	33.5827	17340	33.544
1	43.05	43.05	44.58	41.07	37.86	gi|47419936	SFRS protein kinase 1 [Homo sapiens]			0	99	RLAAEATEWQR		missed R-L@1	-0.00182782	1329.68	444.233	1329.68	444.234	3	14	1.1.1.2296.2	32.8215	96632	32.8649
1	43.05	43.05	44.58	41.07	37.86	gi|47419936	SFRS protein kinase 1 [Homo sapiens]			0	83.63	RLAAEATEWQR		missed R-L@1	-0.00182782	1329.68	444.233	1329.68	444.234	3	12	1.1.1.2297.2	32.8739	96632	32.8649
1	43.05	43.05	44.58	41.07	37.86	gi|47419936	SFRS protein kinase 1 [Homo sapiens]			0	2.74	RLAAEATEWQR	Delta:H(2)C(2)@N-term	missed R-L@1	0.0020575	1355.7	678.856	1355.69	678.855	2	11	1.1.1.2451.5	40.9727	21769	40.8432
1	43.05	43.05	44.58	41.07	37.86	gi|47419936	SFRS protein kinase 1 [Homo sapiens]			0	0.09675	RLAAEATEWQR	Delta:H(2)C(2)@N-term	missed R-L@1	0.00401058	1355.7	678.857	1355.69	678.855	2	8	1.1.1.2477.17	42.3347	11419	42.3021
1	43.05	43.05	44.58	41.07	37.86	gi|47419936	SFRS protein kinase 1 [Homo sapiens]			0	60.44	RMQEIEEMEK	Oxidation(M)@8	missed R-M@1	0.00652159	1337.6	446.875	1337.6	446.872	3	8	1.1.1.2075.3	21.4864	5600	21.3084
1	43.05	43.05	44.58	41.07	37.86	gi|47419936	SFRS protein kinase 1 [Homo sapiens]			0	1.22	RMQEIEEMEK	Oxidation(M)@8	missed R-M@1	0.00688779	1337.6	446.875	1337.6	446.872	3	6	1.1.1.2069.3	21.1663	4222	21.203
1	43.05	43.05	44.58	41.07	37.86	gi|47419936	SFRS protein kinase 1 [Homo sapiens]			0	0.7921	RMQEIEEMEK	Oxidation(M)@2	missed R-M@1	0.00554919	1337.6	669.808	1337.6	669.805	2	7	1.1.1.2128.14	24.1068	7880	24.0779
1	43.05	43.05	44.58	41.07	37.86	gi|47419936	SFRS protein kinase 1 [Homo sapiens]			0	0.02556	RMQEIEEMEK	Oxidation(M)@8	missed R-M@1	0.00506091	1337.6	669.808	1337.6	669.805	2	5	1.1.1.2072.5	21.3411	4657	21.2557
1	43.05	43.05	44.58	41.07	37.86	gi|47419936	SFRS protein kinase 1 [Homo sapiens]			0	99	RMQEIEEMEKESGPGQK	Oxidation(M)@2; Oxidation(M)@8	missed R-M@1; missed K-E@10	0.00450848	2036.92	679.98	2036.91	679.979	3	20	1.1.1.1988.2	17.6625	7741	17.6747
1	43.05	43.05	44.58	41.07	37.86	gi|47419936	SFRS protein kinase 1 [Homo sapiens]			0	99	RMQEIEEMEKESGPGQK	Oxidation(M)@2; Oxidation(M)@8	missed R-M@1; missed K-E@10	0.00469159	2036.92	679.98	2036.91	679.979	3	18	1.1.1.1994.2	17.8453	6187	17.7961
1	43.05	43.05	44.58	41.07	37.86	gi|47419936	SFRS protein kinase 1 [Homo sapiens]			0	99	RMQEIEEMEKESGPGQK		missed R-M@1; missed K-E@10	0.991751	2005.92	669.646	2004.92	669.315	3	21	1.1.1.2339.5	35.0802	10506	35.1069
1	43.05	43.05	44.58	41.07	37.86	gi|47419936	SFRS protein kinase 1 [Homo sapiens]			0	2.679	RMQEIEEMEKESGPGQK	Carbamidomethyl@N-term	missed R-M@1; missed K-E@10	0.00992851	2061.96	516.496	2061.95	516.494	4	9	1.1.1.2097.8	22.6519	9748	22.6332
1	43.05	43.05	44.58	41.07	37.86	gi|47419936	SFRS protein kinase 1 [Homo sapiens]			0	0.1794	RMQEIEEMEKESGPGQK	Carbamidomethyl@N-term	missed R-M@1; missed K-E@10	0.0101902	2061.96	688.326	2061.95	688.323	3	9	1.1.1.2095.8	22.5595	8687	22.6332
1	43.05	43.05	44.58	41.07	37.86	gi|47419936	SFRS protein kinase 1 [Homo sapiens]			0	99	RPNKQEESESPVERPLK	Carbamidomethyl@N-term	missed K-Q@4	0.00891174	2079.08	694.034	2079.07	694.031	3	20	1.1.1.2082.6	21.8833	11711	21.8883
1	43.05	43.05	44.58	41.07	37.86	gi|47419936	SFRS protein kinase 1 [Homo sapiens]			0	99	RPNKQEESESPVERPLK	Phospho(S)@10	missed K-Q@4	0.00576462	2102.02	526.513	2102.02	526.511	4	16	1.1.1.2088.2	22.1664	7717	22.0455
1	43.05	43.05	44.58	41.07	37.86	gi|47419936	SFRS protein kinase 1 [Homo sapiens]			0	99	RPNKQEESESPVERPLK	Carbamidomethyl(K)@4	missed K-Q@4	0.00795325	2079.08	520.777	2079.07	520.775	4	15	1.1.1.2077.3	21.5962	16482	21.7839
1	43.05	43.05	44.58	41.07	37.86	gi|47419936	SFRS protein kinase 1 [Homo sapiens]			0	99	RPNKQEESESPVERPLK	Carbamidomethyl@N-term	missed K-Q@4	0.00722085	2079.08	520.777	2079.07	520.775	4	15	1.1.1.2086.9	22.0828	14799	21.993
1	43.05	43.05	44.58	41.07	37.86	gi|47419936	SFRS protein kinase 1 [Homo sapiens]			0	95.23	RPNKQEESESPVERPLK		missed K-Q@4	0.00994731	2022.06	1012.04	2022.05	1012.03	2	13	1.1.1.2079.9	21.7266	19807	21.7316
1	43.05	43.05	44.58	41.07	37.86	gi|47419936	SFRS protein kinase 1 [Homo sapiens]			0	98.85	RPNKQEESESPVERPLKENPPN		cleaved N-K@C-term; missed K-Q@4; missed K-E@17	0.0138341	2573.3	858.773	2573.28	858.768	3	15	1.1.1.2153.3	25.3572	24076	25.2053
1	43.05	43.05	44.58	41.07	37.86	gi|47419936	SFRS protein kinase 1 [Homo sapiens]			0	10.17	RPNKQEESESPVERPLKENPPN	Deamidated(R)@14	cleaved N-K@C-term; missed K-Q@4; missed K-E@17	0.022411	2574.29	859.104	2574.27	859.096	3	13	1.1.1.2142.7	24.8685	3581	24.9324
1	43.05	43.05	44.58	41.07	37.86	gi|47419936	SFRS protein kinase 1 [Homo sapiens]			0	0.7957	RPNKQEESESPVERPLKENPPN	Deamidated(N)@19	cleaved N-K@C-term; missed K-Q@4; missed K-E@17	0.032313	2574.3	644.582	2574.27	644.574	4	11	1.1.1.2138.6	24.6389	5412	24.7221
1	43.05	43.05	44.58	41.07	37.86	gi|47419936	SFRS protein kinase 1 [Homo sapiens]			0	99	RPNKQEESESPVERPLKENPPNK		missed K-Q@4; missed K-E@17	0.0151638	2701.39	676.356	2701.38	676.352	4	25	1.1.1.2097.16	22.6753	488794	22.9003
1	43.05	43.05	44.58	41.07	37.86	gi|47419936	SFRS protein kinase 1 [Homo sapiens]			0	99	RPNKQEESESPVERPLKENPPNK	Carbamidomethyl(K)@4	missed K-Q@4; missed K-E@17	0.0152084	2758.42	690.611	2758.4	690.607	4	23	1.1.1.2101.6	22.8869	46291	22.9587
1	43.05	43.05	44.58	41.07	37.86	gi|47419936	SFRS protein kinase 1 [Homo sapiens]			0	99	RPNKQEESESPVERPLKENPPNK	Deamidated(R)@14	missed K-Q@4; missed K-E@17	0.0368579	2702.4	901.807	2702.36	901.795	3	18	1.1.1.2103.4	22.9419	103779	22.9587
1	43.05	43.05	44.58	41.07	37.86	gi|47419936	SFRS protein kinase 1 [Homo sapiens]			0	99	RPNKQEESESPVERPLKENPPNK	Phospho(S)@10	missed K-Q@4; missed K-E@17	0.0156588	2781.36	696.347	2781.34	696.343	4	23	1.1.1.2121.4	23.7269	41877	23.7063
1	43.05	43.05	44.58	41.07	37.86	gi|47419936	SFRS protein kinase 1 [Homo sapiens]			0	99	RPNKQEESESPVERPLKENPPNK	Deamidated(N)@3	missed K-Q@4; missed K-E@17	0.0135495	2702.38	676.601	2702.36	676.598	4	17	1.1.1.2127.6	24.0478	27941	23.9706
1	43.05	43.05	44.58	41.07	37.86	gi|47419936	SFRS protein kinase 1 [Homo sapiens]			0	99	RPNKQEESESPVERPLKENPPNK	Carbamidomethyl(K)@4	missed K-Q@4; missed K-E@17	0.0152084	2758.42	690.611	2758.4	690.607	4	16	1.1.1.2098.9	22.7207	46291	22.9587
1	43.05	43.05	44.58	41.07	37.86	gi|47419936	SFRS protein kinase 1 [Homo sapiens]			0	99	RPNKQEESESPVERPLKENPPNK	Deamidated(N)@3; Deamidated(R)@14	missed K-Q@4; missed K-E@17	0.0451377	2703.39	676.855	2703.35	676.844	4	16	1.1.1.2120.7	23.6945	3696	23.8641
1	43.05	43.05	44.58	41.07	37.86	gi|47419936	SFRS protein kinase 1 [Homo sapiens]			0	98.22	RPNKQEESESPVERPLKENPPNK		missed K-Q@4; missed K-E@17	0.998786	2702.38	676.602	2701.38	676.352	4	15	1.1.1.2123.7	23.8324	30182	23.8641
1	43.05	43.05	44.58	41.07	37.86	gi|47419936	SFRS protein kinase 1 [Homo sapiens]			0	83.02	RPNKQEESESPVERPLKENPPNK	Phospho(S)@10; Deamidated(N)@19	missed K-Q@4; missed K-E@17	0.0191712	2782.35	696.594	2782.33	696.589	4	13	1.1.1.2118.4	23.5701	23468	23.654
1	43.05	43.05	44.58	41.07	37.86	gi|47419936	SFRS protein kinase 1 [Homo sapiens]			0	0.3916	RPNKQEESESPVERPLKENPPNK	Deamidated(Q)@5; Phospho(S)@10	missed K-Q@4; missed K-E@17	0.0191712	2782.35	696.594	2782.33	696.589	4	9	1.1.1.2124.12	23.8889	23468	23.654
1	43.05	43.05	44.58	41.07	37.86	gi|47419936	SFRS protein kinase 1 [Homo sapiens]			0	0.05688	RPNKQEESESPVERPLKENPPNK	Carbamidomethyl@N-term; Deamidated(N)@19	missed K-Q@4; missed K-E@17	0.0228835	2759.41	920.809	2759.38	920.802	3	9	1.1.1.2103.5	22.9536	7701	22.9587
1	43.05	43.05	44.58	41.07	37.86	gi|47419936	SFRS protein kinase 1 [Homo sapiens]			0	99	SAEHYTETALDEIR			0.00121627	1633.76	545.594	1633.76	545.593	3	20	1.1.1.2539.4	45.4994	323822	45.5362
1	43.05	43.05	44.58	41.07	37.86	gi|47419936	SFRS protein kinase 1 [Homo sapiens]			0	99	SAEHYTETALDEIR			0.000452886	1633.76	817.887	1633.76	817.886	2	22	1.1.1.2540.7	45.56	551510	45.5362
1	43.05	43.05	44.58	41.07	37.86	gi|47419936	SFRS protein kinase 1 [Homo sapiens]			0	99	SAEHYTETALDEIR			0.000850065	1633.76	545.594	1633.76	545.593	3	20	1.1.1.2544.9	45.7637	338594	45.6926
1	43.05	43.05	44.58	41.07	37.86	gi|47419936	SFRS protein kinase 1 [Homo sapiens]			0	99	SAEHYTETALDEIR	Delta:H(2)C(2)@N-term		0.00356107	1659.78	830.896	1659.77	830.894	2	24	1.1.1.2642.2	49.7358	7285	49.7928
1	43.05	43.05	44.58	41.07	37.86	gi|47419936	SFRS protein kinase 1 [Homo sapiens]			0	99	SAEHYTETALDEIR	Carbamidomethyl@N-term		0.0242937	1690.8	564.609	1690.78	564.601	3	19	1.1.1.2674.2	50.7586	4266	50.7433
1	43.05	43.05	44.58	41.07	37.86	gi|47419936	SFRS protein kinase 1 [Homo sapiens]			0	26.11	SAEHYTETALDEIR	Deamidated(R)@14		0.0701219	1634.81	818.413	1634.74	818.378	2	14	1.1.1.2537.6	45.4099	111187	45.5884
1	43.05	43.05	44.58	41.07	37.86	gi|47419936	SFRS protein kinase 1 [Homo sapiens]			0	15.07	SAEHYTETALDEIR	Delta:H(2)C(2)@N-term; Deamidated(R)@14		0.0449104	1660.8	831.409	1660.76	831.386	2	14	1.1.1.2622.2	49.3055	5053	49.2535
1	43.05	43.05	44.58	41.07	37.86	gi|47419936	SFRS protein kinase 1 [Homo sapiens]			0	7.28	SAEHYTETALDEIR			0.0272471	1633.79	817.9	1633.76	817.886	2	10	1.1.1.2392.6	37.883	15138	37.8355
1	43.05	43.05	44.58	41.07	37.86	gi|47419936	SFRS protein kinase 1 [Homo sapiens]			0	1.714	SAEHYTETALDEIR	Delta:H(2)C(2)@N-term; Deamidated(R)@14		0.0125626	1660.77	831.393	1660.76	831.386	2	14	1.1.1.2632.2	49.4512	5042	49.4562
1	43.05	43.05	44.58	41.07	37.86	gi|47419936	SFRS protein kinase 1 [Homo sapiens]			0	70.22	SGAPPPSGSAVSTAPQPK		cleaved K-P@C-term	0.00644509	1634.83	818.424	1634.83	818.42	2	12	1.1.1.2129.18	24.1774	15411	24.0779
1	43.05	43.05	44.58	41.07	37.86	gi|47419936	SFRS protein kinase 1 [Homo sapiens]			0	0.01641	SGAPPPSGSAVSTAPQPKPADKMSK	Oxidation(M)@23	missed K-M@22	0.0066018	2408.21	803.743	2408.2	803.741	3	7	1.1.1.2900.4	61.3237	1659	61.5649
1	43.05	43.05	44.58	41.07	37.86	gi|47419936	SFRS protein kinase 1 [Homo sapiens]			0	4.919e-08	SGAPPPSGSAVSTAPQPKPADKMSK	Acetyl(K)@18; Acetyl(K)@25	missed K-M@22	-0.00588557	2476.22	826.414	2476.23	826.416	3	6	1.1.1.2399.21	38.2491	120153	38.4232
1	43.05	43.05	44.58	41.07	37.86	gi|47419936	SFRS protein kinase 1 [Homo sapiens]			0	99	STAGNFLVNPLEPK			-0.000253094	1485.78	743.899	1485.78	743.899	2	21	1.1.1.2900.2	61.3137	52866	61.5123
1	43.05	43.05	44.58	41.07	37.86	gi|47419936	SFRS protein kinase 1 [Homo sapiens]			0	99	STAGNFLVNPLEPK			-0.000253094	1485.78	743.899	1485.78	743.899	2	21	1.1.1.2903.5	61.4856	57527	61.5123
1	43.05	43.05	44.58	41.07	37.86	gi|47419936	SFRS protein kinase 1 [Homo sapiens]			0	99	STAGNFLVNPLEPK			0.000235176	1485.78	743.899	1485.78	743.899	2	22	1.1.1.2906.2	61.6426	89098	61.6695
1	43.05	43.05	44.58	41.07	37.86	gi|47419936	SFRS protein kinase 1 [Homo sapiens]			0	99	STAGNFLVNPLEPK			-0.000253094	1485.78	743.899	1485.78	743.899	2	22	1.1.1.2909.2	61.7998	81498	61.7743
1	43.05	43.05	44.58	41.07	37.86	gi|47419936	SFRS protein kinase 1 [Homo sapiens]			0	44.16	VLALQAR			-0.000200254	769.481	385.748	769.481	385.748	2	9	1.1.1.2231.2	29.4159	139882	29.5638
1	43.05	43.05	44.58	41.07	37.86	gi|47419936	SFRS protein kinase 1 [Homo sapiens]			0	4.143	VLALQAR	Delta:H(2)C(2)@N-term		1.67429e-05	795.497	398.756	795.497	398.756	2	9	1.1.1.2598.2	48.5306	25371	48.5213
1	43.05	43.05	44.58	41.07	37.86	gi|47419936	SFRS protein kinase 1 [Homo sapiens]			0	1.587	VLALQAR	Delta:H(2)C(2)@N-term		0.000260879	795.497	398.756	795.497	398.756	2	8	1.1.1.2594.2	48.3174	26587	48.3624
2	20.36	20.36	67.3	50.95	48.67	gi|4506725	ribosomal protein S4, X-linked X isoform [Homo sapiens]			2	99	ERHPGSFDVVHVK		missed R-H@2	0.00387679	1505.78	502.933	1505.77	502.932	3	19	1.1.1.2222.12	28.9595	137946	28.9345
2	20.36	20.36	67.3	50.95	48.67	gi|4506725	ribosomal protein S4, X-linked X isoform [Homo sapiens]			2	99	FDTGNLCMVTGGANLGR	Carbamidomethyl(C)@7		0.00248387	1781.82	891.918	1781.82	891.917	2	29	1.1.1.2893.4	60.9553	15986	60.9347
2	20.36	20.36	67.3	50.95	48.67	gi|4506725	ribosomal protein S4, X-linked X isoform [Homo sapiens]			2	99	GNKPWISLPR			-0.00149916	1166.65	584.335	1166.66	584.335	2	15	1.1.1.2540.5	45.5533	59617	45.5362
2	20.36	20.36	67.3	50.95	48.67	gi|4506725	ribosomal protein S4, X-linked X isoform [Homo sapiens]			2	99	HPGSFDVVHVK			0.000895114	1220.63	407.884	1220.63	407.884	3	19	1.1.1.2264.2	31.1388	37779	31.3894
2	20.36	20.36	67.3	50.95	48.67	gi|4506725	ribosomal protein S4, X-linked X isoform [Homo sapiens]			2	99	LSNIFVIGK			-0.00083028	989.59	495.802	989.591	495.803	2	13	1.1.1.2814.2	57.3687	11993	57.5153
2	20.36	20.36	67.3	50.95	48.67	gi|4506725	ribosomal protein S4, X-linked X isoform [Homo sapiens]			2	99	TDITYPAGFMDVISIDK	Oxidation(M)@10		0.00519351	1900.92	951.466	1900.91	951.464	2	15	1.1.1.3503.3	76.5129	4789	76.518
2	20.36	20.36	67.3	50.95	48.67	gi|4506725	ribosomal protein S4, X-linked X isoform [Homo sapiens]			2	99	VAAPKHWMLDKLTGVFAPRPSTGPHK		missed K-H@5; missed K-L@11	1.01714	2841.54	948.189	2840.53	947.85	3	22	1.1.1.2782.17	56.1442	1989	56.1592
2	20.36	20.36	67.3	50.95	48.67	gi|4506725	ribosomal protein S4, X-linked X isoform [Homo sapiens]			2	99	VNDTIQIDLETGK			-0.00299119	1444.74	723.376	1444.74	723.378	2	18	1.1.1.2712.11	52.4628	25096	52.7021
2	20.36	20.36	67.3	50.95	48.67	gi|4506725	ribosomal protein S4, X-linked X isoform [Homo sapiens]			1.92082	98.94	GIPHLVTHDAR			0.00470478	1214.66	608.336	1214.65	608.333	2	13	1.1.1.2190.3	27.2876	62599	27.6219
2	20.36	20.36	67.3	50.95	48.67	gi|4506725	ribosomal protein S4, X-linked X isoform [Homo sapiens]			1.4437	96.87	LRECLPLIIFLR	Carbamidomethyl(C)@4	missed R-E@2	-0.00143796	1541.91	771.962	1541.91	771.963	2	13	1.1.1.3585.4	80.0617	7761	79.9921
2	20.36	20.36	67.3	50.95	48.67	gi|4506725	ribosomal protein S4, X-linked X isoform [Homo sapiens]			0.954677	90.16	ITDFIK			-0.00232999	735.414	368.714	735.417	368.716	2	9	1.1.1.2398.3	38.1654	43746	38.2088
2	20.36	20.36	67.3	50.95	48.67	gi|4506725	ribosomal protein S4, X-linked X isoform [Homo sapiens]			0.0385789	9.612	YPDPLIK			-0.0013149	844.468	423.241	844.469	423.242	2	8	1.1.1.2441.5	40.4335	59103	40.5812
2	20.36	20.36	67.3	50.95	48.67	gi|4506725	ribosomal protein S4, X-linked X isoform [Homo sapiens]			0	99	ERHPGSFDVVHVK		missed R-H@2	0.00541764	1505.78	377.452	1505.77	377.451	4	17	1.1.1.2221.3	28.8911	160659	28.9345
2	20.36	20.36	67.3	50.95	48.67	gi|4506725	ribosomal protein S4, X-linked X isoform [Homo sapiens]			0	99	ERHPGSFDVVHVK		missed R-H@2	0.00387679	1505.78	502.933	1505.77	502.932	3	21	1.1.1.2223.5	29.001	137946	28.9345
2	20.36	20.36	67.3	50.95	48.67	gi|4506725	ribosomal protein S4, X-linked X isoform [Homo sapiens]			0	99	FDTGNLCMVTGGANLGR	Carbamidomethyl(C)@7; Oxidation(M)@8		-0.00285055	1797.81	899.913	1797.81	899.914	2	18	1.1.1.2761.9	55.0439	9396	55.106
2	20.36	20.36	67.3	50.95	48.67	gi|4506725	ribosomal protein S4, X-linked X isoform [Homo sapiens]			0	99	FDTGNLCMVTGGANLGR	Carbamidomethyl(C)@7; Oxidation(M)@8		-0.00285055	1797.81	899.913	1797.81	899.914	2	20	1.1.1.2764.5	55.1837	9396	55.106
2	20.36	20.36	67.3	50.95	48.67	gi|4506725	ribosomal protein S4, X-linked X isoform [Homo sapiens]			0	0.1747	FDTGNLCMVTGGANLGR	Carbamidomethyl@N-term; Carbamidomethyl(C)@7		0.00181937	1838.84	613.955	1838.84	613.954	3	9	1.1.1.2538.5	45.4638	16161	45.4839
2	20.36	20.36	67.3	50.95	48.67	gi|4506725	ribosomal protein S4, X-linked X isoform [Homo sapiens]			0	97.81	GIPHLVTHDAR			0.00565718	1214.66	405.893	1214.65	405.891	3	13	1.1.1.2199.2	27.7372	95149	27.6743
2	20.36	20.36	67.3	50.95	48.67	gi|4506725	ribosomal protein S4, X-linked X isoform [Homo sapiens]			0	12.82	GIPHLVTHDAR			0.00593184	1214.66	405.893	1214.65	405.891	3	10	1.1.1.2196.2	27.5817	95149	27.6743
2	20.36	20.36	67.3	50.95	48.67	gi|4506725	ribosomal protein S4, X-linked X isoform [Homo sapiens]			0	0.0008045	GIRLTIAEER	Phospho(T)@5	missed R-L@3	-0.00580817	1236.62	413.213	1236.62	413.215	3	5	1.1.1.2370.3	36.6942	33691	36.4665
2	20.36	20.36	67.3	50.95	48.67	gi|4506725	ribosomal protein S4, X-linked X isoform [Homo sapiens]			0	99	GNKPWISLPR			0.001752	1166.66	389.893	1166.66	389.893	3	15	1.1.1.2541.2	45.5971	71519	45.5362
2	20.36	20.36	67.3	50.95	48.67	gi|4506725	ribosomal protein S4, X-linked X isoform [Homo sapiens]			0	88.93	ITDFIK			-0.00232999	735.414	368.714	735.417	368.716	2	8	1.1.1.2395.2	38.0022	43746	38.2088
2	20.36	20.36	67.3	50.95	48.67	gi|4506725	ribosomal protein S4, X-linked X isoform [Homo sapiens]			0	63.04	LSNIFVIGK			-0.00083028	989.59	495.802	989.591	495.803	2	11	1.1.1.2817.3	57.5241	11993	57.5153
2	20.36	20.36	67.3	50.95	48.67	gi|4506725	ribosomal protein S4, X-linked X isoform [Homo sapiens]			0	0.1727	PWISLPR		cleaved K-P@N-term	0.018856	867.516	434.765	867.497	434.756	2	7	1.1.1.2484.2	42.6795	14917	42.7196
2	20.36	20.36	67.3	50.95	48.67	gi|4506725	ribosomal protein S4, X-linked X isoform [Homo sapiens]			0	0.002256	TDITYPAGFMDVISIDK			-0.0147786	1884.9	629.308	1884.92	629.313	3	4	1.1.1.2592.11	48.2262	8281	48.2563
2	20.36	20.36	67.3	50.95	48.67	gi|4506725	ribosomal protein S4, X-linked X isoform [Homo sapiens]			0	0.003948	TGENFRLIYDTKGRFAVHRITPEEAK	Phospho(T)@1; Acetyl(K)@12	missed R-L@6; missed K-G@12; missed R-F@14; missed R-I@19	0.0164826	3169.59	793.404	3169.57	793.4	4	6	1.1.1.2844.2	58.7493	0	58.742
2	20.36	20.36	67.3	50.95	48.67	gi|4506725	ribosomal protein S4, X-linked X isoform [Homo sapiens]			0	5.279	YPDPLIK			-0.0013149	844.468	423.241	844.469	423.242	2	8	1.1.1.2444.3	40.5911	59103	40.5812
3	18	18	20.89	5.85	5.85	gi|118572613	splicing coactivator subunit SRm300 [Homo sapiens]			2	99	AAFGISDSYVDGSSFDPQR			-0.0019373	2017.9	1009.96	2017.9	1009.96	2	23	1.1.1.3108.6	66.3736	4763	66.2738
3	18	18	20.89	5.85	5.85	gi|118572613	splicing coactivator subunit SRm300 [Homo sapiens]			2	99	EETPGQRPAVTETHQLAELNEK			0.001508	2476.22	826.414	2476.22	826.414	3	17	1.1.1.2399.21	38.2491	120153	38.4232
3	18	18	20.89	5.85	5.85	gi|118572613	splicing coactivator subunit SRm300 [Homo sapiens]			2	99	GEGDAPFSEPGTTSTQRPSSPETATK			0.00227179	2634.21	879.076	2634.2	879.075	3	22	1.1.1.2358.16	36.0775	101380	35.942
3	18	18	20.89	5.85	5.85	gi|118572613	splicing coactivator subunit SRm300 [Homo sapiens]			2	99	HGGSPQPLATTPLSQEPVNPPSEASPTR			-0.00115282	2851.41	951.477	2851.41	951.477	3	27	1.1.1.2563.4	46.7828	8316	46.7356
3	18	18	20.89	5.85	5.85	gi|118572613	splicing coactivator subunit SRm300 [Homo sapiens]			2	99	QPAPEPPKPYSLVR	Gln->pyro-Glu@N-term		0.00263268	1560.83	781.424	1560.83	781.422	2	18	1.1.1.2599.14	48.6015	28463	48.6265
3	18	18	20.89	5.85	5.85	gi|118572613	splicing coactivator subunit SRm300 [Homo sapiens]			2	99	RGEGDAPFSEPGTTSTQRPSSPETATK		missed R-G@1	0.00128901	2790.31	698.584	2790.31	698.584	4	18	1.1.1.2282.11	32.1014	19591	32.0705
3	18	18	20.89	5.85	5.85	gi|118572613	splicing coactivator subunit SRm300 [Homo sapiens]			2	99	RGERPDYKGEEELR		missed R-G@1; missed K-G@8	0.0110591	1732.86	434.222	1732.85	434.22	4	15	1.1.1.2099.4	22.756	21917	22.7944
3	18	18	20.89	5.85	5.85	gi|118572613	splicing coactivator subunit SRm300 [Homo sapiens]			2	99	SKDSLVQSCPGSLSLCAGVK	Carbamidomethyl(C)@9; Carbamidomethyl(C)@16	missed K-D@2	-0.00369431	2092.03	698.349	2092.03	698.35	3	23	1.1.1.2577.4	47.4388	7748	47.4705
3	18	18	20.89	5.85	5.85	gi|118572613	splicing coactivator subunit SRm300 [Homo sapiens]			2	99	SSTGPEPPAPTPLLAER			0.000828681	1718.88	860.45	1718.88	860.449	2	22	1.1.1.2596.21	48.4551	118056	48.4685
3	18	18	20.89	5.85	5.85	gi|118572613	splicing coactivator subunit SRm300 [Homo sapiens]			0.00174066	1.066	GRSRSPQRPGWSR	Phospho(S)@3; Phospho(S)@5	missed R-S@2; missed R-S@4	0.00761273	1685.74	562.92	1685.73	562.917	3	8	1.1.1.2090.3	22.2699	27033	22.2564
3	18	18	20.89	5.85	5.85	gi|118572613	splicing coactivator subunit SRm300 [Homo sapiens]			0	0.0003138	AREAKQPAPEPPKPYSLVRESSSSRSPTPKQKK	Phospho(S)@16	missed R-E@2; missed K-Q@5; missed R-E@19; missed R-S@25; missed K-Q@30; missed K-K@32	-0.00186627	3740.93	1247.98	3740.94	1247.99	3	4	1.1.1.2602.19	48.7793	2879	48.7318
3	18	18	20.89	5.85	5.85	gi|118572613	splicing coactivator subunit SRm300 [Homo sapiens]			0	99	EETPGQRPAVTETHQLAELNEK			0.001508	2476.22	826.414	2476.22	826.414	3	31	1.1.1.2403.16	38.4646	120153	38.4232
3	18	18	20.89	5.85	5.85	gi|118572613	splicing coactivator subunit SRm300 [Homo sapiens]			0	97.7	EETPGQRPAVTETHQLAELNEK	Deamidated(Q)@15		0.0167526	2477.22	620.312	2477.2	620.308	4	14	1.1.1.2401.15	38.3513	20686	38.4232
3	18	18	20.89	5.85	5.85	gi|118572613	splicing coactivator subunit SRm300 [Homo sapiens]			0	65.59	EETPGQRPAVTETHQLAELNEK			0.000788456	2476.22	620.062	2476.22	620.062	4	12	1.1.1.2405.6	38.5519	165104	38.4232
3	18	18	20.89	5.85	5.85	gi|118572613	splicing coactivator subunit SRm300 [Homo sapiens]			0	99	GEGDAPFSEPGTTSTQRPSSPETATK			0.00227179	2634.21	879.076	2634.2	879.075	3	26	1.1.1.2355.7	35.917	77417	35.942
3	18	18	20.89	5.85	5.85	gi|118572613	splicing coactivator subunit SRm300 [Homo sapiens]			0	99	GEGDAPFSEPGTTSTQRPSSPETATK	Phospho(S)@20		0.00489215	2714.18	905.732	2714.17	905.731	3	16	1.1.1.2383.15	37.3878	38929	37.4112
3	18	18	20.89	5.85	5.85	gi|118572613	splicing coactivator subunit SRm300 [Homo sapiens]			0	99	GEGDAPFSEPGTTSTQRPSSPETATK			3.00165	2637.21	880.076	2634.2	879.075	3	16	1.1.1.2351.12	35.723	0	35.6808
3	18	18	20.89	5.85	5.85	gi|118572613	splicing coactivator subunit SRm300 [Homo sapiens]			0	94.92	GEGDAPFSEPGTTSTQRPSSPETATK	Deamidated(Q)@16; Phospho(S)@20		0.0273844	2715.18	906.068	2715.15	906.059	3	14	1.1.1.2386.22	37.5594	5657	37.4112
3	18	18	20.89	5.85	5.85	gi|118572613	splicing coactivator subunit SRm300 [Homo sapiens]			0	0.02065	GRSRSPQRPGWSRSRNTQR	Acetyl@N-term; Phospho(S)@5; Deamidated(N)@16	missed R-S@2; missed R-S@4; missed R-S@13; missed R-N@15	0.0251369	2391.17	1196.59	2391.14	1196.58	2	8	1.1.1.3549.5	78.4632	74372	78.5419
3	18	18	20.89	5.85	5.85	gi|118572613	splicing coactivator subunit SRm300 [Homo sapiens]			0	0.002226	GRSRSPQRPGWSRSRNTQR	Phospho(S)@5	missed R-S@2; missed R-S@4; missed R-S@13; missed R-N@15	-0.00521953	2348.14	1175.08	2348.15	1175.08	2	5	1.1.1.2769.22	55.4688	9178	55.4208
3	18	18	20.89	5.85	5.85	gi|118572613	splicing coactivator subunit SRm300 [Homo sapiens]			0	0.002164	GSRRGQRGDSRSPSHKRRRETPSPRPMR	Phospho(S)@2; Phospho(S)@12; Phospho(S)@14	missed R-R@3; missed R-G@4; missed R-G@7; missed R-S@11; missed K-R@16; missed R-R@17; missed R-R@18; missed R-E@19	-0.00284548	3526.62	882.663	3526.63	882.664	4	6	1.1.1.3145.7	67.7466	94126	67.8807
3	18	18	20.89	5.85	5.85	gi|118572613	splicing coactivator subunit SRm300 [Homo sapiens]			0	99	HGGSPQPLATTPLSQEPVNPPSEASPTR			2.00215	2853.41	952.145	2851.41	951.477	3	29	1.1.1.2567.13	46.938	5527	46.9497
3	18	18	20.89	5.85	5.85	gi|118572613	splicing coactivator subunit SRm300 [Homo sapiens]			0	99	HGGSPQPLATTPLSQEPVNPPSEASPTR	Deamidated(Q)@15		0.00870217	2852.4	951.808	2852.39	951.805	3	24	1.1.1.2570.7	47.094	1505	47.1057
3	18	18	20.89	5.85	5.85	gi|118572613	splicing coactivator subunit SRm300 [Homo sapiens]			0	99	HGGSPQPLATTPLSQEPVNPPSEASPTR	Deamidated(Q)@15		0.0141952	2852.41	951.81	2852.39	951.805	3	25	1.1.1.2574.7	47.2875	7170	47.3143
3	18	18	20.89	5.85	5.85	gi|118572613	splicing coactivator subunit SRm300 [Homo sapiens]			0	0.01066	LETAESKEKMALPPQEDATASPPRQK	Dehydrated(S)@6; Acetyl(K)@26	missed K-E@7; missed K-M@9; missed R-Q@24	0.01236	2875.45	959.491	2875.44	959.487	3	8	1.1.1.3468.8	74.9165	6412	74.9366
3	18	18	20.89	5.85	5.85	gi|118572613	splicing coactivator subunit SRm300 [Homo sapiens]			0	99	QPAPEPPKPYSLVR			-0.00111455	1577.86	789.935	1577.86	789.936	2	14	1.1.1.2439.18	40.3475	33760	40.2594
3	18	18	20.89	5.85	5.85	gi|118572613	splicing coactivator subunit SRm300 [Homo sapiens]			0	97.15	QPAPEPPKPYSLVR	Gln->pyro-Glu@N-term		0.000923733	1560.83	781.423	1560.83	781.422	2	13	1.1.1.2596.16	48.4468	22799	48.5213
3	18	18	20.89	5.85	5.85	gi|118572613	splicing coactivator subunit SRm300 [Homo sapiens]			0	82.55	QPAPEPPKPYSLVR			-0.00453169	1577.85	526.958	1577.86	526.959	3	12	1.1.1.2437.9	40.226	93479	40.2594
3	18	18	20.89	5.85	5.85	gi|118572613	splicing coactivator subunit SRm300 [Homo sapiens]			0	0.002725	QSHSGSISPYPKVKAQTPPGPSLSGSKSPCPQEK	Acetyl(K)@27; Carbamidomethyl(C)@30	missed K-V@12; missed K-A@14; missed K-S@27	-0.00573138	3589.78	1197.6	3589.78	1197.6	3	6	1.1.1.3275.3	70.9719	1024	70.9246
3	18	18	20.89	5.85	5.85	gi|118572613	splicing coactivator subunit SRm300 [Homo sapiens]			0	0.000445	QSPSRSSSPQPKVKAIISPRQRSHSGSSSPSPSRVTSRTTPRRSRSVSPCSNVESR	Carbamidomethyl(C)@50; Phospho(S)@55	missed R-S@5; missed K-V@12; missed K-A@14; missed R-Q@20; missed R-S@22; missed R-V@34; missed R-T@38; missed R-R@42; missed R-S@43; missed R-S@45	0.0391987	6167.14	1028.86	6167.1	1028.86	6	5	1.1.1.3485.11	75.8242	30995	75.7309
3	18	18	20.89	5.85	5.85	gi|118572613	splicing coactivator subunit SRm300 [Homo sapiens]			0	90.96	RGERPDYKGEEELR		missed R-G@1; missed K-G@8	0.00916753	1732.86	578.627	1732.85	578.624	3	12	1.1.1.2100.8	22.8245	20367	22.7944
3	18	18	20.89	5.85	5.85	gi|118572613	splicing coactivator subunit SRm300 [Homo sapiens]			0	1.157	RPNPDILDHER	Deamidated(N)@3; Deamidated(R)@11		0.0657608	1362.72	455.247	1362.65	455.225	3	10	1.1.1.2191.2	27.3183	4033	27.3077
3	18	18	20.89	5.85	5.85	gi|118572613	splicing coactivator subunit SRm300 [Homo sapiens]			0	0.003791	RPNPDILDHER			0.00458715	1360.69	681.352	1360.68	681.35	2	4	1.1.1.2189.7	27.2354	23990	27.1509
3	18	18	20.89	5.85	5.85	gi|118572613	splicing coactivator subunit SRm300 [Homo sapiens]			0	0.02295	RRVELR	Acetyl@N-term	missed R-R@1; missed R-V@2	0.0114018	869.531	435.773	869.52	435.767	2	4	1.1.1.2385.4	37.476	354257	37.9408
3	18	18	20.89	5.85	5.85	gi|118572613	splicing coactivator subunit SRm300 [Homo sapiens]			0	0.007614	RSRSAQRWGRSRSPQRRGRSR	Phospho(S)@2; Deamidated(Q)@6; Phospho(S)@20	missed R-S@1; missed R-S@3; missed R-W@7; missed R-S@10; missed R-S@12; missed R-R@16; missed R-G@17; missed R-S@19	0.0215501	2743.35	686.844	2743.33	686.839	4	7	1.1.1.2167.7	26.0874	1576	26.1042
3	18	18	20.89	5.85	5.85	gi|118572613	splicing coactivator subunit SRm300 [Homo sapiens]			0	0.0021	RSRSVSPCSNVESRLLPRYSHSGSSSPDTKVKPETPPR	Phospho(S)@6; Carbamidomethyl(C)@8	missed R-S@1; missed R-S@3; missed R-L@14; missed R-Y@18; missed K-V@30	0.0448294	4317.15	1080.3	4317.11	1080.28	4	6	1.1.1.3583.9	79.982	12830	79.9386
3	18	18	20.89	5.85	5.85	gi|118572613	splicing coactivator subunit SRm300 [Homo sapiens]			0	4.762e-05	RVPSPTPAPKEAVR	Acetyl(K)@10	missed R-V@1; missed K-E@10	-0.0113235	1545.85	773.933	1545.86	773.939	2	7	1.1.1.2476.21	42.2887	18908	42.2494
3	18	18	20.89	5.85	5.85	gi|118572613	splicing coactivator subunit SRm300 [Homo sapiens]			0	0.01311	SGRSRSRTPARRGRSR	Acetyl@N-term; Phospho(S)@6; Phospho(T)@8	missed R-S@3; missed R-S@5; missed R-T@7; missed R-R@11; missed R-G@12; missed R-S@14	0.00995014	2043.98	1023	2043.97	1022.99	2	7	1.1.1.2155.10	25.4623	34267	25.5199
3	18	18	20.89	5.85	5.85	gi|118572613	splicing coactivator subunit SRm300 [Homo sapiens]			0	0.03438	SGSSSKGRGPSPEGSSSTESSPEHPPKSRTARRGSRSSPEPKTK	Phospho(S)@4; Acetyl(K)@42	missed K-G@6; missed R-G@8; missed K-S@27; missed R-T@29; missed R-R@32; missed R-G@33; missed R-S@36; missed K-T@42	0.0238802	4643.23	581.411	4643.21	581.408	8	8	1.1.1.1503.3	11.8531	32197	11.8732
3	18	18	20.89	5.85	5.85	gi|118572613	splicing coactivator subunit SRm300 [Homo sapiens]			0	0.2286	SPARRSGRSRSRTPAR	Carbamidomethyl(S)@6	missed R-R@4; missed R-S@5; missed R-S@8; missed R-S@10; missed R-T@12	0.0109595	1854.03	928.021	1854.02	928.015	2	10	1.1.1.3517.2	77.2162	491559	77.1688
3	18	18	20.89	5.85	5.85	gi|118572613	splicing coactivator subunit SRm300 [Homo sapiens]			0	0.1924	SPARRSGRSRSRTPAR	Carbamidomethyl@N-term	missed R-R@4; missed R-S@5; missed R-S@8; missed R-S@10; missed R-T@12	0.0109595	1854.03	928.021	1854.02	928.015	2	9	1.1.1.3524.2	77.5624	381582	77.3266
3	18	18	20.89	5.85	5.85	gi|118572613	splicing coactivator subunit SRm300 [Homo sapiens]			0	0.01478	SQTSPKGGRSRSSSPVTELASR	Acetyl(K)@6; Phospho(S)@21	missed K-G@6; missed R-S@9; missed R-S@11	-0.0163388	2396.13	799.717	2396.14	799.722	3	7	1.1.1.3887.2	86.604	8069	86.5574
3	18	18	20.89	5.85	5.85	gi|118572613	splicing coactivator subunit SRm300 [Homo sapiens]			0	0.0441	SRISSRRSRSLSSPRSKAK	Carbamyl@N-term; Phospho(S)@10; Phospho(S)@16	missed R-I@2; missed R-R@6; missed R-S@7; missed R-S@9; missed R-S@15; missed K-A@17	-0.0092062	2348.15	588.045	2348.16	588.047	4	9	1.1.1.2950.2	62.6282	36806	62.6043
3	18	18	20.89	5.85	5.85	gi|118572613	splicing coactivator subunit SRm300 [Homo sapiens]			0	0.008647	SRSPQRPGWSR	Phospho(S)@1; Phospho(S)@10	missed R-S@2	0.00562731	1472.61	491.878	1472.61	491.876	3	4	1.1.1.2124.6	23.8789	5975	23.8641
3	18	18	20.89	5.85	5.85	gi|118572613	splicing coactivator subunit SRm300 [Homo sapiens]			0	0.005148	SRSRTPRTARGKR	Phospho(S)@1; Phospho(S)@3	missed R-S@2; missed R-T@4; missed R-T@7; missed R-G@10; missed K-R@12	0.0256185	1687.84	844.927	1687.81	844.915	2	5	1.1.1.2593.19	48.2927	13428	48.1503
3	18	18	20.89	5.85	5.85	gi|118572613	splicing coactivator subunit SRm300 [Homo sapiens]			0	0.03402	SRTARRGSRSSPEPK	Phospho(S)@1; Phospho(S)@11; Oxidation(P)@12	missed R-T@2; missed R-R@5; missed R-G@6; missed R-S@9	-0.00954712	1846.81	924.413	1846.82	924.417	2	8	1.1.1.2134.11	24.4505	887	24.4557
3	18	18	20.89	5.85	5.85	gi|118572613	splicing coactivator subunit SRm300 [Homo sapiens]			0	99	SSTGPEPPAPTPLLAER			0.000828681	1718.88	860.45	1718.88	860.449	2	22	1.1.1.2593.21	48.296	139578	48.4155
3	18	18	20.89	5.85	5.85	gi|118572613	splicing coactivator subunit SRm300 [Homo sapiens]			0	0.2178	TPARRSGRSRSRTPAR	Acetyl@N-term; Deamidated(R)@5	missed R-R@4; missed R-S@5; missed R-S@8; missed R-S@10; missed R-T@12	0.0221929	1854.03	928.021	1854	928.01	2	10	1.1.1.3517.2	77.2162	491559	77.1688
3	18	18	20.89	5.85	5.85	gi|118572613	splicing coactivator subunit SRm300 [Homo sapiens]			0	0.1679	TRTPLRQRSR	Oxidation(P)@4; Deamidated(Q)@7	missed R-T@2; missed R-Q@6; missed R-S@8	-0.00814946	1286.71	644.362	1286.72	644.366	2	9	1.1.1.2673.2	50.7066	6663	50.6395
3	18	18	20.89	5.85	5.85	gi|118572613	splicing coactivator subunit SRm300 [Homo sapiens]			0	0.02867	TSPAPWKRSR	Acetyl(K)@7	missed K-R@7; missed R-S@8	-0.0323574	1226.62	409.88	1226.65	409.891	3	5	1.1.1.2076.2	21.5329	4899	21.5729
4	17.92	17.92	29.95	17.63	17.63	gi|5123454	heat shock 70kDa protein 1A [Homo sapiens]			2	99	ARFEELCSDLFR	Carbamidomethyl(C)@7	missed R-F@2	0.00129475	1541.73	771.873	1541.73	771.872	2	19	1.1.1.2876.5	60.2534	6868	60.231
4	17.92	17.92	29.95	17.63	17.63	gi|5123454	heat shock 70kDa protein 1A [Homo sapiens]			2	99	ATAGDTHLGGEDFDNR			-0.000197689	1674.72	838.369	1674.72	838.369	2	25	1.1.1.2256.4	30.7414	8281	30.8153
4	17.92	17.92	29.95	17.63	17.63	gi|5123454	heat shock 70kDa protein 1A [Homo sapiens]			2	99	CQEVISWLDANTLAEKDEFEHK	Carbamidomethyl(C)@1	missed K-D@16	-0.00200633	2661.24	888.086	2661.24	888.087	3	23	1.1.1.3168.6	68.7571	3818	68.7874
4	17.92	17.92	29.95	17.63	17.63	gi|5123454	heat shock 70kDa protein 1A [Homo sapiens]			2	99	DAGVIAGLNVLR			-0.00261121	1196.69	599.35	1196.69	599.351	2	19	1.1.1.3129.2	67.2413	3592	67.1419
4	17.92	17.92	29.95	17.63	17.63	gi|5123454	heat shock 70kDa protein 1A [Homo sapiens]			2	99	IINEPTAAAIAYGLDR			0.000865795	1686.9	844.455	1686.89	844.454	2	23	1.1.1.3008.4	63.7487	8938	63.8182
4	17.92	17.92	29.95	17.63	17.63	gi|5123454	heat shock 70kDa protein 1A [Homo sapiens]			2	99	LVNHFVEEFK			-0.000421692	1260.65	631.332	1260.65	631.332	2	16	1.1.1.2538.6	45.4705	33934	45.5884
4	17.92	17.92	29.95	17.63	17.63	gi|5123454	heat shock 70kDa protein 1A [Homo sapiens]			2	99	LVNHFVEEFKR		missed K-R@10	-0.00204	1416.75	473.257	1416.75	473.258	3	16	1.1.1.2442.8	40.4924	131910	40.5274
4	17.92	17.92	29.95	17.63	17.63	gi|5123454	heat shock 70kDa protein 1A [Homo sapiens]			2	99	TTPSYVAFTDTER			-2.06981e-05	1486.69	744.354	1486.69	744.354	2	19	1.1.1.2544.18	45.7787	74852	45.7449
4	17.92	17.92	29.95	17.63	17.63	gi|5123454	heat shock 70kDa protein 1A [Homo sapiens]			1.92082	99	NALESYAFNMK	Oxidation(M)@10		0.00300719	1302.59	652.304	1302.59	652.303	2	14	1.1.1.2536.11	45.3493	22074	45.3793
4	17.92	17.92	29.95	17.63	17.63	gi|5123454	heat shock 70kDa protein 1A [Homo sapiens]			0.000869459	0.5767	GDTKAFYPEEISSMVLTKMK	Phospho(S)@13; Phospho(T)@17	missed K-A@4; missed K-M@18	0.00718097	2434.07	812.363	2434.06	812.361	3	9	1.1.1.2702.8	51.9947	3587	52.1742
4	17.92	17.92	29.95	17.63	17.63	gi|5123454	heat shock 70kDa protein 1A [Homo sapiens]			0	0.0009249	AEDEVQRERVSAKNALESYAFNMKSAVEDEGLK	Acetyl(K)@24	missed R-E@7; missed R-V@9; missed K-N@13; missed K-S@24	0.00430229	3754.82	939.711	3754.81	939.71	4	5	1.1.1.2223.16	29.0294	40924	28.881
4	17.92	17.92	29.95	17.63	17.63	gi|5123454	heat shock 70kDa protein 1A [Homo sapiens]			0	0.2544	AFNMKSAVEDEGLKGK	Dethiomethyl(M)@4; Acetyl(K)@5	cleaved Y-A@N-term; missed K-S@5; missed K-G@14	0.00249167	1716.87	859.443	1716.87	859.441	2	10	1.1.1.2550.8	46.0952	19497	46.1622
4	17.92	17.92	29.95	17.63	17.63	gi|5123454	heat shock 70kDa protein 1A [Homo sapiens]			0	0.1976	ANKITITNDKGRLSKEEIER	Carbamidomethyl@N-term; Deamidated(N)@2; Acetyl(K)@10	missed K-I@3; missed K-G@10; missed R-L@12; missed K-E@15	-0.00403266	2414.27	1208.14	2414.28	1208.15	2	10	1.1.1.3103.6	66.1102	5245	66.1683
4	17.92	17.92	29.95	17.63	17.63	gi|5123454	heat shock 70kDa protein 1A [Homo sapiens]			0	99	ATAGDTHLGGEDFDNR			0.000744116	1674.72	559.249	1674.72	559.248	3	15	1.1.1.2258.3	30.8408	43044	31.0241
4	17.92	17.92	29.95	17.63	17.63	gi|5123454	heat shock 70kDa protein 1A [Homo sapiens]			0	99	ATAGDTHLGGEDFDNR			0.000744116	1674.72	559.249	1674.72	559.248	3	14	1.1.1.2260.4	30.9452	43044	31.0241
4	17.92	17.92	29.95	17.63	17.63	gi|5123454	heat shock 70kDa protein 1A [Homo sapiens]			0	1.636	FELSGIPPAPR	Methyl(R)@11		-0.0028405	1196.65	599.334	1196.66	599.335	2	11	1.1.1.2770.5	55.4869	11614	55.4208
4	17.92	17.92	29.95	17.63	17.63	gi|5123454	heat shock 70kDa protein 1A [Homo sapiens]			0	99	IINEPTAAAIAYGLDR	Deamidated(N)@3		0.0108437	1687.89	844.952	1687.88	844.946	2	16	1.1.1.3011.4	63.9057	9171	63.9284
4	17.92	17.92	29.95	17.63	17.63	gi|5123454	heat shock 70kDa protein 1A [Homo sapiens]			0	9.352e-05	ITITNDKGR	Deamidated(N)@5; Acetyl(K)@7	missed K-G@7	-0.00479638	1059.55	530.783	1059.56	530.785	2	7	1.1.1.2513.3	44.1431	10416	44.1798
4	17.92	17.92	29.95	17.63	17.63	gi|5123454	heat shock 70kDa protein 1A [Homo sapiens]			0	99	LVNHFVEEFK			-0.000299624	1260.65	631.332	1260.65	631.332	2	17	1.1.1.2541.7	45.6138	33934	45.5884
4	17.92	17.92	29.95	17.63	17.63	gi|5123454	heat shock 70kDa protein 1A [Homo sapiens]			0	99	LVNHFVEEFK			-0.000665827	1260.65	631.332	1260.65	631.332	2	15	1.1.1.2544.15	45.7737	43385	45.7449
4	17.92	17.92	29.95	17.63	17.63	gi|5123454	heat shock 70kDa protein 1A [Homo sapiens]			0	99	LVNHFVEEFKR		missed K-R@10	-0.0042588	1416.75	709.381	1416.75	709.383	2	14	1.1.1.2444.11	40.6044	75781	40.5274
4	17.92	17.92	29.95	17.63	17.63	gi|5123454	heat shock 70kDa protein 1A [Homo sapiens]			0	4.447	LVNHFVEEFKR		missed K-R@10	0.000196214	1416.75	355.195	1416.75	355.195	4	9	1.1.1.2443.2	40.5362	36036	40.5274
4	17.92	17.92	29.95	17.63	17.63	gi|5123454	heat shock 70kDa protein 1A [Homo sapiens]			0	0.1298	LVNHFVEEFKR		missed K-R@10	-0.0294048	1416.72	709.368	1416.75	709.383	2	6	1.1.1.2476.18	42.2837	8043	42.2494
4	17.92	17.92	29.95	17.63	17.63	gi|5123454	heat shock 70kDa protein 1A [Homo sapiens]			0	1.65e-05	QATKDAGVIAGLNVLRIINEPTAAAIAYGLDR	Phospho(T)@3	missed K-D@4; missed R-I@16	0.013997	3373.79	844.455	3373.78	844.451	4	17	1.1.1.3008.4	63.7487	8938	63.8182
4	17.92	17.92	29.95	17.63	17.63	gi|5123454	heat shock 70kDa protein 1A [Homo sapiens]			0	99	TTPSYVAFTDTER			-2.06981e-05	1486.69	744.354	1486.69	744.354	2	20	1.1.1.2539.6	45.5061	65186	45.7449
4	17.92	17.92	29.95	17.63	17.63	gi|5123454	heat shock 70kDa protein 1A [Homo sapiens]			0	99	TTPSYVAFTDTER			-2.06981e-05	1486.69	744.354	1486.69	744.354	2	13	1.1.1.2536.14	45.3543	65186	45.7449
4	17.92	17.92	29.95	17.63	17.63	gi|5123454	heat shock 70kDa protein 1A [Homo sapiens]			0	0.42	TTPSYVAFTDTER			0.00150275	1486.7	496.572	1486.69	496.572	3	8	1.1.1.2546.2	45.8581	6281	45.7971
5	17.74	17.74	48.61	32.99	29.86	gi|67189747; gi|16753227	ribosomal protein L6 [Homo sapiens]; ribosomal protein L6 [Homo sapiens]			2	99	AIPQLQGYLR			-0.00255285	1157.65	579.834	1157.66	579.835	2	13	1.1.1.2795.4	56.7535	6036	56.8498
5	17.74	17.74	48.61	32.99	29.86	gi|67189747; gi|16753227	ribosomal protein L6 [Homo sapiens]; ribosomal protein L6 [Homo sapiens]			2	99	ASITPGTILIILTGR			0.00201952	1524.93	763.47	1524.92	763.469	2	24	1.1.1.3594.3	80.5518	32829	80.5785
5	17.74	17.74	48.61	32.99	29.86	gi|67189747; gi|16753227	ribosomal protein L6 [Homo sapiens]; ribosomal protein L6 [Homo sapiens]			2	99	HLTDAYFK			-0.00131866	993.491	497.753	993.492	497.753	2	13	1.1.1.2314.3	33.7778	54419	33.544
5	17.74	17.74	48.61	32.99	29.86	gi|67189747; gi|16753227	ribosomal protein L6 [Homo sapiens]; ribosomal protein L6 [Homo sapiens]			2	99	HQEGEIFDTEK			0.00518546	1331.6	444.875	1331.6	444.874	3	12	1.1.1.2222.4	28.9462	34977	28.9345
5	17.74	17.74	48.61	32.99	29.86	gi|67189747; gi|16753227	ribosomal protein L6 [Homo sapiens]; ribosomal protein L6 [Homo sapiens]			2	99	HQEGEIFDTEKEK		missed K-E@11	0.00640107	1588.74	530.588	1588.74	530.586	3	18	1.1.1.2157.5	25.5424	34619	25.6253
5	17.74	17.74	48.61	32.99	29.86	gi|67189747; gi|16753227	ribosomal protein L6 [Homo sapiens]; ribosomal protein L6 [Homo sapiens]			2	99	HQEGEIFDTEKEKYEITEQR		missed K-E@11; missed K-Y@13	0.000191	2508.18	628.052	2508.18	628.052	4	28	1.1.1.2442.14	40.5024	105368	40.4736
5	17.74	17.74	48.61	32.99	29.86	gi|67189747; gi|16753227	ribosomal protein L6 [Homo sapiens]; ribosomal protein L6 [Homo sapiens]			2	99	KLLSHGKKPFSQHVR		missed K-L@1; missed K-K@7	0.00719128	1761.02	441.263	1761.02	441.261	4	14	1.1.1.2067.3	21.064	30303	20.9383
5	17.74	17.74	48.61	32.99	29.86	gi|67189747; gi|16753227	ribosomal protein L6 [Homo sapiens]; ribosomal protein L6 [Homo sapiens]			2	99	VLATVTKPVGGDKNGGTR	Deamidated(N)@14	missed K-N@13	0.0063106	1769.97	590.997	1769.96	590.995	3	14	1.1.1.2133.10	24.3703	16669	24.4557
5	17.74	17.74	48.61	32.99	29.86	gi|67189747; gi|16753227	ribosomal protein L6 [Homo sapiens]; ribosomal protein L6 [Homo sapiens]			1.0655	92.81	VLATVTKPVGGDK			0.00120181	1283.75	428.923	1283.74	428.922	3	10	1.1.1.2166.6	26.0128	35692	25.9442
5	17.74	17.74	48.61	32.99	29.86	gi|67189747; gi|16753227	ribosomal protein L6 [Homo sapiens]; ribosomal protein L6 [Homo sapiens]			0.545155	75.33	YYPTEDVPR			-0.00175499	1138.53	570.271	1138.53	570.272	2	11	1.1.1.2354.5	35.8564	111870	36.0992
5	17.74	17.74	48.61	32.99	29.86	gi|67189747; gi|16753227	ribosomal protein L6 [Homo sapiens]; ribosomal protein L6 [Homo sapiens]			0.132533	30.33	YYPTEDVPRK		missed R-K@9	-0.0117678	1266.61	634.314	1266.62	634.32	2	10	1.1.1.2193.4	27.4328	12855	27.4646
5	17.74	17.74	48.61	32.99	29.86	gi|67189747; gi|16753227	ribosomal protein L6 [Homo sapiens]; ribosomal protein L6 [Homo sapiens]			0	97.56	AIPQLQGYLR			-0.00291905	1157.65	579.834	1157.66	579.835	2	13	1.1.1.2806.3	57.0955	3080	57.0282
5	17.74	17.74	48.61	32.99	29.86	gi|67189747; gi|16753227	ribosomal protein L6 [Homo sapiens]; ribosomal protein L6 [Homo sapiens]			0	0.01186	EKVLATVTKPVGGDKN	Phospho(T)@8	cleaved N-G@C-term; missed K-V@2; missed K-N@15	0.0133728	1734.91	868.46	1734.89	868.453	2	7	1.1.1.2559.10	46.5539	382618	46.6311
5	17.74	17.74	48.61	32.99	29.86	gi|67189747; gi|16753227	ribosomal protein L6 [Homo sapiens]; ribosomal protein L6 [Homo sapiens]			0	0.003913	EKYEITEQRK		missed K-Y@2; missed R-K@9	0.0158809	1322.7	441.907	1322.68	441.902	3	3	1.1.1.2091.3	22.3238	11288	22.5259
5	17.74	17.74	48.61	32.99	29.86	gi|67189747; gi|16753227	ribosomal protein L6 [Homo sapiens]; ribosomal protein L6 [Homo sapiens]			0	98.95	HLTDAYFK			-0.00150176	993.49	497.752	993.492	497.753	2	13	1.1.1.2306.2	33.3543	55428	33.4398
5	17.74	17.74	48.61	32.99	29.86	gi|67189747; gi|16753227	ribosomal protein L6 [Homo sapiens]; ribosomal protein L6 [Homo sapiens]			0	99	HQEGEIFDTEKEK	Deamidated(Q)@2	missed K-E@11	0.0279814	1589.75	530.924	1589.72	530.914	3	13	1.1.1.2154.3	25.3747	3217	25.3622
5	17.74	17.74	48.61	32.99	29.86	gi|67189747; gi|16753227	ribosomal protein L6 [Homo sapiens]; ribosomal protein L6 [Homo sapiens]			0	13.26	HQEGEIFDTEKEK	Deamidated(Q)@2	missed K-E@11	0.0790669	1589.8	530.941	1589.72	530.914	3	11	1.1.1.2160.5	25.6911	6307	25.6781
5	17.74	17.74	48.61	32.99	29.86	gi|67189747; gi|16753227	ribosomal protein L6 [Homo sapiens]; ribosomal protein L6 [Homo sapiens]			0	99	HQEGEIFDTEKEKYEITEQR		missed K-E@11; missed K-Y@13	0.00072788	2508.18	837.067	2508.18	837.066	3	24	1.1.1.2441.22	40.4618	109741	40.4736
5	17.74	17.74	48.61	32.99	29.86	gi|67189747; gi|16753227	ribosomal protein L6 [Homo sapiens]; ribosomal protein L6 [Homo sapiens]			0	99	KLLSHGKKPFSQHVR		missed K-L@1; missed K-K@7	0.00719127	1761.02	441.263	1761.02	441.261	4	14	1.1.1.2063.2	20.8484	30303	20.9383
5	17.74	17.74	48.61	32.99	29.86	gi|67189747; gi|16753227	ribosomal protein L6 [Homo sapiens]; ribosomal protein L6 [Homo sapiens]			0	23.17	KLLSHGKKPFSQHVR		missed K-L@1; missed K-K@7	0.915622	1761.93	441.49	1761.02	441.261	4	13	1.1.1.2060.2	20.6885	9442	20.7252
5	17.74	17.74	48.61	32.99	29.86	gi|67189747; gi|16753227	ribosomal protein L6 [Homo sapiens]; ribosomal protein L6 [Homo sapiens]			0	1.074e-05	LLSHGKKPFSQHVRK		missed K-K@6; missed R-K@14	0.00719128	1761.02	441.263	1761.02	441.261	4	5	1.1.1.2063.2	20.8484	30303	20.9383
5	17.74	17.74	48.61	32.99	29.86	gi|67189747; gi|16753227	ribosomal protein L6 [Homo sapiens]; ribosomal protein L6 [Homo sapiens]			0	7.58e-07	LLSHGKKPFSQHVRK		missed K-K@6; missed R-K@14	0.00719128	1761.02	441.263	1761.02	441.261	4	4	1.1.1.2067.3	21.064	30303	20.9383
5	17.74	17.74	48.61	32.99	29.86	gi|67189747; gi|16753227	ribosomal protein L6 [Homo sapiens]; ribosomal protein L6 [Homo sapiens]			0	0.002312	MAGEKVEKPDTKEK	Acetyl(K)@12; Acetyl(K)@14	missed K-V@5; missed K-E@12	-0.00731991	1672.83	558.616	1672.83	558.619	3	5	1.1.1.2522.2	44.6046	15652	44.648
5	17.74	17.74	48.61	32.99	29.86	gi|67189747; gi|16753227	ribosomal protein L6 [Homo sapiens]; ribosomal protein L6 [Homo sapiens]			0	0.05764	MAGEKVEKPDTKEKKPEAK	Oxidation(M)@1; Oxidation(P)@9	missed K-V@5; missed K-E@12; missed K-K@14	-0.00669016	2174.12	725.713	2174.13	725.716	3	9	1.1.1.2770.11	55.4969	41126	55.4739
5	17.74	17.74	48.61	32.99	29.86	gi|67189747; gi|16753227	ribosomal protein L6 [Homo sapiens]; ribosomal protein L6 [Homo sapiens]			0	0.008986	MAGEKVEKPDTKEKKPEAK	Acetyl(K)@5; Acetyl(K)@8; Phospho(T)@11; Acetyl(K)@12	missed K-V@5; missed K-E@12; missed K-K@14	0.0193343	2348.15	783.725	2348.13	783.718	3	7	1.1.1.2996.2	63.4269	299305	63.4148
5	17.74	17.74	48.61	32.99	29.86	gi|67189747; gi|16753227	ribosomal protein L6 [Homo sapiens]; ribosomal protein L6 [Homo sapiens]			0	0.8197	VLATVTKPVGGDK	Delta:H(2)C(2)@N-term		0.000414239	1309.76	655.888	1309.76	655.888	2	10	1.1.1.2442.15	40.504	3973	40.4736
5	17.74	17.74	48.61	32.99	29.86	gi|67189747; gi|16753227	ribosomal protein L6 [Homo sapiens]; ribosomal protein L6 [Homo sapiens]			0	2.955e-10	VVFLKQLASGLLLVTGPLVLNR	Phospho(S)@9; Phospho(T)@15	missed K-Q@5	-0.00700557	2509.38	837.466	2509.38	837.469	3	6	1.1.1.3180.2	69.3923	3263	69.32
5	17.74	17.74	48.61	32.99	29.86	gi|67189747; gi|16753227	ribosomal protein L6 [Homo sapiens]; ribosomal protein L6 [Homo sapiens]			0	64.67	YYPTEDVPR			-0.00175499	1138.53	570.271	1138.53	570.272	2	11	1.1.1.2357.9	36.015	112317	36.0992
5	17.74	17.74	48.61	32.99	29.86	gi|67189747; gi|16753227	ribosomal protein L6 [Homo sapiens]; ribosomal protein L6 [Homo sapiens]			0	57.67	YYPTEDVPR			-0.00175499	1138.53	570.271	1138.53	570.272	2	11	1.1.1.2360.8	36.1761	92887	36.0992
5	17.74	17.74	48.61	32.99	29.86	gi|67189747; gi|16753227	ribosomal protein L6 [Homo sapiens]; ribosomal protein L6 [Homo sapiens]			0	49.84	YYPTEDVPR			-0.00199912	1138.53	570.271	1138.53	570.272	2	9	1.1.1.2351.5	35.6996	111870	36.0992
6	16	16	32.14	16.15	16.15	gi|119395750	keratin 1 [Homo sapiens]			2	99	DYQELMNTK			0.000922062	1140.51	571.264	1140.51	571.263	2	13	1.1.1.2426.3	39.6405	18953	39.6283
6	16	16	32.14	16.15	16.15	gi|119395750	keratin 1 [Homo sapiens]			2	99	FSSCGGGGGSFGAGGGFGSR	Carbamidomethyl(C)@4		-0.000277334	1764.73	883.371	1764.73	883.371	2	18	1.1.1.2456.11	41.2548	8672	41.2078
6	16	16	32.14	16.15	16.15	gi|119395750	keratin 1 [Homo sapiens]			2	99	GSYGSGGSSYGSGGGSYGSGGGGGGHGSYGSGSSSGGYR			-0.0271541	3311.27	1104.77	3311.3	1104.77	3	25	1.1.1.2241.5	29.9762	9076	29.9812
6	16	16	32.14	16.15	16.15	gi|119395750	keratin 1 [Homo sapiens]			2	99	LNDLEDALQQAK			-0.000475085	1356.69	679.351	1356.69	679.352	2	18	1.1.1.2721.14	52.9404	13868	52.9654
6	16	16	32.14	16.15	16.15	gi|119395750	keratin 1 [Homo sapiens]			2	99	NKLNDLEDALQQAK		missed K-L@2	-0.00798222	1598.82	800.417	1598.83	800.42	2	18	1.1.1.2779.5	55.9712	6229	55.9486
6	16	16	32.14	16.15	16.15	gi|119395750	keratin 1 [Homo sapiens]			2	99	TNAENEFVTIK			-0.00182558	1264.63	633.321	1264.63	633.322	2	19	1.1.1.2468.6	41.8655	22017	41.8839
6	16	16	32.14	16.15	16.15	gi|119395750	keratin 1 [Homo sapiens]			2	99	TNAENEFVTIKK		missed K-K@11	-0.00985306	1392.72	697.365	1392.72	697.37	2	17	1.1.1.2321.5	34.149	10082	34.1169
6	16	16	32.14	16.15	16.15	gi|119395750	keratin 1 [Homo sapiens]			2	99	YEELQITAGR			-0.00188132	1178.59	590.303	1178.59	590.304	2	15	1.1.1.2435.10	40.1219	67413	40.1537
6	16	16	32.14	16.15	16.15	gi|119395750	keratin 1 [Homo sapiens]			0.000434512	0.1535	RTTSSSTRR		missed R-T@1; missed R-R@8	0.0062078	1050.56	526.287	1050.55	526.284	2	6	1.1.1.2350.2	35.6357	53706	35.6808
6	16	16	32.14	16.15	16.15	gi|119395750	keratin 1 [Homo sapiens]			0	0.007283	DYQELMNTKLALDLEIATYR	Phospho(T)@18	missed K-L@9	-0.0046482	2479.17	1240.59	2479.17	1240.59	2	6	1.1.1.3858.2	85.6119	11898	85.617
6	16	16	32.14	16.15	16.15	gi|119395750	keratin 1 [Homo sapiens]			0	0.002118	DYQELMNTKLALDLEIATYR	Phospho(T)@18	missed K-L@9	-0.00684541	2479.16	1240.59	2479.17	1240.59	2	5	1.1.1.3853.2	85.4457	8875	85.4508
6	16	16	32.14	16.15	16.15	gi|119395750	keratin 1 [Homo sapiens]			0	0.02127	EQRGENALKDAK		cleaved A-E@N-term; missed R-G@3; missed K-D@9	0.0124857	1357.71	679.861	1357.69	679.855	2	7	1.1.1.2110.2	23.2445	1263317	23.2258
6	16	16	32.14	16.15	16.15	gi|119395750	keratin 1 [Homo sapiens]			0	99	FSSCGGGGGSFGAGGGFGSR	Carbamidomethyl(C)@4		0.00130954	1764.73	883.372	1764.73	883.371	2	18	1.1.1.2460.5	41.443	9884	41.4681
6	16	16	32.14	16.15	16.15	gi|119395750	keratin 1 [Homo sapiens]			0	91.09	FSSCGGGGGSFGAGGGFGSR	Carbamidomethyl(C)@4		1.99467	1766.72	884.368	1764.73	883.371	2	14	1.1.1.2463.4	41.6023	0	41.5721
6	16	16	32.14	16.15	16.15	gi|119395750	keratin 1 [Homo sapiens]			0	0.1317	GENALKDAKNKLNDLEDALQQAK	Deamidated(N)@3; Deamidated(N)@10; Deamidated(N)@13; Deamidated(Q)@21	missed K-D@6; missed K-N@9; missed K-L@11	0.0208203	2529.27	844.096	2529.24	844.089	3	10	1.1.1.2855.3	59.2933	4452	59.376
6	16	16	32.14	16.15	16.15	gi|119395750	keratin 1 [Homo sapiens]			0	21.86	GGGGGGYGSGGSSYGSGGGSYGSGGGGGGGR			1.00878	2383.95	795.658	2382.94	795.322	3	12	1.1.1.2133.19	24.3903	3973	24.1858
6	16	16	32.14	16.15	16.15	gi|119395750	keratin 1 [Homo sapiens]			0	96.42	GSYGSGGSSYGSGGGSYGSGGGGGGHGSYGSGSSSGGYR			3.03796	3314.34	1105.79	3311.3	1104.77	3	16	1.1.1.2244.5	30.1325	2826	30.1376
6	16	16	32.14	16.15	16.15	gi|119395750	keratin 1 [Homo sapiens]			0	0.00629	LDSELKNMQDMVEDYR		missed K-N@6	0.0218359	1984.91	993.462	1984.89	993.451	2	5	1.1.1.2732.15	53.5235	588	53.3852
6	16	16	32.14	16.15	16.15	gi|119395750	keratin 1 [Homo sapiens]			0	2.859	LNDLEDALQQAK	Methyl(D)@6		0.00966831	1370.71	686.364	1370.7	686.359	2	20	1.1.1.2778.6	55.9269	2167	55.8434
6	16	16	32.14	16.15	16.15	gi|119395750	keratin 1 [Homo sapiens]			0	1.16	NMQDMVEDYR	Oxidation(M)@2; Oxidation(M)@5		0.00978789	1331.52	666.768	1331.51	666.763	2	9	1.1.1.2135.10	24.4991	7983	24.5091
6	16	16	32.14	16.15	16.15	gi|119395750	keratin 1 [Homo sapiens]			0	0.01542	QISNLQQSISDAEQRGENALK	Deamidated(N)@18	missed R-G@15	0.0186247	2329.17	1165.59	2329.15	1165.58	2	7	1.1.1.3061.2	65.1743	4204	65.1958
6	16	16	32.14	16.15	16.15	gi|119395750	keratin 1 [Homo sapiens]			0	0.02457	SKAEAESLYQSKYEELQITAGR	Acetyl(K)@2	missed K-A@2; missed K-Y@12	0.016518	2542.27	848.431	2542.26	848.426	3	7	1.1.1.3119.2	66.6945	10079	66.7742
6	16	16	32.14	16.15	16.15	gi|119395750	keratin 1 [Homo sapiens]			0	99	TNAENEFVTIK			-0.00182558	1264.63	633.321	1264.63	633.322	2	14	1.1.1.2473.10	42.113	31814	42.0403
6	16	16	32.14	16.15	16.15	gi|119395750	keratin 1 [Homo sapiens]			0	96.45	YEELQITAGR			-0.00261373	1178.59	590.303	1178.59	590.304	2	12	1.1.1.2438.10	40.2808	67413	40.1537
7	15.62	15.62	42.37	28.53	23.45	gi|76496472	ribosomal protein L3 isoform b [Homo sapiens]			2	99	AHLMEIQVNGGTVAEK			-0.00548183	1695.86	566.293	1695.86	566.294	3	19	1.1.1.2476.13	42.2754	13115	42.3021
7	15.62	15.62	42.37	28.53	23.45	gi|76496472	ribosomal protein L3 isoform b [Homo sapiens]			2	99	DDPSKPVHLTAFLGYK			0.00425493	1786.93	596.65	1786.93	596.649	3	20	1.1.1.2774.7	55.7014	12688	55.7382
7	15.62	15.62	42.37	28.53	23.45	gi|76496472	ribosomal protein L3 isoform b [Homo sapiens]			2	99	ERLEQQVPVNQVFGQDEMIDVIGVTK		missed R-L@2	0.00838596	2970.52	991.181	2970.51	991.178	3	15	1.1.1.3560.5	79.0041	5182	78.9648
7	15.62	15.62	42.37	28.53	23.45	gi|76496472	ribosomal protein L3 isoform b [Homo sapiens]			2	99	IGQGYLIK			-0.00181546	890.521	446.268	890.523	446.269	2	13	1.1.1.2418.4	39.2301	79793	39.3665
7	15.62	15.62	42.37	28.53	23.45	gi|76496472	ribosomal protein L3 isoform b [Homo sapiens]			2	99	SFPKDDPSKPVHLTAFLGYK		missed K-D@4	-0.000214113	2246.17	1124.09	2246.17	1124.09	2	20	1.1.1.2767.19	55.3628	2755	55.4208
7	15.62	15.62	42.37	28.53	23.45	gi|76496472	ribosomal protein L3 isoform b [Homo sapiens]			2	99	TVFAEHISDECK	Carbamidomethyl(C)@11		1.04588	1435.69	718.853	1434.64	718.33	2	19	1.1.1.2306.3	33.3676	39906	33.3877
7	15.62	15.62	42.37	28.53	23.45	gi|76496472	ribosomal protein L3 isoform b [Homo sapiens]			2	99	TVFAEHISDECKR	Carbamidomethyl(C)@11	missed K-R@12	-0.000846205	1590.75	796.38	1590.75	796.38	2	15	1.1.1.2224.11	29.0788	23443	29.1463
7	15.62	15.62	42.37	28.53	23.45	gi|76496472	ribosomal protein L3 isoform b [Homo sapiens]			0.812479	87.39	VACIGAWHPAR	Carbamidomethyl(C)@3		-0.00165251	1236.62	413.213	1236.62	413.213	3	12	1.1.1.2370.3	36.6942	33691	36.4665
7	15.62	15.62	42.37	28.53	23.45	gi|76496472	ribosomal protein L3 isoform b [Homo sapiens]			0.806875	87.23	VAFSVAR			0.00159735	748.425	375.22	748.423	375.219	2	10	1.1.1.2280.2	31.9745	19486	32.0179
7	15.62	15.62	42.37	28.53	23.45	gi|76496472	ribosomal protein L3 isoform b [Homo sapiens]			0.00174066	0.6836	SKKKAHLMEIQVNGGTVAEK	Phospho(S)@1	missed K-K@2; missed K-K@3; missed K-A@4	-0.00572716	2247.14	750.054	2247.14	750.055	3	9	1.1.1.2905.3	61.5804	29581	61.6695
7	15.62	15.62	42.37	28.53	23.45	gi|76496472	ribosomal protein L3 isoform b [Homo sapiens]			0	99	AHLMEIQVNGGTVAEK	Oxidation(M)@4; Deamidated(Q)@7; Deamidated(N)@9		0.0199158	1713.84	857.929	1713.82	857.919	2	17	1.1.1.2381.17	37.2849	10022	37.3581
7	15.62	15.62	42.37	28.53	23.45	gi|76496472	ribosomal protein L3 isoform b [Homo sapiens]			0	99	AHLMEIQVNGGTVAEK			0.00487086	1695.87	848.94	1695.86	848.938	2	19	1.1.1.2477.23	42.3447	14939	42.2494
7	15.62	15.62	42.37	28.53	23.45	gi|76496472	ribosomal protein L3 isoform b [Homo sapiens]			0	99	AHLMEIQVNGGTVAEK	Deamidated(N)@9		-0.000891322	1696.84	849.43	1696.85	849.43	2	23	1.1.1.2529.12	44.9985	56743	45.1701
7	15.62	15.62	42.37	28.53	23.45	gi|76496472	ribosomal protein L3 isoform b [Homo sapiens]			0	99	AHLMEIQVNGGTVAEK	Deamidated(N)@9		0.00179758	1696.85	566.623	1696.85	566.622	3	18	1.1.1.2531.6	45.0795	39352	45.1701
7	15.62	15.62	42.37	28.53	23.45	gi|76496472	ribosomal protein L3 isoform b [Homo sapiens]			0	99	AHLMEIQVNGGTVAEK	Deamidated(N)@9		-0.000891322	1696.84	849.43	1696.85	849.43	2	23	1.1.1.2532.10	45.1551	56743	45.1701
7	15.62	15.62	42.37	28.53	23.45	gi|76496472	ribosomal protein L3 isoform b [Homo sapiens]			0	99	AHLMEIQVNGGTVAEK	Deamidated(N)@9		0.00179758	1696.85	566.623	1696.85	566.622	3	16	1.1.1.2533.5	45.1824	39352	45.1701
7	15.62	15.62	42.37	28.53	23.45	gi|76496472	ribosomal protein L3 isoform b [Homo sapiens]			0	0.05152	EIQVNGGTVAEK	Deamidated(Q)@3	cleaved M-E@N-term	-0.000116238	1244.62	623.32	1244.62	623.32	2	8	1.1.1.2398.17	38.1887	84500	38.2088
7	15.62	15.62	42.37	28.53	23.45	gi|76496472	ribosomal protein L3 isoform b [Homo sapiens]			0	0.03267	KAFMGPLK	Oxidation(M)@4	missed K-A@1	-0.0178849	906.482	454.248	906.5	454.257	2	7	1.1.1.2637.2	49.6168	837746	49.5701
7	15.62	15.62	42.37	28.53	23.45	gi|76496472	ribosomal protein L3 isoform b [Homo sapiens]			0	0.1294	KAHLMEIQVNGGTVAEK	Deamidated(N)@10	missed K-A@1	-0.0176349	1824.92	609.315	1824.94	609.321	3	8	1.1.1.2407.5	38.6818	50274	38.7914
7	15.62	15.62	42.37	28.53	23.45	gi|76496472	ribosomal protein L3 isoform b [Homo sapiens]			0	0.005275	KAHLMEIQVNGGTVAEK	Deamidated(Q)@8	missed K-A@1	-0.0170856	1824.92	609.315	1824.94	609.321	3	6	1.1.1.2413.7	38.9738	58826	38.8959
7	15.62	15.62	42.37	28.53	23.45	gi|76496472	ribosomal protein L3 isoform b [Homo sapiens]			0	0.007201	KKAHLMEIQVNGGTVAEKLDW	Acetyl(K)@2; Phospho(T)@14	cleaved W-A@C-term; missed K-K@1; missed K-A@2; missed K-L@18	0.00354025	2488.22	830.415	2488.22	830.413	3	7	1.1.1.3028.2	64.5971	4512	64.5663
7	15.62	15.62	42.37	28.53	23.45	gi|76496472	ribosomal protein L3 isoform b [Homo sapiens]			0	0.006528	NWHKSKKKAHLMEIQVNGGTVAEK	Acetyl@N-term; Phospho(S)@5; Phospho(T)@20	missed K-S@4; missed K-K@6; missed K-K@7; missed K-A@8	0.00727447	2934.41	734.609	2934.4	734.607	4	7	1.1.1.2281.8	32.0354	47895	32.1231
7	15.62	15.62	42.37	28.53	23.45	gi|76496472	ribosomal protein L3 isoform b [Homo sapiens]			0	0.0007789	RSSRHRGKVKSFPKDDPSKPVHLTAFLGYK	Phospho(S)@11; Phospho(S)@18	missed R-S@1; missed R-H@4; missed R-G@6; missed K-V@8; missed K-S@10; missed K-D@14	-0.000843227	3597.81	1200.28	3597.81	1200.28	3	5	1.1.1.3593.3	80.5201	6125	80.4719
7	15.62	15.62	42.37	28.53	23.45	gi|76496472	ribosomal protein L3 isoform b [Homo sapiens]			0	99	SFPKDDPSKPVHLTAFLGYK		missed K-D@4	0.00142796	2246.18	562.551	2246.17	562.551	4	25	1.1.1.2771.5	55.5399	12822	55.4739
7	15.62	15.62	42.37	28.53	23.45	gi|76496472	ribosomal protein L3 isoform b [Homo sapiens]			0	6.465e-10	SFPKDDPSKPVHLTAFLGYKAGMTHIVREVDRPGSKVNKK	Acetyl(K)@20; Deamidated(N)@38	missed K-D@4; missed K-A@20; missed R-E@28; missed K-V@36; missed K-K@39	-0.0222432	4492.35	1124.09	4492.37	1124.1	4	9	1.1.1.2767.19	55.3628	2755	55.4208
7	15.62	15.62	42.37	28.53	23.45	gi|76496472	ribosomal protein L3 isoform b [Homo sapiens]			0	0.1125	SKKKAHLMEIQVNGGTVAEK	Phospho(S)@1	missed K-K@2; missed K-K@3; missed K-A@4	-0.00258873	2247.14	1124.58	2247.14	1124.58	2	8	1.1.1.2907.7	61.71	36831	61.6695
7	15.62	15.62	42.37	28.53	23.45	gi|76496472	ribosomal protein L3 isoform b [Homo sapiens]			0	41.54	TVFAEHISDECK	Carbamidomethyl(C)@11		-0.00119879	1434.64	479.222	1434.64	479.222	3	11	1.1.1.2304.4	33.2516	59457	33.3355
7	15.62	15.62	42.37	28.53	23.45	gi|76496472	ribosomal protein L3 isoform b [Homo sapiens]			0	16.12	VACIGAWHPAR	Carbamidomethyl(C)@3		-0.000905286	1236.62	619.316	1236.62	619.317	2	9	1.1.1.2362.7	36.2728	21925	36.4143
7	15.62	15.62	42.37	28.53	23.45	gi|76496472	ribosomal protein L3 isoform b [Homo sapiens]			0	7.032	VACIGAWHPAR	Carbamidomethyl(C)@3; Deamidated(R)@11		0.0190144	1237.62	413.548	1237.6	413.541	3	11	1.1.1.2376.2	36.9998	3150	37.0939
7	15.62	15.62	42.37	28.53	23.45	gi|76496472	ribosomal protein L3 isoform b [Homo sapiens]			0	1.441	VKSFPKDDPSKPVHLTAFLGYK	Acetyl@N-term; Phospho(S)@3; Acetyl(K)@6; Carboxy(D)@7	missed K-S@2; missed K-D@6	-0.0306239	2681.28	894.769	2681.31	894.779	3	13	1.1.1.2780.14	56.0355	4683	55.896
8	15.1	15.1	45.16	35.89	29.84	gi|15431301	ribosomal protein L7 [Homo sapiens]			2	99	AGNFYVPAEPK			-0.000192311	1191.59	596.803	1191.59	596.803	2	14	1.1.1.2442.12	40.499	43897	40.4736
8	15.1	15.1	45.16	35.89	29.84	gi|15431301	ribosomal protein L7 [Homo sapiens]			2	99	IALTDNALIAR			-0.00112082	1169.68	585.845	1169.68	585.846	2	19	1.1.1.2727.2	53.2471	112546	53.2806
8	15.1	15.1	45.16	35.89	29.84	gi|15431301	ribosomal protein L7 [Homo sapiens]			2	99	IVEPYIAWGYPNLK			0.00261981	1661.88	831.949	1661.88	831.948	2	20	1.1.1.3514.6	77.0328	13122	76.9561
8	15.1	15.1	45.16	35.89	29.84	gi|15431301	ribosomal protein L7 [Homo sapiens]			2	99	KAGNFYVPAEPK		missed K-A@1	-0.00279841	1319.68	660.85	1319.69	660.851	2	21	1.1.1.2340.2	35.1256	37970	35.4195
8	15.1	15.1	45.16	35.89	29.84	gi|15431301	ribosomal protein L7 [Homo sapiens]			2	99	SVNELIYK			-0.00257244	964.52	483.267	964.523	483.269	2	13	1.1.1.2410.2	38.8069	44949	38.8436
8	15.1	15.1	45.16	35.89	29.84	gi|15431301	ribosomal protein L7 [Homo sapiens]			2	99	TTHFVEGGDAGNREDQINR		missed R-E@13	0.00631444	2114.98	529.752	2114.97	529.75	4	19	1.1.1.2180.5	26.7556	80771	26.7857
8	15.1	15.1	45.16	35.89	29.84	gi|15431301	ribosomal protein L7 [Homo sapiens]			1.63827	98.19	EVPAVPETLK			-0.00154761	1081.6	541.808	1081.6	541.808	2	13	1.1.1.2441.8	40.4385	149149	40.4196
8	15.1	15.1	45.16	35.89	29.84	gi|15431301	ribosomal protein L7 [Homo sapiens]			0.866461	89.06	LAFVIR			0.000320075	717.454	359.734	717.454	359.734	2	9	1.1.1.2589.2	48.0524	63420	48.2032
8	15.1	15.1	45.16	35.89	29.84	gi|15431301	ribosomal protein L7 [Homo sapiens]			0.581699	78.36	QIFNGTFVK			-0.000278632	1052.57	527.29	1052.57	527.29	2	11	1.1.1.2590.7	48.1135	24723	48.0447
8	15.1	15.1	45.16	35.89	29.84	gi|15431301	ribosomal protein L7 [Homo sapiens]			0.0101054	2.981	KTTHFVEGGDAGNREDQINR		missed K-T@1; missed R-E@14	0.0190524	2243.09	748.703	2243.07	748.697	3	8	1.1.1.2125.11	23.9406	10535	23.9173
8	15.1	15.1	45.16	35.89	29.84	gi|15431301	ribosomal protein L7 [Homo sapiens]			0.00217692	3.489	SVNELIYKR	Deamidated(N)@3	missed K-R@8	0.0159397	1121.62	561.819	1121.61	561.811	2	8	1.1.1.2297.4	32.8805	9869	32.9172
8	15.1	15.1	45.16	35.89	29.84	gi|15431301	ribosomal protein L7 [Homo sapiens]			0	99	AGNFYVPAEPK	Delta:H(2)C(2)@N-term		0.0092689	1217.62	609.816	1217.61	609.811	2	15	1.1.1.2490.2	43.0045	4860	43.0831
8	15.1	15.1	45.16	35.89	29.84	gi|15431301	ribosomal protein L7 [Homo sapiens]			0	98.95	AGNFYVPAEPK	Delta:H(2)C(2)@N-term		0.00365378	1217.61	609.813	1217.61	609.811	2	15	1.1.1.2487.3	42.8487	6025	42.7715
8	15.1	15.1	45.16	35.89	29.84	gi|15431301	ribosomal protein L7 [Homo sapiens]			0	0.0315	FKEANNFLWPFKLSSPRGGMK	Deamidated(N)@6; Acetyl(K)@12; Phospho(S)@15	missed K-E@2; missed K-L@12; missed R-G@17	0.0275274	2576.26	859.759	2576.23	859.75	3	8	1.1.1.3127.4	67.1251	40006	67.0895
8	15.1	15.1	45.16	35.89	29.84	gi|15431301	ribosomal protein L7 [Homo sapiens]			0	99	KAGNFYVPAEPK		missed K-A@1	-0.000112914	1319.69	660.851	1319.69	660.851	2	14	1.1.1.2331.6	34.6518	9058	34.6902
8	15.1	15.1	45.16	35.89	29.84	gi|15431301	ribosomal protein L7 [Homo sapiens]			0	99	KAGNFYVPAEPK		missed K-A@1	-0.000967389	1319.69	660.851	1319.69	660.851	2	17	1.1.1.2337.2	34.9693	22375	35.0027
8	15.1	15.1	45.16	35.89	29.84	gi|15431301	ribosomal protein L7 [Homo sapiens]			0	99	KAGNFYVPAEPK		missed K-A@1	-0.00218807	1319.69	660.85	1319.69	660.851	2	20	1.1.1.2343.3	35.2851	37970	35.4195
8	15.1	15.1	45.16	35.89	29.84	gi|15431301	ribosomal protein L7 [Homo sapiens]			0	99	KAGNFYVPAEPK		missed K-A@1	-0.00121152	1319.69	660.85	1319.69	660.851	2	18	1.1.1.2347.5	35.4889	45356	35.5239
8	15.1	15.1	45.16	35.89	29.84	gi|15431301	ribosomal protein L7 [Homo sapiens]			0	99	KAGNFYVPAEPK		missed K-A@1	-0.00121152	1319.69	660.85	1319.69	660.851	2	17	1.1.1.2350.6	35.6424	45356	35.5239
8	15.1	15.1	45.16	35.89	29.84	gi|15431301	ribosomal protein L7 [Homo sapiens]			0	99	KAGNFYVPAEPK	Delta:H(2)C(2)(K)@1	missed K-A@1	-0.00312107	1345.7	673.857	1345.7	673.859	2	15	1.1.1.2413.9	38.9804	15593	39.0005
8	15.1	15.1	45.16	35.89	29.84	gi|15431301	ribosomal protein L7 [Homo sapiens]			0	97.25	KAGNFYVPAEPK		missed K-A@1	-0.0021558	1319.69	440.902	1319.69	440.903	3	13	1.1.1.2345.2	35.3811	41297	35.5762
8	15.1	15.1	45.16	35.89	29.84	gi|15431301	ribosomal protein L7 [Homo sapiens]			0	2.616	KAGNFYVPAEPK	Deamidated(N)@4	missed K-A@1	-0.000262197	1320.67	661.343	1320.67	661.343	2	9	1.1.1.2402.14	38.3981	24591	38.6345
8	15.1	15.1	45.16	35.89	29.84	gi|15431301	ribosomal protein L7 [Homo sapiens]			0	76.24	LAFVIR			0.000320075	717.454	359.734	717.454	359.734	2	9	1.1.1.2592.2	48.2112	63420	48.2032
8	15.1	15.1	45.16	35.89	29.84	gi|15431301	ribosomal protein L7 [Homo sapiens]			0	43.39	QIFNGTFVK	Deamidated(N)@4		-0.000306252	1053.55	527.782	1053.55	527.782	2	10	1.1.1.2717.3	52.7114	15081	52.7548
8	15.1	15.1	45.16	35.89	29.84	gi|15431301	ribosomal protein L7 [Homo sapiens]			0	0.1703	QIFNGTFVK	Deamidated(N)@4		0.0247176	1053.57	527.794	1053.55	527.782	2	6	1.1.1.2587.4	47.9504	3386	47.9922
8	15.1	15.1	45.16	35.89	29.84	gi|15431301	ribosomal protein L7 [Homo sapiens]			0	99	TTHFVEGGDAGNREDQINR		missed R-E@13	0.00704684	2114.98	529.752	2114.97	529.75	4	21	1.1.1.2183.3	26.9221	82029	26.89
8	15.1	15.1	45.16	35.89	29.84	gi|15431301	ribosomal protein L7 [Homo sapiens]			0	99	TTHFVEGGDAGNREDQINR		missed R-E@13	0.00774805	2114.98	706.001	2114.97	705.998	3	16	1.1.1.2177.7	26.6019	106416	26.8379
8	15.1	15.1	45.16	35.89	29.84	gi|15431301	ribosomal protein L7 [Homo sapiens]			0	99	TTHFVEGGDAGNREDQINR		missed R-E@13	0.00695033	2114.98	1058.5	2114.97	1058.49	2	16	1.1.1.2178.10	26.676	35253	26.7857
9	13.99	13.99	50.51	31.65	31.65	gi|14591909	ribosomal protein L5 [Homo sapiens]			2	99	DIICQIAYAR	Carbamidomethyl(C)@4		-0.00213426	1221.62	611.815	1221.62	611.816	2	16	1.1.1.2789.2	56.4837	10752	56.5254
9	13.99	13.99	50.51	31.65	31.65	gi|14591909	ribosomal protein L5 [Homo sapiens]			2	99	GAVDGGLSIPHSTK			-0.00123494	1337.69	446.905	1337.69	446.905	3	15	1.1.1.2347.2	35.4789	36574	35.5239
9	13.99	13.99	50.51	31.65	31.65	gi|14591909	ribosomal protein L5 [Homo sapiens]			2	99	HIMGQNVADYMR			-0.000396799	1433.65	717.834	1433.65	717.834	2	15	1.1.1.2477.21	42.3413	15978	42.2494
9	13.99	13.99	50.51	31.65	31.65	gi|14591909	ribosomal protein L5 [Homo sapiens]			2	99	IEGDMIVCAAYAHELPK	Carbamidomethyl(C)@8		0.00128244	1915.92	958.966	1915.92	958.966	2	23	1.1.1.2833.13	58.3922	3426	58.355
9	13.99	13.99	50.51	31.65	31.65	gi|14591909	ribosomal protein L5 [Homo sapiens]			2	99	RFPGYDSESK		missed R-F@1	0.00417835	1184.55	593.283	1184.55	593.28	2	14	1.1.1.2156.2	25.4831	17082	25.5199
9	13.99	13.99	50.51	31.65	31.65	gi|14591909	ribosomal protein L5 [Homo sapiens]			2	99	YLMEEDEDAYKK		missed K-K@11	-0.00296602	1532.67	511.897	1532.67	511.897	3	18	1.1.1.2332.3	34.7089	32249	34.7423
9	13.99	13.99	50.51	31.65	31.65	gi|14591909	ribosomal protein L5 [Homo sapiens]			1.92082	99	NSVTPDMMEEMYK			-0.00372546	1573.64	787.829	1573.65	787.83	2	13	1.1.1.2774.15	55.7148	7063	55.7382
9	13.99	13.99	50.51	31.65	31.65	gi|14591909	ribosomal protein L5 [Homo sapiens]			0.0649968	99	VRVTNRDIICQIAYARIEGDMIVCAAYAHELPK	Carbamidomethyl(C)@10; Carbamidomethyl(C)@24	cleaved I-V@N-term; missed R-V@2; missed R-D@6; missed R-I@16	-9.01875	3835.94	640.33	3844.95	641.833	6	17	1.1.1.2840.2	58.5452	1085	58.5333
9	13.99	13.99	50.51	31.65	31.65	gi|14591909	ribosomal protein L5 [Homo sapiens]			0.00348833	1.085	QFSQYIK			-0.00199097	912.468	457.241	912.471	457.243	2	7	1.1.1.2380.4	37.2102	26066	37.2519
9	13.99	13.99	50.51	31.65	31.65	gi|14591909	ribosomal protein L5 [Homo sapiens]			0	99	DIICQIAYAR	Carbamidomethyl(C)@4		-0.00127978	1221.62	611.815	1221.62	611.816	2	14	1.1.1.2785.2	56.2832	11754	56.4211
9	13.99	13.99	50.51	31.65	31.65	gi|14591909	ribosomal protein L5 [Homo sapiens]			0	0.008129	GAVDGGLSIPHSTK			5.06289e-05	1337.69	669.854	1337.69	669.854	2	5	1.1.1.2346.4	35.435	23669	35.5239
9	13.99	13.99	50.51	31.65	31.65	gi|14591909	ribosomal protein L5 [Homo sapiens]			0	0.007883	GAVDGGLSIPHSTK	Acetyl@N-term; Phospho(T)@13		0.00849095	1459.68	730.847	1459.67	730.843	2	6	1.1.1.2294.10	32.7383	1400437	33.1264
9	13.99	13.99	50.51	31.65	31.65	gi|14591909	ribosomal protein L5 [Homo sapiens]			0	0.452	GNKVFGALKGAVDGGLSIPHSTKR	Acetyl(K)@9; Phospho(S)@21	cleaved T-G@N-term; missed K-V@3; missed K-G@9; missed K-R@23	-0.00980277	2530.3	844.439	2530.31	844.443	3	10	1.1.1.2820.11	57.7031	7644	57.6725
9	13.99	13.99	50.51	31.65	31.65	gi|14591909	ribosomal protein L5 [Homo sapiens]			0	98.73	HIMGQNVADYMR	Oxidation(M)@3; Oxidation(M)@11		0.0033524	1465.65	733.831	1465.64	733.829	2	11	1.1.1.2139.12	24.6937	21171	24.669
9	13.99	13.99	50.51	31.65	31.65	gi|14591909	ribosomal protein L5 [Homo sapiens]			0	93.37	HIMGQNVADYMR	Deamidated(N)@6		0.0249655	1434.66	718.339	1434.64	718.326	2	11	1.1.1.2486.3	42.7834	1814	42.7196
9	13.99	13.99	50.51	31.65	31.65	gi|14591909	ribosomal protein L5 [Homo sapiens]			0	4.719	HIMGQNVADYMR	Oxidation(M)@11		-0.0241589	1449.63	484.216	1449.65	484.224	3	10	1.1.1.2281.2	32.0254	287950	32.2282
9	13.99	13.99	50.51	31.65	31.65	gi|14591909	ribosomal protein L5 [Homo sapiens]			0	0.01316	HIMGQNVADYMR	Oxidation(M)@11		-0.0167707	1449.63	725.823	1449.65	725.832	2	6	1.1.1.2279.10	31.9469	65983	32.1757
9	13.99	13.99	50.51	31.65	31.65	gi|14591909	ribosomal protein L5 [Homo sapiens]			0	62.64	IEGDMIVCAAYAHELPK	Oxidation(M)@5; Carbamidomethyl(C)@8		-0.00467068	1931.91	966.961	1931.91	966.963	2	12	1.1.1.2765.10	55.2377	5539	55.1582
9	13.99	13.99	50.51	31.65	31.65	gi|14591909	ribosomal protein L5 [Homo sapiens]			0	5.973	IEGDMIVCAAYAHELPK	Carbamidomethyl@N-term; Carbamidomethyl(C)@8		0.00321631	1972.94	658.654	1972.94	658.654	3	11	1.1.1.2532.5	45.1368	44069	45.1701
9	13.99	13.99	50.51	31.65	31.65	gi|14591909	ribosomal protein L5 [Homo sapiens]			0	0.9654	IEGDMIVCAAYAHELPK	Carbamidomethyl@N-term; Carbamidomethyl(C)@8		0.00774111	1972.95	987.481	1972.94	987.477	2	10	1.1.1.2534.17	45.2664	17689	45.1701
9	13.99	13.99	50.51	31.65	31.65	gi|14591909	ribosomal protein L5 [Homo sapiens]			0	0.01119	IQDKNKYNTPK		cleaved V-I@N-term; missed K-N@4; missed K-Y@6	0.00278758	1347.72	674.866	1347.71	674.865	2	6	1.1.1.2417.11	39.1944	0	39.1573
9	13.99	13.99	50.51	31.65	31.65	gi|14591909	ribosomal protein L5 [Homo sapiens]			0	94.89	NSVTPDMMEEMYK	Oxidation(M)@8		-0.00153822	1589.64	795.827	1589.64	795.828	2	13	1.1.1.2449.9	40.8803	11091	40.8432
9	13.99	13.99	50.51	31.65	31.65	gi|14591909	ribosomal protein L5 [Homo sapiens]			0	0.02825	NSVTPDMMEEMYKK	Oxidation(M)@7; Oxidation(M)@8; Oxidation(M)@11	missed K-K@13	0.00512026	1749.73	584.251	1749.73	584.249	3	6	1.1.1.2076.6	21.5595	5216	21.4668
9	13.99	13.99	50.51	31.65	31.65	gi|14591909	ribosomal protein L5 [Homo sapiens]			0	0.00036	QFSQYIKNSVTPDMMEEMYKKAHAAIRENPVYEKKPKKEVKKKRWNRPK	Phospho(S)@9; Phospho(T)@11	missed K-N@7; missed K-K@20; missed K-A@21; missed R-E@27; missed K-K@34; missed K-K@37; missed K-E@38; missed K-K@41; missed K-K@42; missed K-R@43; missed R-W@44	0.0341782	6166.14	1028.7	6166.1	1028.69	6	5	1.1.1.3490.18	75.9935	14960	75.9578
9	13.99	13.99	50.51	31.65	31.65	gi|14591909	ribosomal protein L5 [Homo sapiens]			0	1.296	RFPGYDSESK		missed R-F@1	0.00491076	1184.55	593.283	1184.55	593.28	2	6	1.1.1.2160.7	25.6944	18743	25.6781
9	13.99	13.99	50.51	31.65	31.65	gi|14591909	ribosomal protein L5 [Homo sapiens]			0	99	YLMEEDEDAYKK		missed K-K@11	-0.00335695	1532.67	767.341	1532.67	767.343	2	15	1.1.1.2327.3	34.4618	33007	34.6902
9	13.99	13.99	50.51	31.65	31.65	gi|14591909	ribosomal protein L5 [Homo sapiens]			0	98.29	YLMEEDEDAYKK		missed K-K@11	-0.00335695	1532.67	767.341	1532.67	767.343	2	13	1.1.1.2330.6	34.6247	33007	34.6902
9	13.99	13.99	50.51	31.65	31.65	gi|14591909	ribosomal protein L5 [Homo sapiens]			0	97.23	YLMEEDEDAYKK		missed K-K@11	-0.00177586	1532.67	511.897	1532.67	511.897	3	13	1.1.1.2329.3	34.5493	35172	34.6381
9	13.99	13.99	50.51	31.65	31.65	gi|14591909	ribosomal protein L5 [Homo sapiens]			0	39.61	YLMEEDEDAYKK	Oxidation(M)@3	missed K-K@11	0.00239645	1548.67	517.23	1548.67	517.229	3	11	1.1.1.2164.6	25.9058	25801	25.9442
9	13.99	13.99	50.51	31.65	31.65	gi|14591909	ribosomal protein L5 [Homo sapiens]			0	0.9444	YLMEEDEDAYKK	Carbamidomethyl@N-term	missed K-K@11	0.00863446	1589.7	530.908	1589.69	530.905	3	7	1.1.1.2097.9	22.6536	13926	22.6332
9	13.99	13.99	50.51	31.65	31.65	gi|14591909	ribosomal protein L5 [Homo sapiens]			0	0.05941	YLMEEDEDAYKK	Carbamidomethyl@N-term	missed K-K@11	0.00863446	1589.7	530.908	1589.69	530.905	3	7	1.1.1.2094.6	22.4958	13926	22.6332
10	13.57	13.57	28.57	28.57	28.57	gi|89033540; gi|6912634; gi|169201693; gi|169201691; gi|169201689; gi|113421693	PREDICTED: similar to 23 kD highly basic protein isoform 1 [Homo sapiens]; ribosomal protein L13a [Homo sapiens]; PREDICTED: similar to 23 kD highly basic protein isoform 1 [Homo sapiens]; PREDICTED: similar to 23 kD highly basic protein isoform 2 [Homo sapiens]; PREDICTED: similar to 23 kD highly basic protein isoform 3 [Homo sapiens]; PREDICTED: similar to 23 kD highly basic protein [Homo sapie…			2	99	CEGINISGNFYR	Carbamidomethyl(C)@1		-0.00150417	1428.64	715.329	1428.65	715.33	2	19	1.1.1.2729.6	53.3468	28368	53.3852
10	13.57	13.57	28.57	28.57	28.57	gi|89033540; gi|6912634; gi|169201693; gi|169201691; gi|169201689; gi|113421693	PREDICTED: similar to 23 kD highly basic protein isoform 1 [Homo sapiens]; ribosomal protein L13a [Homo sapiens]; PREDICTED: similar to 23 kD highly basic protein isoform 1 [Homo sapiens]; PREDICTED: similar to 23 kD highly basic protein isoform 2 [Homo sapiens]; PREDICTED: similar to 23 kD highly basic protein isoform 3 [Homo sapiens]; PREDICTED: similar to 23 kD highly basic protein [Homo sapie…			2	99	KFAYLGR		missed K-F@1	-0.00119833	853.48	427.747	853.481	427.748	2	11	1.1.1.2271.2	31.5062	29754	31.6509
10	13.57	13.57	28.57	28.57	28.57	gi|89033540; gi|6912634; gi|169201693; gi|169201691; gi|169201689; gi|113421693	PREDICTED: similar to 23 kD highly basic protein isoform 1 [Homo sapiens]; ribosomal protein L13a [Homo sapiens]; PREDICTED: similar to 23 kD highly basic protein isoform 1 [Homo sapiens]; PREDICTED: similar to 23 kD highly basic protein isoform 2 [Homo sapiens]; PREDICTED: similar to 23 kD highly basic protein isoform 3 [Homo sapiens]; PREDICTED: similar to 23 kD highly basic protein [Homo sapie…			2	99	VFDGIPPPYDK			0.0011464	1246.62	624.319	1246.62	624.319	2	15	1.1.1.2587.5	47.9521	31978	48.0447
10	13.57	13.57	28.57	28.57	28.57	gi|89033540; gi|6912634; gi|169201693; gi|169201691; gi|169201689; gi|113421693	PREDICTED: similar to 23 kD highly basic protein isoform 1 [Homo sapiens]; ribosomal protein L13a [Homo sapiens]; PREDICTED: similar to 23 kD highly basic protein isoform 1 [Homo sapiens]; PREDICTED: similar to 23 kD highly basic protein isoform 2 [Homo sapiens]; PREDICTED: similar to 23 kD highly basic protein isoform 3 [Homo sapiens]; PREDICTED: similar to 23 kD highly basic protein [Homo sapie…			2	99	VFDGIPPPYDKK		missed K-K@11	-0.00541672	1374.71	459.245	1374.72	459.247	3	16	1.1.1.2439.4	40.3241	55046	40.3659
10	13.57	13.57	28.57	28.57	28.57	gi|89033540; gi|6912634; gi|169201693; gi|169201691; gi|169201689; gi|113421693	PREDICTED: similar to 23 kD highly basic protein isoform 1 [Homo sapiens]; ribosomal protein L13a [Homo sapiens]; PREDICTED: similar to 23 kD highly basic protein isoform 1 [Homo sapiens]; PREDICTED: similar to 23 kD highly basic protein isoform 2 [Homo sapiens]; PREDICTED: similar to 23 kD highly basic protein isoform 3 [Homo sapiens]; PREDICTED: similar to 23 kD highly basic protein [Homo sapie…			1.85387	98.93	LAHEVGWK			0.00825227	938.506	470.26	938.497	470.256	2	13	1.1.1.2174.4	26.4549	33048	26.524
10	13.57	13.57	28.57	28.57	28.57	gi|89033540; gi|6912634; gi|169201693; gi|169201691; gi|169201689; gi|113421693	PREDICTED: similar to 23 kD highly basic protein isoform 1 [Homo sapiens]; ribosomal protein L13a [Homo sapiens]; PREDICTED: similar to 23 kD highly basic protein isoform 1 [Homo sapiens]; PREDICTED: similar to 23 kD highly basic protein isoform 2 [Homo sapiens]; PREDICTED: similar to 23 kD highly basic protein isoform 3 [Homo sapiens]; PREDICTED: similar to 23 kD highly basic protein [Homo sapie…			1.85387	98.92	YQAVTATLEEK			-0.00191666	1251.63	626.824	1251.63	626.825	2	13	1.1.1.2393.3	37.9008	118644	37.9408
10	13.57	13.57	28.57	28.57	28.57	gi|89033540; gi|6912634; gi|169201693; gi|169201691; gi|169201689; gi|113421693	PREDICTED: similar to 23 kD highly basic protein isoform 1 [Homo sapiens]; ribosomal protein L13a [Homo sapiens]; PREDICTED: similar to 23 kD highly basic protein isoform 1 [Homo sapiens]; PREDICTED: similar to 23 kD highly basic protein isoform 2 [Homo sapiens]; PREDICTED: similar to 23 kD highly basic protein isoform 3 [Homo sapiens]; PREDICTED: similar to 23 kD highly basic protein [Homo sapie…			1.55284	97.92	MVVPAALK			-0.00245273	827.491	414.753	827.494	414.754	2	11	1.1.1.2441.3	40.4302	215163	40.5274
10	13.57	13.57	28.57	28.57	28.57	gi|89033540; gi|6912634; gi|169201693; gi|169201691; gi|169201689; gi|113421693	PREDICTED: similar to 23 kD highly basic protein isoform 1 [Homo sapiens]; ribosomal protein L13a [Homo sapiens]; PREDICTED: similar to 23 kD highly basic protein isoform 1 [Homo sapiens]; PREDICTED: similar to 23 kD highly basic protein isoform 2 [Homo sapiens]; PREDICTED: similar to 23 kD highly basic protein isoform 3 [Homo sapiens]; PREDICTED: similar to 23 kD highly basic protein [Homo sapie…			0.314258	58.85	FAYLGR			-0.000895737	725.385	363.7	725.386	363.7	2	7	1.1.1.2385.2	37.4727	16126	37.5177
10	13.57	13.57	28.57	28.57	28.57	gi|89033540; gi|6912634; gi|169201693; gi|169201691; gi|169201689; gi|113421693	PREDICTED: similar to 23 kD highly basic protein isoform 1 [Homo sapiens]; ribosomal protein L13a [Homo sapiens]; PREDICTED: similar to 23 kD highly basic protein isoform 1 [Homo sapiens]; PREDICTED: similar to 23 kD highly basic protein isoform 2 [Homo sapiens]; PREDICTED: similar to 23 kD highly basic protein isoform 3 [Homo sapiens]; PREDICTED: similar to 23 kD highly basic protein [Homo sapie…			0	99	CEGINISGNFYR	Carbamidomethyl(C)@1		-0.00150417	1428.64	715.329	1428.65	715.33	2	15	1.1.1.2725.10	53.1442	28368	53.3852
10	13.57	13.57	28.57	28.57	28.57	gi|89033540; gi|6912634; gi|169201693; gi|169201691; gi|169201689; gi|113421693	PREDICTED: similar to 23 kD highly basic protein isoform 1 [Homo sapiens]; ribosomal protein L13a [Homo sapiens]; PREDICTED: similar to 23 kD highly basic protein isoform 1 [Homo sapiens]; PREDICTED: similar to 23 kD highly basic protein isoform 2 [Homo sapiens]; PREDICTED: similar to 23 kD highly basic protein isoform 3 [Homo sapiens]; PREDICTED: similar to 23 kD highly basic protein [Homo sapie…			0	31.81	FAYLGR			-0.000895737	725.385	363.7	725.386	363.7	2	6	1.1.1.2382.2	37.313	16126	37.5177
10	13.57	13.57	28.57	28.57	28.57	gi|89033540; gi|6912634; gi|169201693; gi|169201691; gi|169201689; gi|113421693	PREDICTED: similar to 23 kD highly basic protein isoform 1 [Homo sapiens]; ribosomal protein L13a [Homo sapiens]; PREDICTED: similar to 23 kD highly basic protein isoform 1 [Homo sapiens]; PREDICTED: similar to 23 kD highly basic protein isoform 2 [Homo sapiens]; PREDICTED: similar to 23 kD highly basic protein isoform 3 [Homo sapiens]; PREDICTED: similar to 23 kD highly basic protein [Homo sapie…			0	70.79	KFAYLGR		missed K-F@1	-0.00119833	853.48	427.747	853.481	427.748	2	9	1.1.1.2274.2	31.6615	30349	31.6509
10	13.57	13.57	28.57	28.57	28.57	gi|89033540; gi|6912634; gi|169201693; gi|169201691; gi|169201689; gi|113421693	PREDICTED: similar to 23 kD highly basic protein isoform 1 [Homo sapiens]; ribosomal protein L13a [Homo sapiens]; PREDICTED: similar to 23 kD highly basic protein isoform 1 [Homo sapiens]; PREDICTED: similar to 23 kD highly basic protein isoform 2 [Homo sapiens]; PREDICTED: similar to 23 kD highly basic protein isoform 3 [Homo sapiens]; PREDICTED: similar to 23 kD highly basic protein [Homo sapie…			0	76.74	MVVPAALK	Oxidation(M)@1		-0.000816756	843.488	422.751	843.489	422.752	2	10	1.1.1.2257.2	30.7786	25640	30.711
10	13.57	13.57	28.57	28.57	28.57	gi|89033540; gi|6912634; gi|169201693; gi|169201691; gi|169201689; gi|113421693	PREDICTED: similar to 23 kD highly basic protein isoform 1 [Homo sapiens]; ribosomal protein L13a [Homo sapiens]; PREDICTED: similar to 23 kD highly basic protein isoform 1 [Homo sapiens]; PREDICTED: similar to 23 kD highly basic protein isoform 2 [Homo sapiens]; PREDICTED: similar to 23 kD highly basic protein isoform 3 [Homo sapiens]; PREDICTED: similar to 23 kD highly basic protein [Homo sapie…			0	57.69	MVVPAALK	Oxidation(M)@1		-0.00203744	843.487	422.751	843.489	422.752	2	10	1.1.1.2260.2	30.9319	14129	30.9719
10	13.57	13.57	28.57	28.57	28.57	gi|89033540; gi|6912634; gi|169201693; gi|169201691; gi|169201689; gi|113421693	PREDICTED: similar to 23 kD highly basic protein isoform 1 [Homo sapiens]; ribosomal protein L13a [Homo sapiens]; PREDICTED: similar to 23 kD highly basic protein isoform 1 [Homo sapiens]; PREDICTED: similar to 23 kD highly basic protein isoform 2 [Homo sapiens]; PREDICTED: similar to 23 kD highly basic protein isoform 3 [Homo sapiens]; PREDICTED: similar to 23 kD highly basic protein [Homo sapie…			0	99	VFDGIPPPYDK			0.996973	1247.62	624.817	1246.62	624.319	2	15	1.1.1.2581.3	47.6589	7158	47.679
10	13.57	13.57	28.57	28.57	28.57	gi|89033540; gi|6912634; gi|169201693; gi|169201691; gi|169201689; gi|113421693	PREDICTED: similar to 23 kD highly basic protein isoform 1 [Homo sapiens]; ribosomal protein L13a [Homo sapiens]; PREDICTED: similar to 23 kD highly basic protein isoform 1 [Homo sapiens]; PREDICTED: similar to 23 kD highly basic protein isoform 2 [Homo sapiens]; PREDICTED: similar to 23 kD highly basic protein isoform 3 [Homo sapiens]; PREDICTED: similar to 23 kD highly basic protein [Homo sapie…			0	96.98	VFDGIPPPYDK			1.00369	1247.63	624.821	1246.62	624.319	2	14	1.1.1.2577.3	47.4338	5910	47.3664
10	13.57	13.57	28.57	28.57	28.57	gi|89033540; gi|6912634; gi|169201693; gi|169201691; gi|169201689; gi|113421693	PREDICTED: similar to 23 kD highly basic protein isoform 1 [Homo sapiens]; ribosomal protein L13a [Homo sapiens]; PREDICTED: similar to 23 kD highly basic protein isoform 1 [Homo sapiens]; PREDICTED: similar to 23 kD highly basic protein isoform 2 [Homo sapiens]; PREDICTED: similar to 23 kD highly basic protein isoform 3 [Homo sapiens]; PREDICTED: similar to 23 kD highly basic protein [Homo sapie…			0	59.66	VFDGIPPPYDK			0.0011464	1246.62	624.319	1246.62	624.319	2	11	1.1.1.2590.13	48.1235	31978	48.0447
10	13.57	13.57	28.57	28.57	28.57	gi|89033540; gi|6912634; gi|169201693; gi|169201691; gi|169201689; gi|113421693	PREDICTED: similar to 23 kD highly basic protein isoform 1 [Homo sapiens]; ribosomal protein L13a [Homo sapiens]; PREDICTED: similar to 23 kD highly basic protein isoform 1 [Homo sapiens]; PREDICTED: similar to 23 kD highly basic protein isoform 2 [Homo sapiens]; PREDICTED: similar to 23 kD highly basic protein isoform 3 [Homo sapiens]; PREDICTED: similar to 23 kD highly basic protein [Homo sapie…			0	2.181	VFDGIPPPYDK			0.0271468	1246.65	624.332	1246.62	624.319	2	11	1.1.1.2594.12	48.334	421548	48.7318
10	13.57	13.57	28.57	28.57	28.57	gi|89033540; gi|6912634; gi|169201693; gi|169201691; gi|169201689; gi|113421693	PREDICTED: similar to 23 kD highly basic protein isoform 1 [Homo sapiens]; ribosomal protein L13a [Homo sapiens]; PREDICTED: similar to 23 kD highly basic protein isoform 1 [Homo sapiens]; PREDICTED: similar to 23 kD highly basic protein isoform 2 [Homo sapiens]; PREDICTED: similar to 23 kD highly basic protein isoform 3 [Homo sapiens]; PREDICTED: similar to 23 kD highly basic protein [Homo sapie…			0	55.79	VFDGIPPPYDKK		missed K-K@11	-0.00403033	1374.71	688.364	1374.72	688.366	2	11	1.1.1.2438.19	40.2958	72504	40.3125
10	13.57	13.57	28.57	28.57	28.57	gi|89033540; gi|6912634; gi|169201693; gi|169201691; gi|169201689; gi|113421693	PREDICTED: similar to 23 kD highly basic protein isoform 1 [Homo sapiens]; ribosomal protein L13a [Homo sapiens]; PREDICTED: similar to 23 kD highly basic protein isoform 1 [Homo sapiens]; PREDICTED: similar to 23 kD highly basic protein isoform 2 [Homo sapiens]; PREDICTED: similar to 23 kD highly basic protein isoform 3 [Homo sapiens]; PREDICTED: similar to 23 kD highly basic protein [Homo sapie…			0	75.33	YQAVTATLEEK			-0.00191666	1251.63	626.824	1251.63	626.825	2	11	1.1.1.2390.5	37.7496	118644	37.9408
10	13.57	13.57	28.57	28.57	28.57	gi|89033540; gi|6912634; gi|169201693; gi|169201691; gi|169201689; gi|113421693	PREDICTED: similar to 23 kD highly basic protein isoform 1 [Homo sapiens]; ribosomal protein L13a [Homo sapiens]; PREDICTED: similar to 23 kD highly basic protein isoform 1 [Homo sapiens]; PREDICTED: similar to 23 kD highly basic protein isoform 2 [Homo sapiens]; PREDICTED: similar to 23 kD highly basic protein isoform 3 [Homo sapiens]; PREDICTED: similar to 23 kD highly basic protein [Homo sapie…			0	0.02607	YQAVTATLEEK			-0.00191666	1251.63	626.824	1251.63	626.825	2	5	1.1.1.2387.6	37.5861	118644	37.9408
11	12.9	12.9	24.59	15.22	13.11	gi|16579885	ribosomal protein L4 [Homo sapiens]			2	99	ACARPLISVYSEKGESSGK	Acetyl@N-term; Carbamidomethyl(C)@2	cleaved M-A@N-term; missed K-G@13	0.00472107	2080.03	694.351	2080.03	694.349	3	21	1.1.1.2527.6	44.8741	11796	44.9091
11	12.9	12.9	24.59	15.22	13.11	gi|16579885	ribosomal protein L4 [Homo sapiens]			2	99	AVSELAGHQTSAESWGTGR		cleaved Y-A@N-term	0.0105607	1942.92	972.469	1942.91	972.464	2	16	1.1.1.2400.23	38.3078	21093	38.3162
11	12.9	12.9	24.59	15.22	13.11	gi|16579885	ribosomal protein L4 [Homo sapiens]			2	99	PLISVYSEK		cleaved R-P@N-term	-0.00186315	1034.56	518.289	1034.56	518.29	2	15	1.1.1.2468.3	41.8472	65283	42.0925
11	12.9	12.9	24.59	15.22	13.11	gi|16579885	ribosomal protein L4 [Homo sapiens]			2	99	PLISVYSEKGESSGK		cleaved R-P@N-term; missed K-G@9	-0.00342561	1579.81	527.609	1579.81	527.61	3	16	1.1.1.2359.3	36.1084	44839	36.2045
11	12.9	12.9	24.59	15.22	13.11	gi|16579885	ribosomal protein L4 [Homo sapiens]			2	99	QPYAVSELAGHQTSAESWGTGR	Gln->pyro-Glu@N-term		0.00384619	2314.07	1158.04	2314.06	1158.04	2	27	1.1.1.2899.5	61.278	2948	61.1979
11	12.9	12.9	24.59	15.22	13.11	gi|16579885	ribosomal protein L4 [Homo sapiens]			1.74473	99	RGPCIIYNEDNGIIK	Carbamidomethyl(C)@4; Deamidated(N)@11	missed R-G@1	-0.00174755	1761.87	881.942	1761.87	881.943	2	14	1.1.1.2590.23	48.1402	9542	48.0974
11	12.9	12.9	24.59	15.22	13.11	gi|16579885	ribosomal protein L4 [Homo sapiens]			0.818156	99	GPCIIYNEDNGIIK	Carbamidomethyl(C)@3; Deamidated(N)@7; Deamidated(N)@10		0.00890276	1606.76	804.389	1606.75	804.385	2	14	1.1.1.2769.10	55.4422	2277	55.4208
11	12.9	12.9	24.59	15.22	13.11	gi|16579885	ribosomal protein L4 [Homo sapiens]			0.317855	59.63	SNYNLPMHK			0.0019382	1102.52	368.516	1102.52	368.515	3	10	1.1.1.2220.2	28.836	32708	28.8277
11	12.9	12.9	24.59	15.22	13.11	gi|16579885	ribosomal protein L4 [Homo sapiens]			0.0204516	27.09	ACARPLISVYSEK	Acetyl@N-term; Carbamidomethyl(C)@2	cleaved M-A@N-term	0.00176559	1534.78	768.399	1534.78	768.398	2	11	1.1.1.2721.19	52.9487	11585	52.8601
11	12.9	12.9	24.59	15.22	13.11	gi|16579885	ribosomal protein L4 [Homo sapiens]			0	0.001258	ILKSPEIQR	Deamidated(Q)@8	missed K-S@3	-0.00100443	1083.63	542.821	1083.63	542.822	2	6	1.1.1.2452.4	41.0149	53008	41.2078
11	12.9	12.9	24.59	15.22	13.11	gi|16579885	ribosomal protein L4 [Homo sapiens]			0	0.01347	NIPGITLLNVSK			-0.00215337	1267.75	634.881	1267.75	634.882	2	5	1.1.1.3099.2	65.8582	4900	65.7979
11	12.9	12.9	24.59	15.22	13.11	gi|16579885	ribosomal protein L4 [Homo sapiens]			0	98.35	PLISVYSEK		cleaved R-P@N-term	-0.00186315	1034.56	518.289	1034.56	518.29	2	13	1.1.1.2472.2	42.0474	61307	42.0925
11	12.9	12.9	24.59	15.22	13.11	gi|16579885	ribosomal protein L4 [Homo sapiens]			0	3.703	PLISVYSEK	Carbamidomethyl@N-term	cleaved R-P@N-term	-0.00769711	1091.58	546.797	1091.59	546.8	2	10	1.1.1.2513.5	44.1548	7812	44.1798
11	12.9	12.9	24.59	15.22	13.11	gi|16579885	ribosomal protein L4 [Homo sapiens]			0	99	PLISVYSEKGESSGK		cleaved R-P@N-term; missed K-G@9	0.000291189	1579.81	790.912	1579.81	790.912	2	15	1.1.1.2361.19	36.2421	11904	36.2045
11	12.9	12.9	24.59	15.22	13.11	gi|16579885	ribosomal protein L4 [Homo sapiens]			0	99	PLISVYSEKGESSGK		cleaved R-P@N-term; missed K-G@9	-0.00342561	1579.81	527.609	1579.81	527.61	3	13	1.1.1.2362.4	36.2678	44839	36.2045
11	12.9	12.9	24.59	15.22	13.11	gi|16579885	ribosomal protein L4 [Homo sapiens]			0	61.52	PLISVYSEKGESSGK	Carbamidomethyl@N-term	cleaved R-P@N-term; missed K-G@9	0.00184484	1636.83	546.618	1636.83	546.618	3	12	1.1.1.2404.10	38.5009	9355	38.5293
11	12.9	12.9	24.59	15.22	13.11	gi|16579885	ribosomal protein L4 [Homo sapiens]			0	99	QPYAVSELAGHQTSAESWGTGR			0.00421068	2331.09	778.038	2331.09	778.037	3	26	1.1.1.2696.3	51.6724	35137	51.7058
11	12.9	12.9	24.59	15.22	13.11	gi|16579885	ribosomal protein L4 [Homo sapiens]			0	99	QPYAVSELAGHQTSAESWGTGR			0.00441766	2331.09	1166.55	2331.09	1166.55	2	29	1.1.1.2697.6	51.7527	19934	51.7577
11	12.9	12.9	24.59	15.22	13.11	gi|16579885	ribosomal protein L4 [Homo sapiens]			0	99	QPYAVSELAGHQTSAESWGTGR	Deamidated(Q)@12		-0.00306224	2332.07	1167.04	2332.07	1167.04	2	26	1.1.1.2698.10	51.7998	9374	51.7577
11	12.9	12.9	24.59	15.22	13.11	gi|16579885	ribosomal protein L4 [Homo sapiens]			0	99	QPYAVSELAGHQTSAESWGTGR			0.0100327	2331.1	1166.56	2331.09	1166.55	2	22	1.1.1.2701.10	51.961	13414	51.966
11	12.9	12.9	24.59	15.22	13.11	gi|16579885	ribosomal protein L4 [Homo sapiens]			0	98.83	QPYAVSELAGHQTSAESWGTGR			3.00707	2334.09	779.039	2331.09	778.037	3	15	1.1.1.2699.7	51.8352	0	51.8098
11	12.9	12.9	24.59	15.22	13.11	gi|16579885	ribosomal protein L4 [Homo sapiens]			0	4.941	RGPCIIYNEDNGIIK	Carbamidomethyl(C)@4; Deamidated(N)@8; Deamidated(N)@11	missed R-G@1	0.0212912	1762.88	882.446	1762.86	882.435	2	11	1.1.1.2552.2	46.2092	5246	46.2662
11	12.9	12.9	24.59	15.22	13.11	gi|16579885	ribosomal protein L4 [Homo sapiens]			0	19.67	SNYNLPMHK	Deamidated(N)@4		0.0124071	1103.52	552.767	1103.51	552.761	2	8	1.1.1.2218.7	28.7377	14173	28.8277
11	12.9	12.9	24.59	15.22	13.11	gi|16579885	ribosomal protein L4 [Homo sapiens]			0	2.612	SNYNLPMHK	Oxidation(M)@7		0.0054224	1118.52	373.848	1118.52	373.847	3	7	1.1.1.2100.3	22.8078	19092	22.9064
11	12.9	12.9	24.59	15.22	13.11	gi|16579885	ribosomal protein L4 [Homo sapiens]			0	0.001468	YAICSALAASALPALVMSK	Carbamidomethyl(C)@4		0.00601852	1936.02	969.018	1936.02	969.015	2	4	1.1.1.3584.6	80.0233	5372	79.9386
12	12.83	12.83	57.82	32.23	22.27	gi|15431297; gi|15431295	ribosomal protein L13 [Homo sapiens]; ribosomal protein L13 [Homo sapiens]			2	99	LATQLTGPVMPVR	Oxidation(M)@10		-0.00313394	1397.77	699.891	1397.77	699.892	2	19	1.1.1.2478.6	42.3685	63901	42.4069
12	12.83	12.83	57.82	32.23	22.27	gi|15431297; gi|15431295	ribosomal protein L13 [Homo sapiens]; ribosomal protein L13 [Homo sapiens]			2	99	NGMVLKPHFHK			0.00583359	1306.7	654.359	1306.7	654.356	2	14	1.1.1.2179.6	26.7083	21875	26.681
12	12.83	12.83	57.82	32.23	22.27	gi|15431297; gi|15431295	ribosomal protein L13 [Homo sapiens]; ribosomal protein L13 [Homo sapiens]			2	99	PASGPIRPIVR		cleaved R-P@N-term	-0.00102847	1161.7	581.856	1161.7	581.856	2	14	1.1.1.2231.6	29.4342	39507	29.3551
12	12.83	12.83	57.82	32.23	22.27	gi|15431297; gi|15431295	ribosomal protein L13 [Homo sapiens]; ribosomal protein L13 [Homo sapiens]			2	99	VATWFNQPAR			-0.000488252	1188.6	595.309	1188.6	595.309	2	15	1.1.1.2521.4	44.5609	12095	44.5959
12	12.83	12.83	57.82	32.23	22.27	gi|15431297; gi|15431295	ribosomal protein L13 [Homo sapiens]; ribosomal protein L13 [Homo sapiens]			1.88606	99	RVATWFNQPAR		missed R-V@1	-0.00138178	1344.7	673.359	1344.71	673.36	2	13	1.1.1.2432.14	39.9712	48780	39.9439
12	12.83	12.83	57.82	32.23	22.27	gi|15431297; gi|15431295	ribosomal protein L13 [Homo sapiens]; ribosomal protein L13 [Homo sapiens]			0.966576	92	GFSLEELR			0.00182339	949.489	475.752	949.487	475.751	2	12	1.1.1.2774.3	55.6948	41708	55.5799
12	12.83	12.83	57.82	32.23	22.27	gi|15431297; gi|15431295	ribosomal protein L13 [Homo sapiens]; ribosomal protein L13 [Homo sapiens]			0.917215	99	LATQLTGPVMPVRN		cleaved N-V@C-term; missed R-N@13	-0.00165625	1495.82	748.915	1495.82	748.916	2	14	1.1.1.2606.7	48.9816	25823	48.889
12	12.83	12.83	57.82	32.23	22.27	gi|15431297; gi|15431295	ribosomal protein L13 [Homo sapiens]; ribosomal protein L13 [Homo sapiens]			0.590067	80.17	IAPRPASGPIRPIVR			-0.00103788	1598.97	400.75	1598.97	400.751	4	12	1.1.1.2298.2	32.9278	51914	32.9172
12	12.83	12.83	57.82	32.23	22.27	gi|15431297; gi|15431295	ribosomal protein L13 [Homo sapiens]; ribosomal protein L13 [Homo sapiens]			0.25649	53.01	TIGISVDPR			-0.00137132	956.528	479.271	956.529	479.272	2	9	1.1.1.2429.3	39.7949	109025	39.8383
12	12.83	12.83	57.82	32.23	22.27	gi|15431297; gi|15431295	ribosomal protein L13 [Homo sapiens]; ribosomal protein L13 [Homo sapiens]			0.122053	31.28	VATWFNQPARK		missed R-K@10	0.00280861	1316.7	439.908	1316.7	439.907	3	10	1.1.1.2401.5	38.3296	46150	38.3162
12	12.83	12.83	57.82	32.23	22.27	gi|15431297; gi|15431295	ribosomal protein L13 [Homo sapiens]; ribosomal protein L13 [Homo sapiens]			0.0952845	25.5	LILFPR			-6.14538e-05	757.485	379.75	757.485	379.75	2	8	1.1.1.2761.2	55.0105	12527	55.054
12	12.83	12.83	57.82	32.23	22.27	gi|15431297; gi|15431295	ribosomal protein L13 [Homo sapiens]; ribosomal protein L13 [Homo sapiens]			0	0.007051	AFASLRMARANAR	Phospho(S)@4; Deamidated(N)@11	missed R-M@6; missed R-A@9	0.00519696	1514.72	758.369	1514.72	758.366	2	6	1.1.1.2486.5	42.7934	13746	42.7715
12	12.83	12.83	57.82	32.23	22.27	gi|15431297; gi|15431295	ribosomal protein L13 [Homo sapiens]; ribosomal protein L13 [Homo sapiens]			0	0.002353	ARVITEEEKNFKAFASLRMAR		missed R-V@2; missed K-N@9; missed K-A@12; missed R-M@18	-0.00509208	2466.31	823.111	2466.32	823.113	3	5	1.1.1.2450.4	40.9306	95533	40.791
12	12.83	12.83	57.82	32.23	22.27	gi|15431297; gi|15431295	ribosomal protein L13 [Homo sapiens]; ribosomal protein L13 [Homo sapiens]			0	91.31	GFSLEELR			0.00182339	949.489	475.752	949.487	475.751	2	12	1.1.1.2771.3	55.5365	38318	55.5799
12	12.83	12.83	57.82	32.23	22.27	gi|15431297; gi|15431295	ribosomal protein L13 [Homo sapiens]; ribosomal protein L13 [Homo sapiens]			0	44.42	IAPRPASGPIRPIVR			-0.00103788	1598.97	400.75	1598.97	400.751	4	11	1.1.1.2299.3	32.9951	51914	32.9172
12	12.83	12.83	57.82	32.23	22.27	gi|15431297; gi|15431295	ribosomal protein L13 [Homo sapiens]; ribosomal protein L13 [Homo sapiens]			0	1.765	IAPRPASGPIRPIVR			-0.00188684	1598.97	533.998	1598.97	533.998	3	9	1.1.1.2296.5	32.8349	79645	32.9172
12	12.83	12.83	57.82	32.23	22.27	gi|15431297; gi|15431295	ribosomal protein L13 [Homo sapiens]; ribosomal protein L13 [Homo sapiens]			0	99	LATQLTGPVMPVR			-0.00153071	1381.77	691.894	1381.78	691.895	2	20	1.1.1.2727.3	53.2604	57140	53.1759
12	12.83	12.83	57.82	32.23	22.27	gi|15431297; gi|15431295	ribosomal protein L13 [Homo sapiens]; ribosomal protein L13 [Homo sapiens]			0	22.09	LILFPR			0.000121648	757.485	379.75	757.485	379.75	2	8	1.1.1.2769.2	55.4288	16010	55.2104
12	12.83	12.83	57.82	32.23	22.27	gi|15431297; gi|15431295	ribosomal protein L13 [Homo sapiens]; ribosomal protein L13 [Homo sapiens]			0	5.529	LILFPR			0.000121648	757.485	379.75	757.485	379.75	2	7	1.1.1.2766.2	55.2702	16029	55.2627
12	12.83	12.83	57.82	32.23	22.27	gi|15431297; gi|15431295	ribosomal protein L13 [Homo sapiens]; ribosomal protein L13 [Homo sapiens]			0	0.08072	NFKAFASLRMAR	Carbamidomethyl@N-term; Acetyl(K)@3; Phospho(S)@7; Oxidation(M)@10	missed K-A@3; missed R-M@9	0.0144942	1605.76	803.889	1605.75	803.882	2	9	1.1.1.2584.6	47.8053	9281	47.7832
12	12.83	12.83	57.82	32.23	22.27	gi|15431297; gi|15431295	ribosomal protein L13 [Homo sapiens]; ribosomal protein L13 [Homo sapiens]			0	0.4525	NGMVLKPHFHK	Oxidation(M)@3		0.00619286	1322.7	662.356	1322.69	662.353	2	7	1.1.1.2092.16	22.3995	7239	22.4719
12	12.83	12.83	57.82	32.23	22.27	gi|15431297; gi|15431295	ribosomal protein L13 [Homo sapiens]; ribosomal protein L13 [Homo sapiens]			0	0.2418	NGMVLKPHFHK	Oxidation(M)@3		0.00714993	1322.7	441.907	1322.69	441.905	3	6	1.1.1.2091.3	22.3238	11288	22.5259
12	12.83	12.83	57.82	32.23	22.27	gi|15431297; gi|15431295	ribosomal protein L13 [Homo sapiens]; ribosomal protein L13 [Homo sapiens]			0	0.1001	NGMVLKPHFHK			-0.0249275	1306.67	654.343	1306.7	654.356	2	7	1.1.1.2225.6	29.1329	8195	29.0411
12	12.83	12.83	57.82	32.23	22.27	gi|15431297; gi|15431295	ribosomal protein L13 [Homo sapiens]; ribosomal protein L13 [Homo sapiens]			0	0.0001286	NGMVLKPHFHK	Acetyl@N-term		0.000742959	1348.71	675.361	1348.71	675.361	2	3	1.1.1.2133.13	24.3753	3931	24.3482
12	12.83	12.83	57.82	32.23	22.27	gi|15431297; gi|15431295	ribosomal protein L13 [Homo sapiens]; ribosomal protein L13 [Homo sapiens]			0	0.845	NKSTESLQANVQRLK	Deamidated(N)@1; Dehydrated(S)@3; Deamidated(Q)@12	missed K-S@2; missed R-L@13	-0.0120431	1698.88	567.3	1698.89	567.304	3	11	1.1.1.2443.15	40.5578	197931	40.5274
12	12.83	12.83	57.82	32.23	22.27	gi|15431297; gi|15431295	ribosomal protein L13 [Homo sapiens]; ribosomal protein L13 [Homo sapiens]			0	0.107	NKSTESLQANVQRLKEYRSK	Deamidated(N)@1; Deamidated(N)@10; Phospho(S)@19	missed K-S@2; missed R-L@13; missed K-E@15; missed R-S@18	0.024796	2460.23	821.082	2460.2	821.074	3	9	1.1.1.3462.4	74.5841	10643	74.6209
12	12.83	12.83	57.82	32.23	22.27	gi|15431297; gi|15431295	ribosomal protein L13 [Homo sapiens]; ribosomal protein L13 [Homo sapiens]			0	96.24	PASGPIRPIVR		cleaved R-P@N-term	0.000636593	1161.7	388.24	1161.7	388.24	3	13	1.1.1.2228.2	29.2645	73161	29.3551
12	12.83	12.83	57.82	32.23	22.27	gi|15431297; gi|15431295	ribosomal protein L13 [Homo sapiens]; ribosomal protein L13 [Homo sapiens]			0	13.55	PASGPIRPIVR		cleaved R-P@N-term	-0.00102847	1161.7	581.856	1161.7	581.856	2	10	1.1.1.2230.5	29.3938	39507	29.3551
12	12.83	12.83	57.82	32.23	22.27	gi|15431297; gi|15431295	ribosomal protein L13 [Homo sapiens]; ribosomal protein L13 [Homo sapiens]			0	3.431e-05	RRNKSTESLQ	Acetyl@N-term	cleaved Q-A@C-term; missed R-R@1; missed R-N@2; missed K-S@4	0.0118628	1259.67	420.897	1259.66	420.893	3	8	1.1.1.2220.3	28.8377	15533	28.8277
12	12.83	12.83	57.82	32.23	22.27	gi|15431297; gi|15431295	ribosomal protein L13 [Homo sapiens]; ribosomal protein L13 [Homo sapiens]			0	98.91	RVATWFNQPAR		missed R-V@1	-0.00151675	1344.7	449.242	1344.71	449.242	3	13	1.1.1.2431.6	39.9055	27902	39.8911
12	12.83	12.83	57.82	32.23	22.27	gi|15431297; gi|15431295	ribosomal protein L13 [Homo sapiens]; ribosomal protein L13 [Homo sapiens]			0	0.2352	RVATWFNQPAR		missed R-V@1	-0.00138178	1344.7	673.359	1344.71	673.36	2	7	1.1.1.2429.13	39.8115	40715	39.9439
12	12.83	12.83	57.82	32.23	22.27	gi|15431297; gi|15431295	ribosomal protein L13 [Homo sapiens]; ribosomal protein L13 [Homo sapiens]			0	1.679e-07	RVATWFNQPAR		missed R-V@1	0.02452	1344.73	449.25	1344.71	449.242	3	5	1.1.1.2594.4	48.3207	12096	48.3624
12	12.83	12.83	57.82	32.23	22.27	gi|15431297; gi|15431295	ribosomal protein L13 [Homo sapiens]; ribosomal protein L13 [Homo sapiens]			0	6.842	TIGISVDPR	Deamidated(R)@9		0.0192333	957.532	479.773	957.513	479.764	2	9	1.1.1.2432.3	39.9529	7554	39.8911
12	12.83	12.83	57.82	32.23	22.27	gi|15431297; gi|15431295	ribosomal protein L13 [Homo sapiens]; ribosomal protein L13 [Homo sapiens]			0	98.69	VATWFNQPAR			-0.00109859	1188.6	595.309	1188.6	595.309	2	13	1.1.1.2527.4	44.8674	22531	44.9091
12	12.83	12.83	57.82	32.23	22.27	gi|15431297; gi|15431295	ribosomal protein L13 [Homo sapiens]; ribosomal protein L13 [Homo sapiens]			0	0.021	VATWFNQPARK	Deamidated(Q)@7	missed R-K@10	0.0438909	1317.73	440.25	1317.68	440.235	3	6	1.1.1.2404.4	38.4875	27375	38.3162
13	12.65	12.65	53.85	40.87	37.5	gi|4506743	ribosomal protein S8 [Homo sapiens]			2	99	IIDVVYNASNNELVR			-0.00267954	1717.9	859.956	1717.9	859.957	2	22	1.1.1.2844.6	58.756	17028	58.6898
13	12.65	12.65	53.85	40.87	37.5	gi|4506743	ribosomal protein S8 [Homo sapiens]			2	99	ISSLLEEQFQQGK			-0.00228599	1505.77	753.892	1505.77	753.894	2	23	1.1.1.2728.6	53.3195	59014	53.2806
13	12.65	12.65	53.85	40.87	37.5	gi|4506743	ribosomal protein S8 [Homo sapiens]			2	99	LLACIASRPGQCGR	Carbamidomethyl(C)@4; Carbamidomethyl(C)@12		-0.00804129	1557.78	520.267	1557.79	520.27	3	17	1.1.1.2320.4	34.0952	80821	34.2732
13	12.65	12.65	53.85	40.87	37.5	gi|4506743	ribosomal protein S8 [Homo sapiens]			2	99	LTPEEEEILNK			-0.00351977	1313.67	438.897	1313.67	438.898	3	14	1.1.1.2476.2	42.257	27414	42.2494
13	12.65	12.65	53.85	40.87	37.5	gi|4506743	ribosomal protein S8 [Homo sapiens]			2	99	NCIVLIDSTPYR	Carbamidomethyl(C)@2		-0.00236875	1449.73	725.87	1449.73	725.872	2	21	1.1.1.2776.2	55.805	39264	55.896
13	12.65	12.65	53.85	40.87	37.5	gi|4506743	ribosomal protein S8 [Homo sapiens]			2	99	QWYESHYALPLGR			0.00071998	1618.79	540.604	1618.79	540.604	3	17	1.1.1.2781.3	56.07	18307	56.1592
13	12.65	12.65	53.85	40.87	37.5	gi|4506743	ribosomal protein S8 [Homo sapiens]			0.423659	70.19	ELEFYLR			0.000635268	968.497	485.256	968.497	485.256	2	9	1.1.1.2817.2	57.5225	12768	57.4629
13	12.65	12.65	53.85	40.87	37.5	gi|4506743	ribosomal protein S8 [Homo sapiens]			0.10018	27.07	LDVGNFSWGSECCTR	Carbamidomethyl(C)@12; Carbamidomethyl(C)@13		0.00269538	1786.74	894.379	1786.74	894.377	2	10	1.1.1.2896.15	61.1234	19602	61.0925
13	12.65	12.65	53.85	40.87	37.5	gi|4506743	ribosomal protein S8 [Homo sapiens]			0.0840728	23.35	YELGRPAANTK			-0.00261627	1218.63	610.324	1218.64	610.325	2	8	1.1.1.2130.13	24.2133	11994	24.1858
13	12.65	12.65	53.85	40.87	37.5	gi|4506743	ribosomal protein S8 [Homo sapiens]			0.0438316	13.17	LTPEEEEILNKK		missed K-K@11	-0.0152197	1441.75	481.591	1441.77	481.596	3	8	1.1.1.2399.5	38.2224	12696	38.2088
13	12.65	12.65	53.85	40.87	37.5	gi|4506743	ribosomal protein S8 [Homo sapiens]			0	69.95	ELEFYLR			0.000635268	968.497	485.256	968.497	485.256	2	11	1.1.1.2805.2	57.0467	7888	57.0802
13	12.65	12.65	53.85	40.87	37.5	gi|4506743	ribosomal protein S8 [Homo sapiens]			0	56.51	ELEFYLR			0.00081837	968.497	485.256	968.497	485.256	2	11	1.1.1.2811.2	57.249	10787	57.2021
13	12.65	12.65	53.85	40.87	37.5	gi|4506743	ribosomal protein S8 [Homo sapiens]			0	99	IIDVVYNASNNELVR			-0.00158094	1717.9	859.956	1717.9	859.957	2	20	1.1.1.2838.5	58.4942	8321	58.5277
13	12.65	12.65	53.85	40.87	37.5	gi|4506743	ribosomal protein S8 [Homo sapiens]			0	99	ISSLLEEQFQQGK			-0.00191979	1505.77	753.893	1505.77	753.894	2	23	1.1.1.2722.17	52.998	95005	53.1234
13	12.65	12.65	53.85	40.87	37.5	gi|4506743	ribosomal protein S8 [Homo sapiens]			0	99	ISSLLEEQFQQGK	Deamidated(Q)@8		0.0132561	1506.77	503.264	1506.76	503.259	3	20	1.1.1.2723.2	53.0273	2338	53.0707
13	12.65	12.65	53.85	40.87	37.5	gi|4506743	ribosomal protein S8 [Homo sapiens]			0	99	ISSLLEEQFQQGK			-0.00191979	1505.77	753.893	1505.77	753.894	2	22	1.1.1.2725.11	53.1458	95005	53.1234
13	12.65	12.65	53.85	40.87	37.5	gi|4506743	ribosomal protein S8 [Homo sapiens]			0	24.33	LDVGNFSWGSECCTR	Carbamidomethyl(C)@12; Carbamidomethyl(C)@13		0.00269538	1786.74	894.379	1786.74	894.377	2	10	1.1.1.2893.5	60.9619	19602	61.0925
13	12.65	12.65	53.85	40.87	37.5	gi|4506743	ribosomal protein S8 [Homo sapiens]			0	18.15	LLACIASRPGQCGR	Carbamidomethyl(C)@4; Deamidated(Q)@11; Carbamidomethyl(C)@12		0.0157365	1558.79	520.603	1558.77	520.598	3	11	1.1.1.2326.5	34.3947	85408	34.6381
13	12.65	12.65	53.85	40.87	37.5	gi|4506743	ribosomal protein S8 [Homo sapiens]			0	5.504	LLACIASRPGQCGR	Carbamidomethyl(C)@4; Deamidated(Q)@11; Carbamidomethyl(C)@12		-0.0145441	1558.76	780.385	1558.77	780.393	2	10	1.1.1.2322.5	34.2161	426796	34.6381
13	12.65	12.65	53.85	40.87	37.5	gi|4506743	ribosomal protein S8 [Homo sapiens]			0	1.784	LLACIASRPGQCGR	Carbamidomethyl(C)@4; Carbamidomethyl(C)@12		-0.00566097	1557.78	520.268	1557.79	520.27	3	9	1.1.1.2323.3	34.2332	79009	34.2211
13	12.65	12.65	53.85	40.87	37.5	gi|4506743	ribosomal protein S8 [Homo sapiens]			0	99	LTPEEEEILNK			-0.00127517	1313.67	657.842	1313.67	657.843	2	14	1.1.1.2477.14	42.3297	233454	42.2494
13	12.65	12.65	53.85	40.87	37.5	gi|4506743	ribosomal protein S8 [Homo sapiens]			0	0.008488	LTPEEEEILNKK	Deamidated(N)@10	missed K-K@11	0.0276012	1442.78	481.933	1442.75	481.924	3	5	1.1.1.2402.6	38.3848	16830	38.3162
13	12.65	12.65	53.85	40.87	37.5	gi|4506743	ribosomal protein S8 [Homo sapiens]			0	99	NCIVLIDSTPYR	Carbamidomethyl(C)@2		-0.00236875	1449.73	725.87	1449.73	725.872	2	17	1.1.1.2779.2	55.9579	41688	55.896
13	12.65	12.65	53.85	40.87	37.5	gi|4506743	ribosomal protein S8 [Homo sapiens]			0	49.49	NCIVLIDSTPYR	Carbamidomethyl(C)@2		-0.00236875	1449.73	725.87	1449.73	725.872	2	11	1.1.1.2773.3	55.6521	36038	55.896
13	12.65	12.65	53.85	40.87	37.5	gi|4506743	ribosomal protein S8 [Homo sapiens]			0	99	QWYESHYALPLGR			0.00220581	1618.79	810.403	1618.79	810.402	2	14	1.1.1.2782.10	56.1275	15063	56.1592
13	12.65	12.65	53.85	40.87	37.5	gi|4506743	ribosomal protein S8 [Homo sapiens]			0	0.6903	QWYESHYALPLGR	Deamidated(Q)@1		0.0158896	1619.79	540.937	1619.77	540.932	3	9	1.1.1.2784.2	56.2209	1759	56.1067
13	12.65	12.65	53.85	40.87	37.5	gi|4506743	ribosomal protein S8 [Homo sapiens]			0	0.06958	YELGRPAANTK			0.00674111	1218.64	407.221	1218.64	407.219	3	5	1.1.1.2129.2	24.1408	16509	24.1858
14	12.31	12.31	46.39	31.96	24.23	gi|14141193	ribosomal protein S9 [Homo sapiens]			2	99	ELLTLDEKDPR		missed K-D@8	-0.00269299	1327.7	664.855	1327.7	664.856	2	17	1.1.1.2429.12	39.8099	145335	39.7856
14	12.31	12.31	46.39	31.96	24.23	gi|14141193	ribosomal protein S9 [Homo sapiens]			2	99	KQVVNIPSFIVR		missed K-Q@1	-0.000707131	1398.83	700.424	1398.83	700.425	2	14	1.1.1.2817.11	57.5375	10670	57.6202
14	12.31	12.31	46.39	31.96	24.23	gi|14141193	ribosomal protein S9 [Homo sapiens]			2	99	LFEGNALLR			-0.00194637	1031.57	516.794	1031.58	516.795	2	14	1.1.1.2732.4	53.5001	32533	53.5418
14	12.31	12.31	46.39	31.96	24.23	gi|14141193	ribosomal protein S9 [Homo sapiens]			1.85387	99	QVVNIPSFIVR			-0.00175708	1270.74	636.376	1270.74	636.377	2	13	1.1.1.3156.2	68.1153	8707	68.2062
14	12.31	12.31	46.39	31.96	24.23	gi|14141193	ribosomal protein S9 [Homo sapiens]			1.58503	98.23	IEDFLER			0.000571493	920.461	461.238	920.46	461.237	2	11	1.1.1.2535.2	45.2821	63092	45.2224
14	12.31	12.31	46.39	31.96	24.23	gi|14141193	ribosomal protein S9 [Homo sapiens]			1.38722	97.13	LIGEYGLR			-0.00208059	919.511	460.763	919.513	460.764	2	11	1.1.1.2476.4	42.2604	170518	42.1448
14	12.31	12.31	46.39	31.96	24.23	gi|14141193	ribosomal protein S9 [Homo sapiens]			0.876148	90.45	HIDFSLR			-0.00187081	886.464	444.239	886.466	444.24	2	11	1.1.1.2440.3	40.3762	263017	40.3125
14	12.31	12.31	46.39	31.96	24.23	gi|14141193	ribosomal protein S9 [Homo sapiens]			0.598599	81.25	RLQTQVFK		missed R-L@1	0.00402881	1018.6	510.305	1018.59	510.303	2	11	1.1.1.2194.2	27.4769	23116	27.5169
14	12.31	12.31	46.39	31.96	24.23	gi|14141193	ribosomal protein S9 [Homo sapiens]			0.00568285	1.911	SRLDQELK		missed R-L@2	0.00164122	987.536	494.776	987.535	494.775	2	7	1.1.1.2132.3	24.3082	9927	24.3482
14	12.31	12.31	46.39	31.96	24.23	gi|14141193	ribosomal protein S9 [Homo sapiens]			0	99	ELLTLDEKDPR		missed K-D@8	-0.00269299	1327.7	664.855	1327.7	664.856	2	15	1.1.1.2430.13	39.8643	145335	39.7856
14	12.31	12.31	46.39	31.96	24.23	gi|14141193	ribosomal protein S9 [Homo sapiens]			0	11.16	ELLTLDEKDPR		missed K-D@8	-0.00175103	1327.7	443.573	1327.7	443.573	3	10	1.1.1.2431.5	39.9038	180618	39.8383
14	12.31	12.31	46.39	31.96	24.23	gi|14141193	ribosomal protein S9 [Homo sapiens]			0	0.4742	ELLTLDEKDPR		missed K-D@8	-0.00175103	1327.7	443.573	1327.7	443.573	3	8	1.1.1.2428.6	39.7472	180618	39.8383
14	12.31	12.31	46.39	31.96	24.23	gi|14141193	ribosomal protein S9 [Homo sapiens]			0	0.004438	GLRNKREVWRVKFTLAKIRKAARELLTLDEKDPR	Acetyl(K)@20	cleaved Y-G@N-term; missed R-N@3; missed K-R@5; missed R-E@6; missed R-V@10; missed K-F@12; missed K-I@17; missed R-K@19; missed K-A@20; missed R-E@23; missed K-D@31	0.0261197	4147.42	1037.86	4147.4	1037.86	4	7	1.1.1.2431.20	39.9322	7074	39.8911
14	12.31	12.31	46.39	31.96	24.23	gi|14141193	ribosomal protein S9 [Homo sapiens]			0	80.99	HIDFSLR			-0.00187081	886.464	444.239	886.466	444.24	2	10	1.1.1.2437.5	40.2193	218358	40.3125
14	12.31	12.31	46.39	31.96	24.23	gi|14141193	ribosomal protein S9 [Homo sapiens]			0	55.28	KQVVNIPSFIVR		missed K-Q@1	-0.000707131	1398.83	700.424	1398.83	700.425	2	11	1.1.1.2820.6	57.6864	10670	57.6202
14	12.31	12.31	46.39	31.96	24.23	gi|14141193	ribosomal protein S9 [Homo sapiens]			0	95.75	LFEGNALLR			-0.00206844	1031.57	516.794	1031.58	516.795	2	10	1.1.1.2729.3	53.3418	19122	53.5418
14	12.31	12.31	46.39	31.96	24.23	gi|14141193	ribosomal protein S9 [Homo sapiens]			0	94.15	LIGEYGLR			-0.00208059	919.511	460.763	919.513	460.764	2	12	1.1.1.2473.4	42.103	170518	42.1448
14	12.31	12.31	46.39	31.96	24.23	gi|14141193	ribosomal protein S9 [Homo sapiens]			0	2.878e-07	QVVNIPSFIVR	Gln->pyro-Glu@N-term; Deamidated(N)@4; Phospho(S)@7		0.0195022	1334.68	668.349	1334.66	668.339	2	8	1.1.1.2448.4	40.8115	33258	40.791
15	12.12	12.12	52.27	30.68	25.38	gi|4506723	ribosomal protein S3a [Homo sapiens]			2	99	ACQSIYPLHDVFVR	Carbamidomethyl(C)@2		-0.00201896	1703.84	568.955	1703.85	568.956	3	17	1.1.1.2830.2	58.2045	18666	58.1442
15	12.12	12.12	52.27	30.68	25.38	gi|4506723	ribosomal protein S3a [Homo sapiens]			2	99	ADGYEPPVQESV			0.00119211	1289.58	645.797	1289.58	645.796	2	18	1.1.1.2526.3	44.8168	44667	44.7525
15	12.12	12.12	52.27	30.68	25.38	gi|4506723	ribosomal protein S3a [Homo sapiens]			2	99	LIPDSIGKDIEK		missed K-D@8	-0.00218362	1326.74	664.376	1326.74	664.377	2	14	1.1.1.2476.17	42.282	96379	42.3021
15	12.12	12.12	52.27	30.68	25.38	gi|4506723	ribosomal protein S3a [Homo sapiens]			1.82391	99	APAMFNIR			-0.00120928	918.473	460.244	918.475	460.245	2	13	1.1.1.2543.2	45.7081	73238	45.6926
15	12.12	12.12	52.27	30.68	25.38	gi|4506723	ribosomal protein S3a [Homo sapiens]			1.5376	99	NCLTNFHGMDLTR	Carbamidomethyl(C)@2; Oxidation(M)@9		-0.000634968	1593.7	797.858	1593.7	797.859	2	14	1.1.1.2427.9	39.7079	14023	39.733
15	12.12	12.12	52.27	30.68	25.38	gi|4506723	ribosomal protein S3a [Homo sapiens]			1.23657	96	LFCVGFTK	Carbamidomethyl(C)@3		-0.000897974	970.494	486.254	970.495	486.255	2	11	1.1.1.2724.2	53.0783	19760	53.0707
15	12.12	12.12	52.27	30.68	25.38	gi|4506723	ribosomal protein S3a [Homo sapiens]			0.636388	83.16	MMEIMTR			-0.000852158	910.407	456.211	910.407	456.211	2	10	1.1.1.2427.2	39.6879	41020	39.733
15	12.12	12.12	52.27	30.68	25.38	gi|4506723	ribosomal protein S3a [Homo sapiens]			0.634512	83.09	VVDPFSK			-0.00166175	790.421	396.218	790.422	396.219	2	8	1.1.1.2400.2	38.2711	76947	38.3162
15	12.12	12.12	52.27	30.68	25.38	gi|4506723	ribosomal protein S3a [Homo sapiens]			0.187755	44.46	KDWYDVK		missed K-D@1	-0.00300253	952.462	477.238	952.465	477.24	2	9	1.1.1.2304.3	33.2466	13739	33.231
15	12.12	12.12	52.27	30.68	25.38	gi|4506723	ribosomal protein S3a [Homo sapiens]			0.0584886	17.61	DWYDVK			-0.00214179	824.368	413.191	824.37	413.193	2	8	1.1.1.2475.2	42.2044	19097	42.2494
15	12.12	12.12	52.27	30.68	25.38	gi|4506723	ribosomal protein S3a [Homo sapiens]			0	99	ACQSIYPLHDVFVR	Carbamidomethyl(C)@2		-0.00128655	1703.84	568.955	1703.85	568.956	3	17	1.1.1.2824.2	57.8961	13268	57.9348
15	12.12	12.12	52.27	30.68	25.38	gi|4506723	ribosomal protein S3a [Homo sapiens]			0	99	ACQSIYPLHDVFVR	Carbamidomethyl(C)@2		-0.000886513	1703.84	852.929	1703.85	852.93	2	23	1.1.1.2829.6	58.1585	21348	58.0918
15	12.12	12.12	52.27	30.68	25.38	gi|4506723	ribosomal protein S3a [Homo sapiens]			0	1.096	ACQSIYPLHDVFVR	Carbamidomethyl(C)@2; Deamidated(Q)@3; Deamidated(R)@14		0.0381116	1705.85	853.933	1705.81	853.914	2	11	1.1.1.2825.9	57.9621	930	57.9348
15	12.12	12.12	52.27	30.68	25.38	gi|4506723	ribosomal protein S3a [Homo sapiens]			0	98.64	APAMFNIR	Oxidation(M)@4		-0.00170887	934.468	468.241	934.469	468.242	2	12	1.1.1.2328.3	34.4939	33258	34.534
15	12.12	12.12	52.27	30.68	25.38	gi|4506723	ribosomal protein S3a [Homo sapiens]			0	98.15	APAMFNIR	Oxidation(M)@4		-0.00231921	934.467	468.241	934.469	468.242	2	11	1.1.1.2331.4	34.6485	37915	34.7423
15	12.12	12.12	52.27	30.68	25.38	gi|4506723	ribosomal protein S3a [Homo sapiens]			0	90.01	APAMFNIR			-0.00096514	918.474	460.244	918.475	460.245	2	11	1.1.1.2547.4	45.912	42893	45.8493
15	12.12	12.12	52.27	30.68	25.38	gi|4506723	ribosomal protein S3a [Homo sapiens]			0	42.43	LIPDSIGKDIEK		missed K-D@8	-0.00170236	1326.74	443.253	1326.74	443.254	3	11	1.1.1.2477.3	42.3113	77472	42.3021
15	12.12	12.12	52.27	30.68	25.38	gi|4506723	ribosomal protein S3a [Homo sapiens]			0	0.1183	LMELHGEGSSSGK	Acetyl@N-term		0.015151	1372.64	458.555	1372.63	458.55	3	5	1.1.1.2131.2	24.2492	8060	24.2943
15	12.12	12.12	52.27	30.68	25.38	gi|4506723	ribosomal protein S3a [Homo sapiens]			0	63.28	MMEIMTR			-0.00188974	910.406	456.21	910.407	456.211	2	9	1.1.1.2421.3	39.3789	50368	39.733
15	12.12	12.12	52.27	30.68	25.38	gi|4506723	ribosomal protein S3a [Homo sapiens]			0	15.89	MMEIMTR	Oxidation(M)@5		0.000343817	926.403	464.209	926.402	464.208	2	10	1.1.1.2232.3	29.5063	10482	29.4593
15	12.12	12.12	52.27	30.68	25.38	gi|4506723	ribosomal protein S3a [Homo sapiens]			0	0.8598	NCLTNFHGMDLTR	Carbamidomethyl(C)@2; Oxidation(M)@9		-0.00327504	1593.7	532.24	1593.7	532.242	3	9	1.1.1.2429.6	39.7999	27736	39.7856
15	12.12	12.12	52.27	30.68	25.38	gi|4506723	ribosomal protein S3a [Homo sapiens]			0	0.8548	NCLTNFHGMDLTR	Carbamidomethyl(C)@2; Oxidation(M)@9		-0.00364124	1593.7	532.24	1593.7	532.242	3	9	1.1.1.2428.10	39.7539	27736	39.7856
15	12.12	12.12	52.27	30.68	25.38	gi|4506723	ribosomal protein S3a [Homo sapiens]			0	0.02829	VFEVSLADLQNDEVAFRKFKLITEDVQGKNCLTNFHGMDLTRDKMCSMVK	Phospho(S)@5; Carbamidomethyl(C)@31; Carbamidomethyl(C)@46	missed R-K@17; missed K-F@18; missed K-L@20; missed K-N@29; missed R-D@42; missed K-M@44	-0.0289441	5956.82	993.811	5956.85	993.815	6	8	1.1.1.1499.7	11.6538	3186	11.6051
15	12.12	12.12	52.27	30.68	25.38	gi|4506723	ribosomal protein S3a [Homo sapiens]			0	80.89	VVDPFSK			-0.00166175	790.421	396.218	790.422	396.219	2	7	1.1.1.2394.3	37.9505	71387	38.3162
15	12.12	12.12	52.27	30.68	25.38	gi|4506723	ribosomal protein S3a [Homo sapiens]			0	71.02	VVDPFSK			-0.00166175	790.421	396.218	790.422	396.219	2	8	1.1.1.2397.3	38.1114	64477	38.3162
16	12.01	12.01	47.87	38.83	38.83	gi|4506607	ribosomal protein L18 [Homo sapiens]			2	99	APGTPHSHTKPYVR			-0.00104556	1546.8	516.607	1546.8	516.607	3	16	1.1.1.1557.2	13.4995	12552	13.3825
16	12.01	12.01	47.87	38.83	38.83	gi|4506607	ribosomal protein L18 [Homo sapiens]			2	99	GCGTVLLSGPR	Carbamidomethyl(C)@2		-0.00262128	1115.57	558.794	1115.58	558.795	2	18	1.1.1.2401.11	38.3396	236943	38.3697
16	12.01	12.01	47.87	38.83	38.83	gi|4506607	ribosomal protein L18 [Homo sapiens]			2	99	ILTFDQLALDSPK			-0.00290221	1459.79	730.902	1459.79	730.903	2	16	1.1.1.3218.2	70.1898	7118	70.0908
16	12.01	12.01	47.87	38.83	38.83	gi|4506607	ribosomal protein L18 [Homo sapiens]			2	99	TAVVVGTITDDVR			0.0047281	1344.73	449.25	1344.72	449.249	3	16	1.1.1.2594.4	48.3207	12096	48.3624
16	12.01	12.01	47.87	38.83	38.83	gi|4506607	ribosomal protein L18 [Homo sapiens]			2	99	TNRPPLSLSR			0.00123617	1139.64	380.888	1139.64	380.888	3	14	1.1.1.2227.2	29.2174	78603	29.1986
16	12.01	12.01	47.87	38.83	38.83	gi|4506607	ribosomal protein L18 [Homo sapiens]			1.72125	98.71	TNSTFNQVVLKR		missed K-R@11	-0.00258195	1405.77	703.89	1405.77	703.891	2	13	1.1.1.2390.7	37.7579	1892	37.8355
16	12.01	12.01	47.87	38.83	38.83	gi|4506607	ribosomal protein L18 [Homo sapiens]			0.289037	99	TNSTFNQVVLK			0.999948	1250.67	626.341	1249.67	625.841	2	14	1.1.1.2446.4	40.7338	12704	40.791
16	12.01	12.01	47.87	38.83	38.83	gi|4506607	ribosomal protein L18 [Homo sapiens]			0	99	APGTPHSHTKPYVR			-0.00141177	1546.8	516.607	1546.8	516.607	3	14	1.1.1.1545.2	13.2282	2372	13.1191
16	12.01	12.01	47.87	38.83	38.83	gi|4506607	ribosomal protein L18 [Homo sapiens]			0	98.77	APGTPHSHTKPYVR			-0.00360899	1546.8	516.606	1546.8	516.607	3	13	1.1.1.1548.2	13.296	5608	13.3011
16	12.01	12.01	47.87	38.83	38.83	gi|4506607	ribosomal protein L18 [Homo sapiens]			0	98.38	APGTPHSHTKPYVR			0.000289365	1546.8	387.707	1546.8	387.707	4	12	1.1.1.1556.2	13.4458	10381	13.3901
16	12.01	12.01	47.87	38.83	38.83	gi|4506607	ribosomal protein L18 [Homo sapiens]			0	81.13	APGTPHSHTKPYVR			0.00151005	1546.8	387.708	1546.8	387.707	4	9	1.1.1.1542.2	13.1141	7371	13.1729
16	12.01	12.01	47.87	38.83	38.83	gi|4506607	ribosomal protein L18 [Homo sapiens]			0	64.13	APGTPHSHTKPYVR			-0.00891895	1546.79	516.604	1546.8	516.607	3	11	1.1.1.1543.2	13.1678	3376	13.2407
16	12.01	12.01	47.87	38.83	38.83	gi|4506607	ribosomal protein L18 [Homo sapiens]			0	0.0107	ARGRRASRGYKN	Phospho(S)@7; Acetyl(K)@11	missed R-G@2; missed R-R@4; missed R-A@5; missed R-G@8; missed K-N@11	-0.00624666	1512.74	757.375	1512.74	757.378	2	6	1.1.1.2676.3	50.8941	3321	50.7953
16	12.01	12.01	47.87	38.83	38.83	gi|4506607	ribosomal protein L18 [Homo sapiens]			0	0.009077	ARGRRASRGYKN	Phospho(S)@7; Acetyl(K)@11	missed R-G@2; missed R-R@4; missed R-A@5; missed R-G@8; missed K-N@11	-0.00527012	1512.74	757.376	1512.74	757.378	2	6	1.1.1.2681.3	51.0822	3241	51.1123
16	12.01	12.01	47.87	38.83	38.83	gi|4506607	ribosomal protein L18 [Homo sapiens]			0	33.33	GCGTVLLSGPR	Carbamidomethyl@N-term; Carbamidomethyl(C)@2		-0.00140681	1172.6	587.305	1172.6	587.306	2	11	1.1.1.2401.12	38.3413	26206	38.3697
16	12.01	12.01	47.87	38.83	38.83	gi|4506607	ribosomal protein L18 [Homo sapiens]			0	1.838	GCGTVLLSGPR	Carbamidomethyl@N-term; Carbamidomethyl(C)@2		-0.00116267	1172.6	587.305	1172.6	587.306	2	9	1.1.1.2404.11	38.5042	26536	38.4232
16	12.01	12.01	47.87	38.83	38.83	gi|4506607	ribosomal protein L18 [Homo sapiens]			0	0.1635	GVDIR		cleaved M-G@N-term	-0.015275	558.297	559.305	558.313	559.32	1	5	1.1.1.2432.6	39.9579	6251	39.9439
16	12.01	12.01	47.87	38.83	38.83	gi|4506607	ribosomal protein L18 [Homo sapiens]			0	90.07	ILTFDQLALDSPK			0.00332322	1459.8	730.905	1459.79	730.903	2	12	1.1.1.3210.3	69.9714	9097	69.9595
16	12.01	12.01	47.87	38.83	38.83	gi|4506607	ribosomal protein L18 [Homo sapiens]			0	99	TAVVVGTITDDVR			1.00417	1345.73	673.872	1344.72	673.37	2	18	1.1.1.2595.9	48.3838	8393	48.3624
16	12.01	12.01	47.87	38.83	38.83	gi|4506607	ribosomal protein L18 [Homo sapiens]			0	99	TNRPPLSLSR			0.00135298	1139.64	570.828	1139.64	570.828	2	13	1.1.1.2225.4	29.1196	39903	29.1986
16	12.01	12.01	47.87	38.83	38.83	gi|4506607	ribosomal protein L18 [Homo sapiens]			0	79.04	TNSTFNQVVLK	Deamidated(N)@6		0.0209369	1250.67	626.343	1250.65	626.333	2	12	1.1.1.2449.7	40.8703	10080	40.8953
16	12.01	12.01	47.87	38.83	38.83	gi|4506607	ribosomal protein L18 [Homo sapiens]			0	0.05628	TNSTFNQVVLKR	Deamidated(N)@6	missed K-R@11	0.0209495	1406.77	704.394	1406.75	704.383	2	7	1.1.1.2393.6	37.9108	1488	37.9408
17	12	12	41.67	35.94	35.94	gi|67944630; gi|15431303	ribosomal protein L9 [Homo sapiens]; ribosomal protein L9 [Homo sapiens]			2	99	DFNHINVELSLLGK			-0.000255324	1597.85	799.93	1597.85	799.93	2	20	1.1.1.3294.3	71.4659	2626	71.4505
17	12	12	41.67	35.94	35.94	gi|67944630; gi|15431303	ribosomal protein L9 [Homo sapiens]; ribosomal protein L9 [Homo sapiens]			2	99	FLDGIYVSEK			-0.000971364	1169.6	585.805	1169.6	585.806	2	16	1.1.1.2757.2	54.8089	6479	54.8456
17	12	12	41.67	35.94	35.94	gi|67944630; gi|15431303	ribosomal protein L9 [Homo sapiens]; ribosomal protein L9 [Homo sapiens]			2	99	KFLDGIYVSEK		missed K-F@1	-0.00019966	1297.69	649.853	1297.69	649.853	2	17	1.1.1.2551.5	46.1422	24981	46.3183
17	12	12	41.67	35.94	35.94	gi|67944630; gi|15431303	ribosomal protein L9 [Homo sapiens]; ribosomal protein L9 [Homo sapiens]			2	99	MRPGVACSVSQAQK	Carbamidomethyl(C)@7		0.00418215	1517.75	506.923	1517.74	506.922	3	14	1.1.1.2126.3	23.9807	5157	23.9173
17	12	12	41.67	35.94	35.94	gi|67944630; gi|15431303	ribosomal protein L9 [Homo sapiens]; ribosomal protein L9 [Homo sapiens]			2	99	TICSHVQNMIK	Carbamidomethyl(C)@3		-0.00129367	1329.65	665.833	1329.65	665.834	2	18	1.1.1.2412.9	38.9265	33806	38.9482
17	12	12	41.67	35.94	35.94	gi|67944630; gi|15431303	ribosomal protein L9 [Homo sapiens]; ribosomal protein L9 [Homo sapiens]			2	99	TILSNQTVDIPENVDITLK			0.00379591	2112.14	705.052	2112.13	705.051	3	25	1.1.1.3485.2	75.7942	9439	75.8377
17	12	12	41.67	35.94	35.94	gi|67944630; gi|15431303	ribosomal protein L9 [Homo sapiens]; ribosomal protein L9 [Homo sapiens]			0.000434512	0.786	LRVDKWWGNRK	Deamidated(N)@9	missed R-V@2; missed K-W@5; missed R-K@10	0.0275993	1457.82	486.946	1457.79	486.937	3	9	1.1.1.2388.5	37.644	16805	37.6774
17	12	12	41.67	35.94	35.94	gi|67944630; gi|15431303	ribosomal protein L9 [Homo sapiens]; ribosomal protein L9 [Homo sapiens]			0	99	FLDGIYVSEK			-0.000971364	1169.6	585.805	1169.6	585.806	2	13	1.1.1.2765.3	55.2194	8187	55.1582
17	12	12	41.67	35.94	35.94	gi|67944630; gi|15431303	ribosomal protein L9 [Homo sapiens]; ribosomal protein L9 [Homo sapiens]			0	98.94	FLDGIYVSEK			-0.000605161	1169.6	585.805	1169.6	585.806	2	13	1.1.1.2762.2	55.0643	7995	55.054
17	12	12	41.67	35.94	35.94	gi|67944630; gi|15431303	ribosomal protein L9 [Homo sapiens]; ribosomal protein L9 [Homo sapiens]			0	0.06611	NHINVELSLLGK	Phospho(S)@8	cleaved F-N@N-term	0.0072329	1415.72	472.916	1415.72	472.913	3	8	1.1.1.2034.2	19.3086	62395	19.4424
17	12	12	41.67	35.94	35.94	gi|67944630; gi|15431303	ribosomal protein L9 [Homo sapiens]; ribosomal protein L9 [Homo sapiens]			0	99	TICSHVQNMIK	Carbamidomethyl(C)@3; Oxidation(M)@9		0.00309194	1345.65	673.833	1345.65	673.831	2	18	1.1.1.2181.5	26.8245	23177	26.89
17	12	12	41.67	35.94	35.94	gi|67944630; gi|15431303	ribosomal protein L9 [Homo sapiens]; ribosomal protein L9 [Homo sapiens]			0	99	TICSHVQNMIK	Carbamidomethyl(C)@3		-0.000683328	1329.65	665.834	1329.65	665.834	2	18	1.1.1.2416.4	39.1306	57811	39.105
17	12	12	41.67	35.94	35.94	gi|67944630; gi|15431303	ribosomal protein L9 [Homo sapiens]; ribosomal protein L9 [Homo sapiens]			0	99	TICSHVQNMIK	Carbamidomethyl(C)@3		-0.000317125	1329.65	665.834	1329.65	665.834	2	17	1.1.1.2419.3	39.2724	63624	39.2095
17	12	12	41.67	35.94	35.94	gi|67944630; gi|15431303	ribosomal protein L9 [Homo sapiens]; ribosomal protein L9 [Homo sapiens]			0	99	TICSHVQNMIK	Carbamidomethyl(C)@3; Oxidation(M)@9		0.00260366	1345.65	673.833	1345.65	673.831	2	13	1.1.1.2185.8	27.0265	23177	26.89
17	12	12	41.67	35.94	35.94	gi|67944630; gi|15431303	ribosomal protein L9 [Homo sapiens]; ribosomal protein L9 [Homo sapiens]			0	60.61	TICSHVQNMIK	Carbamidomethyl(C)@3		-0.00531996	1329.65	444.223	1329.65	444.225	3	11	1.1.1.2417.3	39.1678	42232	39.2095
17	12	12	41.67	35.94	35.94	gi|67944630; gi|15431303	ribosomal protein L9 [Homo sapiens]; ribosomal protein L9 [Homo sapiens]			0	2.339	TICSHVQNMIK	Carbamidomethyl(C)@3; Oxidation(M)@9		0.00656088	1345.65	449.559	1345.65	449.557	3	9	1.1.1.2184.3	26.9643	28221	26.89
17	12	12	41.67	35.94	35.94	gi|67944630; gi|15431303	ribosomal protein L9 [Homo sapiens]; ribosomal protein L9 [Homo sapiens]			0	0.09071	TICSHVQNMIK	Carbamidomethyl(C)@3; Oxidation(M)@9		0.00720173	1345.66	449.559	1345.65	449.557	3	6	1.1.1.2178.3	26.641	0	26.6287
17	12	12	41.67	35.94	35.94	gi|67944630; gi|15431303	ribosomal protein L9 [Homo sapiens]; ribosomal protein L9 [Homo sapiens]			0	99	TILSNQTVDIPENVDITLK			0.00648523	2112.14	1057.08	2112.13	1057.07	2	21	1.1.1.3484.12	75.7726	29380	75.8912
17	12	12	41.67	35.94	35.94	gi|67944630; gi|15431303	ribosomal protein L9 [Homo sapiens]; ribosomal protein L9 [Homo sapiens]			0	99	TILSNQTVDIPENVDITLK			0.00648523	2112.14	1057.08	2112.13	1057.07	2	24	1.1.1.3487.12	75.9392	29380	75.8912
17	12	12	41.67	35.94	35.94	gi|67944630; gi|15431303	ribosomal protein L9 [Homo sapiens]; ribosomal protein L9 [Homo sapiens]			0	99	TILSNQTVDIPENVDITLK	Deamidated(N)@13		0.0209772	2113.14	705.386	2113.12	705.379	3	18	1.1.1.3490.2	75.9668	1180	75.951
18	11.93	11.93	11.34	7.874	3.701	gi|100913206	DEAH (Asp-Glu-Ala-His) box polypeptide 9 [Homo sapiens]			2	99	HLEMNPHFGSHR	Oxidation(M)@4		0.00702429	1476.68	493.232	1476.67	493.23	3	14	1.1.1.2049.3	20.1182	5903	19.9777
18	11.93	11.93	11.34	7.874	3.701	gi|100913206	DEAH (Asp-Glu-Ala-His) box polypeptide 9 [Homo sapiens]			2	99	KVFDPVPVGVTK		missed K-V@1	-0.000391302	1284.74	643.379	1284.74	643.379	2	14	1.1.1.2477.13	42.328	22693	42.2494
18	11.93	11.93	11.34	7.874	3.701	gi|100913206	DEAH (Asp-Glu-Ala-His) box polypeptide 9 [Homo sapiens]			2	99	VFDPVPVGVTK			0.0135949	1156.66	579.339	1156.65	579.332	2	16	1.1.1.2605.4	48.9095	10359	48.8367
18	11.93	11.93	11.34	7.874	3.701	gi|100913206	DEAH (Asp-Glu-Ala-His) box polypeptide 9 [Homo sapiens]			2	99	VRPGFCFHLCSR	Carbamidomethyl(C)@6; Carbamidomethyl(C)@10		0.0256748	1534.75	512.592	1534.73	512.583	3	14	1.1.1.2477.7	42.318	21178	42.2494
18	11.93	11.93	11.34	7.874	3.701	gi|100913206	DEAH (Asp-Glu-Ala-His) box polypeptide 9 [Homo sapiens]			1.42022	97.58	LETHMTPEMFR			-0.00113311	1390.64	696.325	1390.64	696.326	2	13	1.1.1.2534.11	45.2464	21552	45.2224
18	11.93	11.93	11.34	7.874	3.701	gi|100913206	DEAH (Asp-Glu-Ala-His) box polypeptide 9 [Homo sapiens]			1.06048	94.3	AAECNIVVTQPR	Carbamidomethyl(C)@4		-0.000364173	1356.68	679.348	1356.68	679.348	2	11	1.1.1.2285.7	32.2526	5003	32.2282
18	11.93	11.93	11.34	7.874	3.701	gi|100913206	DEAH (Asp-Glu-Ala-His) box polypeptide 9 [Homo sapiens]			0.798603	89.35	KKDKDDDGGEDDDANCNLICGDEYGPETR	Carbamidomethyl(C)@16; Carbamidomethyl(C)@20	missed K-K@1; missed K-D@2; missed K-D@4	0.00474178	3300.35	826.094	3300.34	826.093	4	13	1.1.1.2395.20	38.0323	4491	38.0473
18	11.93	11.93	11.34	7.874	3.701	gi|100913206	DEAH (Asp-Glu-Ala-His) box polypeptide 9 [Homo sapiens]			0.649752	84.57	YQILPLHSQIPR			-0.00905017	1463.82	488.946	1463.82	488.949	3	12	1.1.1.2713.2	52.5035	6327	52.5452
18	11.93	11.93	11.34	7.874	3.701	gi|100913206	DEAH (Asp-Glu-Ala-His) box polypeptide 9 [Homo sapiens]			0.000434512	0.1814	MLNMIR			0.0134087	776.417	389.216	776.404	389.209	2	7	1.1.1.2431.2	39.8988	65271	39.8911
18	11.93	11.93	11.34	7.874	3.701	gi|100913206	DEAH (Asp-Glu-Ala-His) box polypeptide 9 [Homo sapiens]			0	92.44	AAECNIVVTQPR	Carbamidomethyl(C)@4		0.00280959	1356.68	679.35	1356.68	679.348	2	9	1.1.1.2288.12	32.4118	5576	32.3338
18	11.93	11.93	11.34	7.874	3.701	gi|100913206	DEAH (Asp-Glu-Ala-His) box polypeptide 9 [Homo sapiens]			0	99	HLEMNPHFGSHR	Oxidation(M)@4		0.00702429	1476.68	493.232	1476.67	493.23	3	13	1.1.1.2046.2	19.9443	5903	19.9777
18	11.93	11.93	11.34	7.874	3.701	gi|100913206	DEAH (Asp-Glu-Ala-His) box polypeptide 9 [Homo sapiens]			0	98.06	HLEMNPHFGSHR	Oxidation(M)@4		0.00736476	1476.68	370.176	1476.67	370.174	4	11	1.1.1.2048.2	20.0465	4626	20.0314
18	11.93	11.93	11.34	7.874	3.701	gi|100913206	DEAH (Asp-Glu-Ala-His) box polypeptide 9 [Homo sapiens]			0	0.01112	KEEQEVQATLESEEVDLNAGL		cleaved L-H@C-term; missed K-E@1	0.0335099	2330.15	583.544	2330.11	583.535	4	7	1.1.1.2818.2	57.5815	7735	57.6202
18	11.93	11.93	11.34	7.874	3.701	gi|100913206	DEAH (Asp-Glu-Ala-His) box polypeptide 9 [Homo sapiens]			0	0.009188	KEEQEVQATLESEEVDLNAGL		cleaved L-H@C-term; missed K-E@1	0.0265317	2330.14	1166.08	2330.11	1166.06	2	7	1.1.1.2823.2	57.8768	117184	57.8822
18	11.93	11.93	11.34	7.874	3.701	gi|100913206	DEAH (Asp-Glu-Ala-His) box polypeptide 9 [Homo sapiens]			0	9.214e-05	KVFDPVPVGVTK	Acetyl(K)@1	missed K-V@1	-0.00350049	1326.75	443.258	1326.75	443.259	3	5	1.1.1.2404.5	38.4892	29904	38.5819
18	11.93	11.93	11.34	7.874	3.701	gi|100913206	DEAH (Asp-Glu-Ala-His) box polypeptide 9 [Homo sapiens]			0	0.1775	LNMATLR	Deamidated(N)@2		0.0105627	818.443	410.229	818.432	410.223	2	3	1.1.1.2092.2	22.3728	5871	22.3638
18	11.93	11.93	11.34	7.874	3.701	gi|100913206	DEAH (Asp-Glu-Ala-His) box polypeptide 9 [Homo sapiens]			0	0.2675	RKMTPSYEIR	Carbamidomethyl@N-term; Acetyl(K)@2; Phospho(T)@4	missed R-K@1; missed K-M@2	0.00528172	1458.67	730.344	1458.67	730.342	2	9	1.1.1.2216.13	28.6501	15008	28.6156
19	11.92	11.92	54.41	50.74	50.74	gi|4506623	ribosomal protein L27 [Homo sapiens]			2	99	DVFRDPALK		missed R-D@4	-3.33641e-05	1059.57	530.793	1059.57	530.793	2	14	1.1.1.2401.9	38.3363	110527	38.2625
19	11.92	11.92	54.41	50.74	50.74	gi|4506623	ribosomal protein L27 [Homo sapiens]			2	99	GKFMKPGKVVLVLAGR		cleaved M-G@N-term; missed K-F@2; missed K-V@8	0.00144606	1699.03	567.352	1699.03	567.352	3	20	1.1.1.2536.6	45.341	52017	45.2748
19	11.92	11.92	54.41	50.74	50.74	gi|4506623	ribosomal protein L27 [Homo sapiens]			2	99	NIDDGTSDRPYSHALVAGIDR			0.993508	2272.08	758.368	2271.09	758.037	3	21	1.1.1.2527.9	44.8841	347617	45.0135
19	11.92	11.92	54.41	50.74	50.74	gi|4506623	ribosomal protein L27 [Homo sapiens]			2	99	NIDDGTSDRPYSHALVAGIDRYPR		missed R-Y@21	0.000931083	2687.31	672.834	2687.31	672.834	4	16	1.1.1.2585.5	47.8542	32489	47.8353
19	11.92	11.92	54.41	50.74	50.74	gi|4506623	ribosomal protein L27 [Homo sapiens]			2	99	VYNYNHLMPTR			-8.8537e-05	1406.68	704.346	1406.68	704.346	2	17	1.1.1.2437.12	40.231	105719	40.1537
19	11.92	11.92	54.41	50.74	50.74	gi|4506623	ribosomal protein L27 [Homo sapiens]			1.92082	99	YSVDIPLDK			-2.96731e-05	1048.54	525.279	1048.54	525.279	2	13	1.1.1.2599.4	48.5848	112238	48.6265
19	11.92	11.92	54.41	50.74	50.74	gi|4506623	ribosomal protein L27 [Homo sapiens]			0.00174066	63.47	KFMKPGKVVLVLAGR	Dioxidation(M)@3; Acetyl(K)@4	cleaved G-K@N-term; missed K-F@1; missed K-V@7	0.0121947	1716.02	573.015	1716.01	573.011	3	13	1.1.1.2438.7	40.2758	4866	40.2064
19	11.92	11.92	54.41	50.74	50.74	gi|4506623	ribosomal protein L27 [Homo sapiens]			0	95.79	DVFRDPALK		missed R-D@4	-0.0015196	1059.57	354.197	1059.57	354.198	3	12	1.1.1.2402.2	38.3781	95130	38.2625
19	11.92	11.92	54.41	50.74	50.74	gi|4506623	ribosomal protein L27 [Homo sapiens]			0	67.72	DVFRDPALK		missed R-D@4	-0.0015196	1059.57	354.197	1059.57	354.198	3	10	1.1.1.2398.2	38.1637	95130	38.2625
19	11.92	11.92	54.41	50.74	50.74	gi|4506623	ribosomal protein L27 [Homo sapiens]			0	0.004125	GKFMKPGKVVLVLAGRYSGRK	Oxidation(M)@4	cleaved M-G@N-term; missed K-F@2; missed K-V@8; missed R-Y@16; missed R-K@20	-0.00280757	2306.34	769.787	2306.34	769.788	3	6	1.1.1.2442.20	40.5124	8489	40.4736
19	11.92	11.92	54.41	50.74	50.74	gi|4506623	ribosomal protein L27 [Homo sapiens]			0	99	NIDDGTSDRPYSHALVAGIDR			0.000689756	2271.09	1136.55	2271.09	1136.55	2	17	1.1.1.2525.21	44.7963	71991	44.9091
19	11.92	11.92	54.41	50.74	50.74	gi|4506623	ribosomal protein L27 [Homo sapiens]			0	99	NIDDGTSDRPYSHALVAGIDR			0.0029555	2271.09	568.78	2271.09	568.779	4	20	1.1.1.2528.7	44.9246	98305	44.9091
19	11.92	11.92	54.41	50.74	50.74	gi|4506623	ribosomal protein L27 [Homo sapiens]			0	99	NIDDGTSDRPYSHALVAGIDR			0.000689756	2271.09	1136.55	2271.09	1136.55	2	20	1.1.1.2529.15	45.0085	71991	44.9091
19	11.92	11.92	54.41	50.74	50.74	gi|4506623	ribosomal protein L27 [Homo sapiens]			0	99	NIDDGTSDRPYSHALVAGIDR			0.993508	2272.08	758.368	2271.09	758.037	3	16	1.1.1.2530.5	45.0457	347617	45.0135
19	11.92	11.92	54.41	50.74	50.74	gi|4506623	ribosomal protein L27 [Homo sapiens]			0	98.72	NIDDGTSDRPYSHALVAGIDRYPR		missed R-Y@21	1.00252	2688.31	897.11	2687.31	896.776	3	15	1.1.1.2586.12	47.9281	4544	47.8353
19	11.92	11.92	54.41	50.74	50.74	gi|4506623	ribosomal protein L27 [Homo sapiens]			0	99	VYNYNHLMPTR	Delta:H(2)C(2)@N-term		0.0129997	1432.71	717.36	1432.69	717.353	2	15	1.1.1.2596.10	48.4368	9393	48.4685
19	11.92	11.92	54.41	50.74	50.74	gi|4506623	ribosomal protein L27 [Homo sapiens]			0	99	VYNYNHLMPTR	Delta:H(2)C(2)@N-term		0.00530948	1432.7	717.356	1432.69	717.353	2	13	1.1.1.2599.10	48.5948	8652	48.5213
19	11.92	11.92	54.41	50.74	50.74	gi|4506623	ribosomal protein L27 [Homo sapiens]			0	97.57	VYNYNHLMPTR			-0.00400322	1406.67	469.898	1406.68	469.899	3	13	1.1.1.2436.3	40.1664	178551	40.1537
19	11.92	11.92	54.41	50.74	50.74	gi|4506623	ribosomal protein L27 [Homo sapiens]			0	70.03	VYNYNHLMPTR	Oxidation(M)@8		-0.00132408	1422.67	712.342	1422.67	712.343	2	12	1.1.1.2238.9	29.8148	21577	30.0333
19	11.92	11.92	54.41	50.74	50.74	gi|4506623	ribosomal protein L27 [Homo sapiens]			0	52.98	VYNYNHLMPTR	Delta:H(2)C(2)@N-term		-0.000139776	1432.69	478.571	1432.69	478.571	3	13	1.1.1.2598.3	48.5339	5813	48.4685
19	11.92	11.92	54.41	50.74	50.74	gi|4506623	ribosomal protein L27 [Homo sapiens]			0	13.31	VYNYNHLMPTR	Deamidated(N)@5; Oxidation(M)@8		0.0153526	1423.67	475.564	1423.66	475.559	3	11	1.1.1.2242.2	29.9933	12900	30.0333
19	11.92	11.92	54.41	50.74	50.74	gi|4506623	ribosomal protein L27 [Homo sapiens]			0	0.005591	VYNYNHLMPTR	Carbamidomethyl@N-term		-0.0115373	1463.69	732.851	1463.7	732.856	2	11	1.1.1.2443.22	40.5695	9516	40.5274
20	11.78	11.78	44.44	40.33	40.33	gi|15718687	ribosomal protein S3 [Homo sapiens]			2	99	DEILPTTPISEQK			0.00261721	1469.76	735.889	1469.76	735.888	2	17	1.1.1.2597.14	48.5062	65047	48.5213
20	11.78	11.78	44.44	40.33	40.33	gi|15718687	ribosomal protein S3 [Homo sapiens]			2	99	ELAEDGYSGVEVR			-0.000283348	1422.66	712.338	1422.66	712.339	2	18	1.1.1.2435.20	40.1386	118023	40.0486
20	11.78	11.78	44.44	40.33	40.33	gi|15718687	ribosomal protein S3 [Homo sapiens]			2	99	FGFPEGSVELYAEK			0.00105075	1571.75	786.883	1571.75	786.883	2	16	1.1.1.3123.3	66.912	5486	66.8269
20	11.78	11.78	44.44	40.33	40.33	gi|15718687	ribosomal protein S3 [Homo sapiens]			2	99	FVDGLMIHSGDPVNYYVDTAVR			0.00655695	2467.19	823.404	2467.18	823.402	3	19	1.1.1.3495.4	76.189	11205	76.2374
20	11.78	11.78	44.44	40.33	40.33	gi|15718687	ribosomal protein S3 [Homo sapiens]			1.45593	99	GLCAIAQAESLR	Carbamidomethyl(C)@3; Deamidated(Q)@7		0.0350687	1288.68	645.347	1288.64	645.33	2	15	1.1.1.2717.6	52.7164	18681	52.7021
20	11.78	11.78	44.44	40.33	40.33	gi|15718687	ribosomal protein S3 [Homo sapiens]			1.1549	95.64	FVADGIFK			-0.000144914	895.48	448.747	895.48	448.747	2	10	1.1.1.2714.2	52.554	9447	52.4929
20	11.78	11.78	44.44	40.33	40.33	gi|15718687	ribosomal protein S3 [Homo sapiens]			1.13077	98.98	GGKPEPPAMPQPVPTA	Oxidation(M)@9		0.0112923	1588.8	795.409	1588.79	795.403	2	14	1.1.1.2271.4	31.5195	12181	31.5463
20	11.78	11.78	44.44	40.33	40.33	gi|15718687	ribosomal protein S3 [Homo sapiens]			0.0259491	9.234	IMLPWDPTGK			0.0267242	1156.62	579.318	1156.6	579.305	2	10	1.1.1.3176.2	69.1721	16329	69.2138
20	11.78	11.78	44.44	40.33	40.33	gi|15718687	ribosomal protein S3 [Homo sapiens]			0.0168249	42.12	PVNYYVDTAVR		cleaved D-P@N-term	0.00136955	1295.65	648.833	1295.65	648.833	2	11	1.1.1.2473.12	42.1164	6981	42.0403
20	11.78	11.78	44.44	40.33	40.33	gi|15718687	ribosomal protein S3 [Homo sapiens]			0	99	DEILPTTPISEQK			0.00261721	1469.76	735.889	1469.76	735.888	2	15	1.1.1.2594.15	48.339	41993	48.5213
20	11.78	11.78	44.44	40.33	40.33	gi|15718687	ribosomal protein S3 [Homo sapiens]			0	8.982	DEILPTTPISEQK	Carbamidomethyl@N-term		0.00296274	1526.79	764.4	1526.78	764.399	2	11	1.1.1.2703.6	52.065	7810	51.966
20	11.78	11.78	44.44	40.33	40.33	gi|15718687	ribosomal protein S3 [Homo sapiens]			0	0.02866	DEILPTTPISEQK	Acetyl@N-term; Phospho(S)@10; Deamidated(Q)@12		-0.00743166	1592.71	531.912	1592.72	531.915	3	8	1.1.1.2575.2	47.3396	19424	47.3143
20	11.78	11.78	44.44	40.33	40.33	gi|15718687	ribosomal protein S3 [Homo sapiens]			0	12.33	FVADGIFK			0.00485987	895.485	448.75	895.48	448.747	2	7	1.1.1.2708.2	52.286	9257	52.2787
20	11.78	11.78	44.44	40.33	40.33	gi|15718687	ribosomal protein S3 [Homo sapiens]			0	8.486	GGKPEPPAMPQPVPTA	Delta:H(2)C(2)(K)@3; Oxidation(M)@9		-0.00370974	1614.8	808.409	1614.81	808.411	2	9	1.1.1.2287.18	32.3685	8362	32.5469
20	11.78	11.78	44.44	40.33	40.33	gi|15718687	ribosomal protein S3 [Homo sapiens]			0	0.01682	GGKPEPPAMPQPVPTA	Deamidated(Q)@11		0.0328963	1573.81	787.914	1573.78	787.898	2	7	1.1.1.2475.10	42.2177	72507	42.2494
20	11.78	11.78	44.44	40.33	40.33	gi|15718687	ribosomal protein S3 [Homo sapiens]			0	0.3631	IMLPWDPTGK			0.0267242	1156.62	579.318	1156.6	579.305	2	8	1.1.1.3173.2	69.0092	15992	69.2138
21	11.54	11.54	17.75	11.4	11.4	gi|4758138	DEAD (Asp-Glu-Ala-Asp) box polypeptide 5 [Homo sapiens]			2	99	APILIATDVASR			0.000830317	1225.7	613.859	1225.7	613.859	2	19	1.1.1.2597.7	48.4845	49634	48.6265
21	11.54	11.54	17.75	11.4	11.4	gi|4758138	DEAD (Asp-Glu-Ala-Asp) box polypeptide 5 [Homo sapiens]			2	99	FVINYDYPNSSEDYIHR			0.000828175	2130.97	711.329	2130.96	711.329	3	22	1.1.1.2828.5	58.1175	6922	58.1442
21	11.54	11.54	17.75	11.4	11.4	gi|4758138	DEAD (Asp-Glu-Ala-Asp) box polypeptide 5 [Homo sapiens]			2	99	GVEICIATPGR	Carbamidomethyl(C)@5		0.000473786	1171.6	586.808	1171.6	586.808	2	16	1.1.1.2537.5	45.4049	14414	45.3271
21	11.54	11.54	17.75	11.4	11.4	gi|4758138	DEAD (Asp-Glu-Ala-Asp) box polypeptide 5 [Homo sapiens]			2	99	LLQLVEDR			0.00182969	984.562	493.288	984.56	493.287	2	13	1.1.1.2537.3	45.3949	22397	45.4839
21	11.54	11.54	17.75	11.4	11.4	gi|4758138	DEAD (Asp-Glu-Ala-Asp) box polypeptide 5 [Homo sapiens]			2	99	TTYLVLDEADR			0.0039367	1294.64	648.33	1294.64	648.328	2	17	1.1.1.2604.6	48.859	15488	48.8367
21	11.54	11.54	17.75	11.4	11.4	gi|4758138	DEAD (Asp-Glu-Ala-Asp) box polypeptide 5 [Homo sapiens]			1.5376	98.22	NFYQEHPDLAR			-0.000300805	1388.65	695.331	1388.65	695.331	2	13	1.1.1.2376.4	37.0098	19027	37.0939
21	11.54	11.54	17.75	11.4	11.4	gi|4758138	DEAD (Asp-Glu-Ala-Asp) box polypeptide 5 [Homo sapiens]			0	99	APILIATDVASR			0.000830317	1225.7	613.859	1225.7	613.859	2	20	1.1.1.2601.7	48.7034	55550	48.6265
21	11.54	11.54	17.75	11.4	11.4	gi|4758138	DEAD (Asp-Glu-Ala-Asp) box polypeptide 5 [Homo sapiens]			0	98.54	APILIATDVASR	Carbamidomethyl@N-term		-0.0471996	1282.68	642.346	1282.72	642.37	2	14	1.1.1.2602.8	48.7493	8352	48.6793
21	11.54	11.54	17.75	11.4	11.4	gi|4758138	DEAD (Asp-Glu-Ala-Asp) box polypeptide 5 [Homo sapiens]			0	9.725e-09	LIRLMEEIMSEK	Oxidation(M)@5	missed R-L@3	-0.00874167	1506.77	503.264	1506.78	503.267	3	9	1.1.1.2723.2	53.0273	2338	53.0707
21	11.54	11.54	17.75	11.4	11.4	gi|4758138	DEAD (Asp-Glu-Ala-Asp) box polypeptide 5 [Homo sapiens]			0	67.04	NFYQEHPDLAR			-0.000178737	1388.65	695.331	1388.65	695.331	2	11	1.1.1.2379.5	37.1607	19027	37.0939
21	11.54	11.54	17.75	11.4	11.4	gi|4758138	DEAD (Asp-Glu-Ala-Asp) box polypeptide 5 [Homo sapiens]			0	0.4383	QVSDLISVLREANQAINPK	Acetyl@N-term; Carbamidomethyl(S)@7	missed R-E@10	0.00113955	2193.18	732.066	2193.18	732.066	3	11	1.1.1.2560.6	46.6061	19946	46.579
21	11.54	11.54	17.75	11.4	11.4	gi|4758138	DEAD (Asp-Glu-Ala-Asp) box polypeptide 5 [Homo sapiens]			0	5.717	RGGFNTFR	Delta:H(4)C(2)@N-term	missed R-G@1	0.00164492	981.516	491.765	981.514	491.764	2	8	1.1.1.2216.6	28.6301	22171	28.6156
22	10.47	10.47	70.91	54.55	45.45	gi|4506597	ribosomal protein L12 [Homo sapiens]			2	99	CTGGEVGATSALAPK	Carbamidomethyl(C)@1		-0.000936585	1417.69	709.85	1417.69	709.851	2	20	1.1.1.2293.16	32.6855	21468	32.654
22	10.47	10.47	70.91	54.55	45.45	gi|4506597	ribosomal protein L12 [Homo sapiens]			2	99	EILGTAQSVGCNVDGR	Carbamidomethyl(C)@11		-0.00139003	1674.8	838.406	1674.8	838.407	2	23	1.1.1.2494.3	43.2187	12642	43.2388
22	10.47	10.47	70.91	54.55	45.45	gi|4506597	ribosomal protein L12 [Homo sapiens]			2	99	HPHDIIDDINSGAVECPAS	Carbamidomethyl(C)@16		-0.00206797	2045.91	1023.96	2045.91	1023.96	2	22	1.1.1.2732.17	53.5301	15753	53.5418
22	10.47	10.47	70.91	54.55	45.45	gi|4506597	ribosomal protein L12 [Homo sapiens]			2	99	IGPLGLSPK			-0.00166358	880.536	441.276	880.538	441.276	2	15	1.1.1.2479.2	42.4323	121735	42.4069
22	10.47	10.47	70.91	54.55	45.45	gi|4506597	ribosomal protein L12 [Homo sapiens]			2	99	QAQIEVVPSASALIIK			-0.00060985	1665.97	833.99	1665.97	833.991	2	16	1.1.1.3121.6	66.7919	5897	66.8269
22	10.47	10.47	70.91	54.55	45.45	gi|4506597	ribosomal protein L12 [Homo sapiens]			0.473661	77.04	HSGNITFDEIVNIAR			-0.000272771	1684.85	843.434	1684.85	843.434	2	11	1.1.1.3122.8	66.8478	12825	66.8269
22	10.47	10.47	70.91	54.55	45.45	gi|4506597	ribosomal protein L12 [Homo sapiens]			0	0.01912	ATGDWKGLRITVKLTIQNR	Acetyl@N-term; Phospho(T)@11; Phospho(T)@15; Deamidated(N)@18	missed K-G@6; missed R-I@9; missed K-L@13	0.021549	2372.19	791.736	2372.17	791.729	3	8	1.1.1.3200.4	69.8322	15572	69.7596
22	10.47	10.47	70.91	54.55	45.45	gi|4506597	ribosomal protein L12 [Homo sapiens]			0	99	EILGTAQSVGCNVDGR	Carbamidomethyl(C)@11		0.000196846	1674.8	838.407	1674.8	838.407	2	26	1.1.1.2485.5	42.7465	22741	42.8755
22	10.47	10.47	70.91	54.55	45.45	gi|4506597	ribosomal protein L12 [Homo sapiens]			0	99	EILGTAQSVGCNVDGR	Carbamidomethyl(C)@11		0.000196846	1674.8	838.407	1674.8	838.407	2	25	1.1.1.2488.4	42.9057	22741	42.8755
22	10.47	10.47	70.91	54.55	45.45	gi|4506597	ribosomal protein L12 [Homo sapiens]			0	99	EILGTAQSVGCNVDGR	Carbamidomethyl(C)@11		0.995565	1675.8	559.606	1674.8	559.274	3	20	1.1.1.2489.2	42.9359	8069	43.0312
22	10.47	10.47	70.91	54.55	45.45	gi|4506597	ribosomal protein L12 [Homo sapiens]			0	99	EILGTAQSVGCNVDGR	Deamidated(Q)@7; Carbamidomethyl(C)@11		0.0116425	1675.8	838.905	1675.78	838.899	2	21	1.1.1.2491.2	43.0497	16913	43.0831
22	10.47	10.47	70.91	54.55	45.45	gi|4506597	ribosomal protein L12 [Homo sapiens]			0	99	EILGTAQSVGCNVDGR	Carbamidomethyl(C)@11		-0.000142852	1674.8	559.274	1674.8	559.274	3	21	1.1.1.2497.2	43.3528	12948	43.3945
22	10.47	10.47	70.91	54.55	45.45	gi|4506597	ribosomal protein L12 [Homo sapiens]			0	0.07545	GLSPKKVGDDIAKATGDWKGLR	Phospho(S)@3; Acetyl(K)@6; Acetyl(K)@13	cleaved L-G@N-term; missed K-K@5; missed K-V@6; missed K-A@13; missed K-G@19	0.0139451	2475.27	826.096	2475.25	826.091	3	9	1.1.1.2918.5	62.0423	11017	62.0048
22	10.47	10.47	70.91	54.55	45.45	gi|4506597	ribosomal protein L12 [Homo sapiens]			0	99	HPHDIIDDINSGAVECPAS	Deamidated(N)@10; Carbamidomethyl(C)@16		0.00959627	2046.9	683.309	2046.9	683.306	3	18	1.1.1.2726.3	53.2014	1693	53.2282
22	10.47	10.47	70.91	54.55	45.45	gi|4506597	ribosomal protein L12 [Homo sapiens]			0	99	HPHDIIDDINSGAVECPAS	Carbamidomethyl(C)@16		-0.00172609	2045.91	682.977	2045.91	682.978	3	22	1.1.1.2729.5	53.3451	31059	53.3852
22	10.47	10.47	70.91	54.55	45.45	gi|4506597	ribosomal protein L12 [Homo sapiens]			0	99	QAQIEVVPSASALIIK			-0.000853984	1665.97	833.99	1665.97	833.991	2	14	1.1.1.3126.3	67.056	10925	67.0895
22	10.47	10.47	70.91	54.55	45.45	gi|4506597	ribosomal protein L12 [Homo sapiens]			0	98.83	QAQIEVVPSASALIIK			-0.000853984	1665.97	833.99	1665.97	833.991	2	13	1.1.1.3132.11	67.3823	8340	67.2988
23	10.27	10.27	39.07	39.07	31.79	gi|68160922; gi|68160915; gi|5032051	ribosomal protein S14 [Homo sapiens]; ribosomal protein S14 [Homo sapiens]; ribosomal protein S14 [Homo sapiens]			2	99	ADRDESSPYAAMLAAQDVAQR	Oxidation(M)@12	missed R-D@3	-0.00300534	2280.04	761.021	2280.04	761.022	3	26	1.1.1.2513.7	44.1681	21240	44.1279
23	10.27	10.27	39.07	39.07	31.79	gi|68160922; gi|68160915; gi|5032051	ribosomal protein S14 [Homo sapiens]; ribosomal protein S14 [Homo sapiens]; ribosomal protein S14 [Homo sapiens]			2	99	CKELGITALHIK	Carbamidomethyl(C)@1	missed K-E@2	0.00371482	1381.78	691.897	1381.78	691.895	2	18	1.1.1.2452.6	41.0216	14515	41.0516
23	10.27	10.27	39.07	39.07	31.79	gi|68160922; gi|68160915; gi|5032051	ribosomal protein S14 [Homo sapiens]; ribosomal protein S14 [Homo sapiens]; ribosomal protein S14 [Homo sapiens]			2	99	ELGITALHIK			-0.00123531	1093.65	547.831	1093.65	547.832	2	16	1.1.1.2604.4	48.8523	60636	48.8367
23	10.27	10.27	39.07	39.07	31.79	gi|68160922; gi|68160915; gi|5032051	ribosomal protein S14 [Homo sapiens]; ribosomal protein S14 [Homo sapiens]; ribosomal protein S14 [Homo sapiens]			2	99	IEDVTPIPSDSTR			-0.00109754	1428.71	715.362	1428.71	715.362	2	19	1.1.1.2403.14	38.4579	77035	38.5293
23	10.27	10.27	39.07	39.07	31.79	gi|68160922; gi|68160915; gi|5032051	ribosomal protein S14 [Homo sapiens]; ribosomal protein S14 [Homo sapiens]; ribosomal protein S14 [Homo sapiens]			2	99	VKADRDESSPYAAMLAAQDVAQR	Oxidation(M)@14	missed K-A@2; missed R-D@5	-0.00121363	2507.21	836.743	2507.21	836.743	3	26	1.1.1.2433.2	40.0219	32997	40.0486
23	10.27	10.27	39.07	39.07	31.79	gi|68160922; gi|68160915; gi|5032051	ribosomal protein S14 [Homo sapiens]; ribosomal protein S14 [Homo sapiens]; ribosomal protein S14 [Homo sapiens]			0.269218	59.9	TPGPGAQSALR			0.00343864	1053.56	527.787	1053.56	527.786	2	8	1.1.1.2133.8	24.367	15568	24.2943
23	10.27	10.27	39.07	39.07	31.79	gi|68160922; gi|68160915; gi|5032051	ribosomal protein S14 [Homo sapiens]; ribosomal protein S14 [Homo sapiens]; ribosomal protein S14 [Homo sapiens]			0	99	ADRDESSPYAAMLAAQDVAQR		missed R-D@3	-0.00561459	2264.04	755.688	2264.05	755.69	3	24	1.1.1.2786.3	56.3421	6129	56.5254
23	10.27	10.27	39.07	39.07	31.79	gi|68160922; gi|68160915; gi|5032051	ribosomal protein S14 [Homo sapiens]; ribosomal protein S14 [Homo sapiens]; ribosomal protein S14 [Homo sapiens]			0	99	ADRDESSPYAAMLAAQDVAQR	Deamidated(Q)@16	missed R-D@3	0.0271297	2265.06	756.027	2265.03	756.018	3	23	1.1.1.2790.2	56.5724	1248	56.4732
23	10.27	10.27	39.07	39.07	31.79	gi|68160922; gi|68160915; gi|5032051	ribosomal protein S14 [Homo sapiens]; ribosomal protein S14 [Homo sapiens]; ribosomal protein S14 [Homo sapiens]			0	80.08	ADRDESSPYAAMLAAQDVAQR	Carbamidomethyl(Y)@9	missed R-D@3	9.61232e-06	2321.07	774.697	2321.07	774.698	3	14	1.1.1.2373.7	36.8644	24649	36.9891
23	10.27	10.27	39.07	39.07	31.79	gi|68160922; gi|68160915; gi|5032051	ribosomal protein S14 [Homo sapiens]; ribosomal protein S14 [Homo sapiens]; ribosomal protein S14 [Homo sapiens]			0	36.8	ADRDESSPYAAMLAAQDVAQR	Carbamidomethyl(Y)@9	missed R-D@3	0.00228604	2321.07	581.275	2321.07	581.275	4	13	1.1.1.2377.2	37.0505	25218	36.9891
23	10.27	10.27	39.07	39.07	31.79	gi|68160922; gi|68160915; gi|5032051	ribosomal protein S14 [Homo sapiens]; ribosomal protein S14 [Homo sapiens]; ribosomal protein S14 [Homo sapiens]			0	36	ADRDESSPYAAMLAAQDVAQR	Carbamidomethyl(Y)@9	missed R-D@3	9.61232e-06	2321.07	774.697	2321.07	774.698	3	13	1.1.1.2376.7	37.0298	24649	36.9891
23	10.27	10.27	39.07	39.07	31.79	gi|68160922; gi|68160915; gi|5032051	ribosomal protein S14 [Homo sapiens]; ribosomal protein S14 [Homo sapiens]; ribosomal protein S14 [Homo sapiens]			0	34.57	ADRDESSPYAAMLAAQDVAQR	Carbamidomethyl(Y)@9	missed R-D@3	0.00350672	2321.07	581.276	2321.07	581.275	4	13	1.1.1.2374.3	36.9034	21767	36.8845
23	10.27	10.27	39.07	39.07	31.79	gi|68160922; gi|68160915; gi|5032051	ribosomal protein S14 [Homo sapiens]; ribosomal protein S14 [Homo sapiens]; ribosomal protein S14 [Homo sapiens]			0	0.5025	ADRDESSPYAAMLAAQDVAQR	Oxidation(M)@12; Deamidated(Q)@16	missed R-D@3	0.00938142	2281.04	1141.53	2281.03	1141.52	2	10	1.1.1.2514.11	44.2268	6137	44.2838
23	10.27	10.27	39.07	39.07	31.79	gi|68160922; gi|68160915; gi|5032051	ribosomal protein S14 [Homo sapiens]; ribosomal protein S14 [Homo sapiens]; ribosomal protein S14 [Homo sapiens]			0	99	ELGITALHIK			-0.00123531	1093.65	547.831	1093.65	547.832	2	13	1.1.1.2601.2	48.6868	60636	48.8367
23	10.27	10.27	39.07	39.07	31.79	gi|68160922; gi|68160915; gi|5032051	ribosomal protein S14 [Homo sapiens]; ribosomal protein S14 [Homo sapiens]; ribosomal protein S14 [Homo sapiens]			0	81.38	IEDVTPIPSDSTR			-0.00793722	1428.7	477.241	1428.71	477.244	3	11	1.1.1.2406.3	38.5944	15635	38.5293
23	10.27	10.27	39.07	39.07	31.79	gi|68160922; gi|68160915; gi|5032051	ribosomal protein S14 [Homo sapiens]; ribosomal protein S14 [Homo sapiens]; ribosomal protein S14 [Homo sapiens]			0	9.144	TPGPGAQSALR			0.00343864	1053.56	527.787	1053.56	527.786	2	7	1.1.1.2130.9	24.2066	15568	24.2943
23	10.27	10.27	39.07	39.07	31.79	gi|68160922; gi|68160915; gi|5032051	ribosomal protein S14 [Homo sapiens]; ribosomal protein S14 [Homo sapiens]; ribosomal protein S14 [Homo sapiens]			0	99	VKADRDESSPYAAMLAAQDVAQR	Oxidation(M)@14	missed K-A@2; missed R-D@5	0.00526655	2507.21	627.811	2507.21	627.809	4	17	1.1.1.2432.13	39.9696	36200	40.1012
23	10.27	10.27	39.07	39.07	31.79	gi|68160922; gi|68160915; gi|5032051	ribosomal protein S14 [Homo sapiens]; ribosomal protein S14 [Homo sapiens]; ribosomal protein S14 [Homo sapiens]			0	99	VKADRDESSPYAAMLAAQDVAQR	Oxidation(M)@14	missed K-A@2; missed R-D@5	0.00526655	2507.21	627.811	2507.21	627.809	4	18	1.1.1.2435.16	40.1319	36200	40.1012
23	10.27	10.27	39.07	39.07	31.79	gi|68160922; gi|68160915; gi|5032051	ribosomal protein S14 [Homo sapiens]; ribosomal protein S14 [Homo sapiens]; ribosomal protein S14 [Homo sapiens]			0	99	VKADRDESSPYAAMLAAQDVAQR		missed K-A@2; missed R-D@5	2.01626	2493.23	832.084	2491.21	831.411	3	28	1.1.1.2714.9	52.5774	11000	52.6497
23	10.27	10.27	39.07	39.07	31.79	gi|68160922; gi|68160915; gi|5032051	ribosomal protein S14 [Homo sapiens]; ribosomal protein S14 [Homo sapiens]; ribosomal protein S14 [Homo sapiens]			0	99	VKADRDESSPYAAMLAAQDVAQR		missed K-A@2; missed R-D@5	0.00508823	2491.22	623.812	2491.21	623.81	4	24	1.1.1.2716.3	52.6587	23200	52.6497
23	10.27	10.27	39.07	39.07	31.79	gi|68160922; gi|68160915; gi|5032051	ribosomal protein S14 [Homo sapiens]; ribosomal protein S14 [Homo sapiens]; ribosomal protein S14 [Homo sapiens]			0	2.744	VKADRDESSPYAAMLAAQDVAQR	Deamidated(R)@5; Deamidated(Q)@22	missed K-A@2; missed R-D@5	0.0482298	2493.23	832.084	2493.18	832.067	3	12	1.1.1.2718.17	52.7874	11000	52.6497
23	10.27	10.27	39.07	39.07	31.79	gi|68160922; gi|68160915; gi|5032051	ribosomal protein S14 [Homo sapiens]; ribosomal protein S14 [Homo sapiens]; ribosomal protein S14 [Homo sapiens]			0	0.002796	VKADRDESSPYAAMLAAQDVAQR		missed K-A@2; missed R-D@5	0.0144191	2491.23	831.416	2491.21	831.411	3	5	1.1.1.3111.5	66.4173	1236	66.3902
24	10.12	10.12	57.73	36.6	36.6	gi|4506741	ribosomal protein S7 [Homo sapiens]			2	99	AIIIFVPVPQLK			0.00285106	1336.85	669.433	1336.85	669.431	2	18	1.1.1.3585.3	80.0584	11440	80.045
24	10.12	10.12	57.73	36.6	36.6	gi|4506741	ribosomal protein S7 [Homo sapiens]			2	99	AQQNNVEHKVETFSGVYK		missed K-V@9	0.0048106	2077.03	1039.52	2077.02	1039.52	2	17	1.1.1.2443.26	40.5762	18720	40.5274
24	10.12	10.12	57.73	36.6	36.6	gi|4506741	ribosomal protein S7 [Homo sapiens]			2	99	DVNFEFPEFQL			0.00047105	1383.64	692.825	1383.63	692.825	2	18	1.1.1.3594.2	80.5418	26530	80.5251
24	10.12	10.12	57.73	36.6	36.6	gi|4506741	ribosomal protein S7 [Homo sapiens]			2	99	TLTAVHDAILEDLVFPSEIVGK			0.00593033	2366.28	789.767	2366.27	789.765	3	25	1.1.1.3586.3	80.1148	15567	80.045
24	10.12	10.12	57.73	36.6	36.6	gi|4506741	ribosomal protein S7 [Homo sapiens]			1.26761	96.89	HVVFIAQR			0.00115356	968.557	485.286	968.556	485.285	2	12	1.1.1.2231.3	29.4192	98154	29.3551
24	10.12	10.12	57.73	36.6	36.6	gi|4506741	ribosomal protein S7 [Homo sapiens]			0.809668	90.69	VETFSGVYK			-0.0014292	1028.52	515.265	1028.52	515.266	2	12	1.1.1.2397.8	38.1198	100630	38.1011
24	10.12	10.12	57.73	36.6	36.6	gi|4506741	ribosomal protein S7 [Homo sapiens]			0.0404816	14.78	RILPKPTR		missed R-I@1	0.00301086	979.632	490.823	979.629	490.822	2	8	1.1.1.2041.2	19.6766	2821	19.7635
24	10.12	10.12	57.73	36.6	36.6	gi|4506741	ribosomal protein S7 [Homo sapiens]			0	99	AQQNNVEHKVETFSGVYK		missed K-V@9	0.00179214	2077.02	693.349	2077.02	693.348	3	15	1.1.1.2442.17	40.5074	24882	40.5274
24	10.12	10.12	57.73	36.6	36.6	gi|4506741	ribosomal protein S7 [Homo sapiens]			0	0.01733	DEFESGISQALLELEMNSDLKAQLRELNITAAK	Phospho(T)@30	cleaved P-D@N-term; missed K-A@21; missed R-E@25	-0.0021504	3755.83	939.965	3755.83	939.966	4	8	1.1.1.2282.14	32.1114	158108	32.281
24	10.12	10.12	57.73	36.6	36.6	gi|4506741	ribosomal protein S7 [Homo sapiens]			0	99	TLTAVHDAILEDLVFPSEIVGK			0.00707309	2366.28	1184.15	2366.27	1184.14	2	31	1.1.1.3585.8	80.0784	17208	80.045
25	10.11	10.12	40.41	40.41	27.4	gi|4506691	ribosomal protein S16 [Homo sapiens]			2	99	EIKDILIQYDR		missed K-D@3	-0.00419017	1404.76	703.386	1404.76	703.388	2	13	1.1.1.2745.8	54.1852	8413	54.1156
25	10.11	10.12	40.41	40.41	27.4	gi|4506691	ribosomal protein S16 [Homo sapiens]			2	99	GPLQSVQVFGR			-0.00178204	1186.64	594.329	1186.65	594.33	2	17	1.1.1.2758.2	54.8609	27622	55.3152
25	10.11	10.12	40.41	40.41	27.4	gi|4506691	ribosomal protein S16 [Homo sapiens]			2	99	LLEPVLLLGK			0.000824337	1093.71	547.863	1093.71	547.863	2	16	1.1.1.3468.3	74.8965	13891	75.253
25	10.11	10.12	40.41	40.41	27.4	gi|4506691	ribosomal protein S16 [Homo sapiens]			2	99	TLLVADPR			-0.00265794	883.51	442.762	883.513	442.764	2	11	1.1.1.2380.3	37.2085	23347	37.3049
25	10.11	10.12	40.41	40.41	27.4	gi|4506691	ribosomal protein S16 [Homo sapiens]			1.06048	94.96	DILIQYDR			-0.00142151	1034.54	518.276	1034.54	518.277	2	11	1.1.1.2556.3	46.3824	11005	46.3704
25	10.11	10.12	40.41	40.41	27.4	gi|4506691	ribosomal protein S16 [Homo sapiens]			1.05061	94.87	FAGVDIR			-0.00097902	776.417	389.216	776.418	389.216	2	10	1.1.1.2431.2	39.8988	65271	39.8911
25	10.11	10.12	40.41	40.41	27.4	gi|4506691	ribosomal protein S16 [Homo sapiens]			0	4.138	FAGVDIR	Deamidated(R)@7		0.0387921	777.441	389.728	777.402	389.708	2	7	1.1.1.2428.2	39.7405	31806	39.8911
25	10.11	10.12	40.41	40.41	27.4	gi|4506691	ribosomal protein S16 [Homo sapiens]			0	99	GPLQSVQVFGR			-0.00153791	1186.64	594.329	1186.65	594.33	2	16	1.1.1.2761.4	55.0189	31810	55.3679
25	10.11	10.12	40.41	40.41	27.4	gi|4506691	ribosomal protein S16 [Homo sapiens]			0	77.88	GPLQSVQVFGR			-0.00153791	1186.64	594.329	1186.65	594.33	2	11	1.1.1.2766.4	55.2735	25943	55.3679
25	10.11	10.12	40.41	40.41	27.4	gi|4506691	ribosomal protein S16 [Homo sapiens]			0	47.06	GPLQSVQVFGR	Deamidated(Q)@7		0.0195511	1187.65	594.832	1187.63	594.822	2	11	1.1.1.2770.4	55.4853	2434	55.3679
25	10.11	10.12	40.41	40.41	27.4	gi|4506691	ribosomal protein S16 [Homo sapiens]			0	0.1635	GVDIR		cleaved A-G@N-term	-0.015275	558.297	559.305	558.313	559.32	1	5	1.1.1.2432.6	39.9579	6251	39.9439
25	10.11	10.12	40.41	40.41	27.4	gi|4506691	ribosomal protein S16 [Homo sapiens]			0	99	LLEPVLLLGK			0.000824337	1093.71	547.863	1093.71	547.863	2	15	1.1.1.3475.2	75.2625	12153	75.253
25	10.11	10.12	40.41	40.41	27.4	gi|4506691	ribosomal protein S16 [Homo sapiens]			0	99	LLEPVLLLGK			0.000213999	1093.71	547.863	1093.71	547.863	2	14	1.1.1.3481.2	75.5792	12773	75.5176
25	10.11	10.12	40.41	40.41	27.4	gi|4506691	ribosomal protein S16 [Homo sapiens]			0	99	LLEPVLLLGK			0.000824337	1093.71	547.863	1093.71	547.863	2	14	1.1.1.3472.2	75.1056	13891	75.253
25	10.11	10.12	40.41	40.41	27.4	gi|4506691	ribosomal protein S16 [Homo sapiens]			0	82.97	VNGRPLEMIEPR	Ammonia-loss(N)@2; Oxidation(M)@8		-0.00108793	1408.71	705.363	1408.71	705.364	2	14	1.1.1.2532.6	45.1401	26534	45.1701
25	10.11	10.12	40.41	40.41	27.4	gi|4506691	ribosomal protein S16 [Homo sapiens]			0	6.851	VNGRPLEMIEPR	Deamidated(N)@2; Oxidation(M)@8		-0.00267157	1426.72	476.581	1426.72	476.582	3	10	1.1.1.2390.3	37.7429	16639	37.783
25	10.11	10.12	40.41	40.41	27.4	gi|4506691	ribosomal protein S16 [Homo sapiens]			0	3.864	VNGRPLEMIEPR	Deamidated(N)@2; Oxidation(M)@8		-0.00358708	1426.72	476.581	1426.72	476.582	3	10	1.1.1.2395.6	38.0089	28141	38.1548
26	10.05	10.05	28.57	20.3	20.3	gi|4506661	ribosomal protein L7a [Homo sapiens]			2	99	AGVNTVTTLVENK			0.000773042	1344.73	673.37	1344.72	673.37	2	17	1.1.1.2561.7	46.6567	39905	46.6311
26	10.05	10.05	28.57	20.3	20.3	gi|4506661	ribosomal protein L7a [Homo sapiens]			2	99	KTCTTVAFTQVNSEDKGALAK	Carbamidomethyl(C)@3	missed K-T@1; missed K-G@16	-0.00334475	2268.14	568.042	2268.14	568.043	4	18	1.1.1.2398.11	38.1787	28389	38.1011
26	10.05	10.05	28.57	20.3	20.3	gi|4506661	ribosomal protein L7a [Homo sapiens]			2	99	KVVNPLFEK		missed K-V@1	-0.00287149	1072.63	537.32	1072.63	537.321	2	14	1.1.1.2387.5	37.5844	156423	37.9408
26	10.05	10.05	28.57	20.3	20.3	gi|4506661	ribosomal protein L7a [Homo sapiens]			2	99	NFGIGQDIQPK			-0.00239864	1215.62	608.818	1215.62	608.82	2	19	1.1.1.2497.3	43.3578	29958	43.3945
26	10.05	10.05	28.57	20.3	20.3	gi|4506661	ribosomal protein L7a [Homo sapiens]			2	99	TCTTVAFTQVNSEDKGALAK	Carbamidomethyl(C)@2	missed K-G@15	-0.00283463	2140.04	714.355	2140.05	714.356	3	20	1.1.1.2466.4	41.7532	40714	41.7279
26	10.05	10.05	28.57	20.3	20.3	gi|4506661	ribosomal protein L7a [Homo sapiens]			0.0428718	16.07	MGVPYCIIK	Carbamidomethyl(C)@6		-0.00334283	1079.55	540.781	1079.55	540.783	2	10	1.1.1.2747.3	54.2945	6906	54.3246
26	10.05	10.05	28.57	20.3	20.3	gi|4506661	ribosomal protein L7a [Homo sapiens]			0.00261362	1.033	TNYNDRYDEIR		missed R-Y@6	0.00577762	1457.66	486.894	1457.65	486.892	3	7	1.1.1.2218.4	28.7327	27579	28.6156
26	10.05	10.05	28.57	20.3	20.3	gi|4506661	ribosomal protein L7a [Homo sapiens]			0	99	AGVNTVTTLVENK			0.000773042	1344.73	673.37	1344.72	673.37	2	19	1.1.1.2557.5	46.4496	39905	46.6311
26	10.05	10.05	28.57	20.3	20.3	gi|4506661	ribosomal protein L7a [Homo sapiens]			0	99	AGVNTVTTLVENK	Delta:H(2)C(2)@N-term		0.00233485	1370.74	686.379	1370.74	686.378	2	17	1.1.1.2596.7	48.4318	10900	48.4155
26	10.05	10.05	28.57	20.3	20.3	gi|4506661	ribosomal protein L7a [Homo sapiens]			0	0.01681	AGVNTVTTLVENK	Phospho(T)@8		-0.00982004	1424.68	713.348	1424.69	713.353	2	6	1.1.1.2503.7	43.6315	65344	43.6598
26	10.05	10.05	28.57	20.3	20.3	gi|4506661	ribosomal protein L7a [Homo sapiens]			0	0.004815	AGVNTVTTLVENK	Phospho(T)@8		-0.00577644	1424.69	713.35	1424.69	713.353	2	5	1.1.1.2602.10	48.7526	40073	48.7318
26	10.05	10.05	28.57	20.3	20.3	gi|4506661	ribosomal protein L7a [Homo sapiens]			0	11.6	AGVNTVTTLVENKK		missed K-K@13	1.96406	1474.78	492.602	1472.82	491.947	3	12	1.1.1.2438.5	40.2724	22308	40.2594
26	10.05	10.05	28.57	20.3	20.3	gi|4506661	ribosomal protein L7a [Homo sapiens]			0	99	KTCTTVAFTQVNSEDKGALAK	Carbamidomethyl(C)@3	missed K-T@1; missed K-G@16	0.00076989	2268.14	757.055	2268.14	757.055	3	21	1.1.1.2397.20	38.1398	34105	38.1548
26	10.05	10.05	28.57	20.3	20.3	gi|4506661	ribosomal protein L7a [Homo sapiens]			0	99	KTCTTVAFTQVNSEDKGALAK	Carbamidomethyl(C)@3	missed K-T@1; missed K-G@16	-0.00334475	2268.14	568.042	2268.14	568.043	4	13	1.1.1.2399.12	38.2341	28389	38.1011
26	10.05	10.05	28.57	20.3	20.3	gi|4506661	ribosomal protein L7a [Homo sapiens]			0	99	KVVNPLFEK		missed K-V@1	-0.00287149	1072.63	537.32	1072.63	537.321	2	14	1.1.1.2392.3	37.858	130175	37.9408
26	10.05	10.05	28.57	20.3	20.3	gi|4506661	ribosomal protein L7a [Homo sapiens]			0	99	KVVNPLFEK		missed K-V@1	-0.00287149	1072.63	537.32	1072.63	537.321	2	12	1.1.1.2384.6	37.426	134595	37.888
26	10.05	10.05	28.57	20.3	20.3	gi|4506661	ribosomal protein L7a [Homo sapiens]			0	98.73	KVVNPLFEK		missed K-V@1	-0.00287149	1072.63	537.32	1072.63	537.321	2	13	1.1.1.2395.11	38.0173	130175	37.9408
26	10.05	10.05	28.57	20.3	20.3	gi|4506661	ribosomal protein L7a [Homo sapiens]			0	70.74	KVVNPLFEK		missed K-V@1	-0.00226825	1072.63	358.549	1072.63	358.55	3	10	1.1.1.2394.2	37.9489	50484	37.9408
26	10.05	10.05	28.57	20.3	20.3	gi|4506661	ribosomal protein L7a [Homo sapiens]			0	16.94	KVVNPLFEK		missed K-V@1	-0.0025429	1072.63	358.549	1072.63	358.55	3	8	1.1.1.2397.2	38.1098	50484	37.9408
26	10.05	10.05	28.57	20.3	20.3	gi|4506661	ribosomal protein L7a [Homo sapiens]			0	99	NFGIGQDIQPK			0.994285	1216.62	609.317	1215.62	608.82	2	15	1.1.1.2493.4	43.1652	17786	43.3945
26	10.05	10.05	28.57	20.3	20.3	gi|4506661	ribosomal protein L7a [Homo sapiens]			0	0.09206	NFGIGQDIQPK	Deamidated(N)@1; Deamidated(Q)@9		0.024525	1217.62	609.816	1217.59	609.804	2	11	1.1.1.2490.2	43.0045	4860	43.0831
26	10.05	10.05	28.57	20.3	20.3	gi|4506661	ribosomal protein L7a [Homo sapiens]			0	0.02151	NFGIGQDIQPK	Deamidated(N)@1; Deamidated(Q)@9		0.0189099	1217.61	609.813	1217.59	609.804	2	10	1.1.1.2487.3	42.8487	6025	42.7715
26	10.05	10.05	28.57	20.3	20.3	gi|4506661	ribosomal protein L7a [Homo sapiens]			0	99	TCTTVAFTQVNSEDKGALAK	Carbamidomethyl(C)@2	missed K-G@15	-0.00191912	2140.05	714.356	2140.05	714.356	3	17	1.1.1.2454.5	41.1257	13710	41.2078
26	10.05	10.05	28.57	20.3	20.3	gi|4506661	ribosomal protein L7a [Homo sapiens]			0	99	TCTTVAFTQVNSEDKGALAK	Carbamidomethyl(C)@2	missed K-G@15	-8.81023e-05	2140.05	714.356	2140.05	714.356	3	18	1.1.1.2459.4	41.3994	20157	41.364
26	10.05	10.05	28.57	20.3	20.3	gi|4506661	ribosomal protein L7a [Homo sapiens]			0	99	TCTTVAFTQVNSEDKGALAK	Carbamidomethyl(C)@2	missed K-G@15	0.0025931	2140.05	1071.03	2140.05	1071.03	2	29	1.1.1.2463.6	41.619	9275	41.5202
26	10.05	10.05	28.57	20.3	20.3	gi|4506661	ribosomal protein L7a [Homo sapiens]			0	0.1485	TCTTVAFTQVNSEDKGALAK	Carbamidomethyl(C)@2; Deamidated(Q)@9; Deamidated(N)@11	missed K-G@15	0.0238427	2142.04	715.02	2142.02	715.012	3	9	1.1.1.2472.10	42.0641	7956	42.0403
26	10.05	10.05	28.57	20.3	20.3	gi|4506661	ribosomal protein L7a [Homo sapiens]			0	0.03224	TCTTVAFTQVNSEDKGALAK	Carbamidomethyl(C)@2; Dehydrated(T)@4	missed K-G@15	0.00518298	2122.04	708.355	2122.04	708.353	3	8	1.1.1.2396.13	38.0743	4711	38.1011
26	10.05	10.05	28.57	20.3	20.3	gi|4506661	ribosomal protein L7a [Homo sapiens]			0	0.1074	TNYNDRYDEIRR	Deamidated(N)@4	missed R-Y@6; missed R-R@11	0.0247384	1614.76	539.262	1614.74	539.253	3	7	1.1.1.2159.3	25.6348	3766	25.6781
26	10.05	10.05	28.57	20.3	20.3	gi|4506661	ribosomal protein L7a [Homo sapiens]			0	0.004443	TNYNDRYDEIRR		missed R-Y@6; missed R-R@11	0.00592511	1613.76	807.888	1613.75	807.885	2	4	1.1.1.2160.14	25.7127	9718	25.7311
26	10.05	10.05	28.57	20.3	20.3	gi|4506661	ribosomal protein L7a [Homo sapiens]			0	0.3647	VNPLFEK		cleaved V-V@N-term	0.00323569	845.468	423.741	845.465	423.74	2	7	1.1.1.2449.3	40.8552	5442	40.8432
27	10.01	10.01	67.93	28.26	28.26	gi|148228985	hypothetical protein LOC645296 [Homo sapiens]			2	99	EQIVPKPEEEVAQK			0.000601101	1622.85	812.433	1622.85	812.433	2	20	1.1.1.2289.12	32.4818	45503	32.4402
27	10.01	10.01	67.93	28.26	28.26	gi|148228985	hypothetical protein LOC645296 [Homo sapiens]			2	99	EQIVPKPEEEVAQKK		missed K-K@14	0.0164732	1750.96	584.662	1750.95	584.656	3	13	1.1.1.2218.11	28.7444	32691	28.6684
27	10.01	10.01	67.93	28.26	28.26	gi|148228985	hypothetical protein LOC645296 [Homo sapiens]			2	99	GLDVDSLVIEHIQVNK			-0.00117713	1777.96	889.985	1777.96	889.986	2	15	1.1.1.3152.7	67.9577	7541	68.0988
27	10.01	10.01	67.93	28.26	28.26	gi|148228985	hypothetical protein LOC645296 [Homo sapiens]			2	99	KSAEFLLHMLK		missed K-S@1	-0.00161331	1315.73	658.873	1315.73	658.873	2	19	1.1.1.2737.2	53.7608	8012	53.6983
27	10.01	10.01	67.93	28.26	28.26	gi|148228985	hypothetical protein LOC645296 [Homo sapiens]			2	99	YSLDPENPTK			0.000566239	1162.55	582.283	1162.55	582.283	2	14	1.1.1.2395.14	38.0223	101554	38.0473
27	10.01	10.01	67.93	28.26	28.26	gi|148228985	hypothetical protein LOC645296 [Homo sapiens]			0.0109954	4.573	QWGWTQGR			-0.00103339	1017.48	509.746	1017.48	509.746	2	8	1.1.1.2443.12	40.5528	50934	40.5274
27	10.01	10.01	67.93	28.26	28.26	gi|148228985	hypothetical protein LOC645296 [Homo sapiens]			0.000434512	0.1637	KATKYLK	Phospho(T)@3	missed K-A@1; missed K-Y@4	-0.00135363	930.493	466.254	930.494	466.254	2	7	1.1.1.2513.2	44.1381	9934	44.1279
27	10.01	10.01	67.93	28.26	28.26	gi|148228985	hypothetical protein LOC645296 [Homo sapiens]			0	0.01843	ATKYLKDVTLQKQCVPFRHYNGGVGRCAQAK	Phospho(T)@2; Acetyl(K)@6; Deamidated(Q)@13; Carbamidomethyl(C)@14; Carbamidomethyl(C)@27	missed K-Y@3; missed K-D@6; missed K-Q@12; missed R-H@18; missed R-C@26	-0.00667843	3715.8	620.308	3715.81	620.309	6	8	1.1.1.2275.4	31.7239	317969	31.3894
27	10.01	10.01	67.93	28.26	28.26	gi|148228985	hypothetical protein LOC645296 [Homo sapiens]			0	0.008567	ATKYLKDVTLQKQCVPFRHYNGGVGRCAQAK	Phospho(T)@2; Acetyl(K)@12; Carbamidomethyl(C)@14; Carbamidomethyl(C)@27	missed K-Y@3; missed K-D@6; missed K-Q@12; missed R-H@18; missed R-C@26	-0.0191551	3714.81	929.709	3714.83	929.714	4	7	1.1.1.2214.9	28.5479	324829	28.3013
27	10.01	10.01	67.93	28.26	28.26	gi|148228985	hypothetical protein LOC645296 [Homo sapiens]			0	0.006849	ATKYLKDVTLQKQCVPFRHYNGGVGRCAQAK	Phospho(T)@2; Acetyl(K)@6; Acetyl(K)@12; Carbamidomethyl(C)@14; Carbamidomethyl(C)@27	missed K-Y@3; missed K-D@6; missed K-Q@12; missed R-H@18; missed R-C@26	0.00325115	3756.84	940.218	3756.84	940.217	4	7	1.1.1.2260.7	30.9669	87489	31.1285
27	10.01	10.01	67.93	28.26	28.26	gi|148228985	hypothetical protein LOC645296 [Homo sapiens]			0	0.006058	ATKYLKDVTLQKQCVPFRHYNGGVGRCAQAK	Phospho(T)@2; Acetyl(K)@3; Acetyl(K)@12; Carbamidomethyl(C)@14; Carbamidomethyl(C)@27	missed K-Y@3; missed K-D@6; missed K-Q@12; missed R-H@18; missed R-C@26	0.00129807	3756.84	940.217	3756.84	940.217	4	7	1.1.1.2257.4	30.7986	87489	31.1285
27	10.01	10.01	67.93	28.26	28.26	gi|148228985	hypothetical protein LOC645296 [Homo sapiens]			0	0.003996	ATKYLKDVTLQKQCVPFRHYNGGVGRCAQAK	Phospho(T)@2; Acetyl(K)@12; Carbamidomethyl(C)@14; Carbamidomethyl(C)@27; Deamidated(Q)@29	missed K-Y@3; missed K-D@6; missed K-Q@12; missed R-H@18; missed R-C@26	0.00174425	3715.81	620.309	3715.81	620.309	6	7	1.1.1.2199.5	27.7522	548751	27.9359
27	10.01	10.01	67.93	28.26	28.26	gi|148228985	hypothetical protein LOC645296 [Homo sapiens]			0	0.002581	ATKYLKDVTLQKQCVPFRHYNGGVGRCAQAK	Phospho(T)@2; Acetyl(K)@6; Carbamidomethyl(C)@14; Carbamidomethyl(C)@27	missed K-Y@3; missed K-D@6; missed K-Q@12; missed R-H@18; missed R-C@26	-0.0150743	3714.81	620.143	3714.83	620.145	6	6	1.1.1.2218.12	28.746	218430	28.6684
27	10.01	10.01	67.93	28.26	28.26	gi|148228985	hypothetical protein LOC645296 [Homo sapiens]			0	0.002328	ATKYLKDVTLQKQCVPFRHYNGGVGRCAQAK	Phospho(T)@2; Acetyl(K)@6; Carbamidomethyl(C)@14; Carbamidomethyl(C)@27	missed K-Y@3; missed K-D@6; missed K-Q@12; missed R-H@18; missed R-C@26	-0.0132227	3714.81	531.695	3714.83	531.697	7	6	1.1.1.2230.3	29.3771	301640	29.3551
27	10.01	10.01	67.93	28.26	28.26	gi|148228985	hypothetical protein LOC645296 [Homo sapiens]			0	0.002239	ATKYLKDVTLQKQCVPFRHYNGGVGRCAQAK	Phospho(T)@2; Acetyl(K)@12; Carbamidomethyl(C)@14; Carbamidomethyl(C)@27	missed K-Y@3; missed K-D@6; missed K-Q@12; missed R-H@18; missed R-C@26	-0.0132227	3714.81	531.695	3714.83	531.697	7	6	1.1.1.2251.2	30.4973	194766	30.5026
27	10.01	10.01	67.93	28.26	28.26	gi|148228985	hypothetical protein LOC645296 [Homo sapiens]			0	99	EQIVPKPEEEVAQK			0.000601101	1622.85	812.433	1622.85	812.433	2	14	1.1.1.2292.18	32.6356	45503	32.4402
27	10.01	10.01	67.93	28.26	28.26	gi|148228985	hypothetical protein LOC645296 [Homo sapiens]			0	97.71	EQIVPKPEEEVAQK			-0.0018353	1622.85	541.957	1622.85	541.958	3	13	1.1.1.2290.6	32.5085	95482	32.4935
27	10.01	10.01	67.93	28.26	28.26	gi|148228985	hypothetical protein LOC645296 [Homo sapiens]			0	0.5832	EQIVPKPEEEVAQK	Deamidated(Q)@13		0.0204696	1623.86	812.935	1623.84	812.925	2	9	1.1.1.2286.10	32.3171	5436	32.4402
27	10.01	10.01	67.93	28.26	28.26	gi|148228985	hypothetical protein LOC645296 [Homo sapiens]			0	0.01406	EQIVPKPEEEVAQKK		missed K-K@14	0.00235386	1750.95	438.745	1750.95	438.744	4	3	1.1.1.2216.2	28.6234	14115	28.6684
27	10.01	10.01	67.93	28.26	28.26	gi|148228985	hypothetical protein LOC645296 [Homo sapiens]			0	99	KSAEFLLHMLK		missed K-S@1	1.00032	1316.73	659.374	1315.73	658.873	2	17	1.1.1.2732.7	53.5051	4415	53.5418
27	10.01	10.01	67.93	28.26	28.26	gi|148228985	hypothetical protein LOC645296 [Homo sapiens]			0	24.08	KSAEFLLHMLK	Oxidation(M)@9	missed K-S@1	-0.00284918	1331.72	444.915	1331.73	444.916	3	11	1.1.1.2443.7	40.5445	53898	40.5274
27	10.01	10.01	67.93	28.26	28.26	gi|148228985	hypothetical protein LOC645296 [Homo sapiens]			0	0.007238	KSAEFLLHMLKNAESNAELK	Acetyl(K)@1; Oxidation(M)@9; Acetyl(K)@11	missed K-S@1; missed K-N@11	0.000357732	2372.2	791.742	2372.2	791.742	3	7	1.1.1.3132.5	67.3639	25913	67.2988
27	10.01	10.01	67.93	28.26	28.26	gi|148228985	hypothetical protein LOC645296 [Homo sapiens]			0	0.02267	SGKSRGSNLRVHFKNTRETAQAIK	Acetyl@N-term; Acetyl(K)@3; Phospho(S)@4; Phospho(S)@7	missed K-S@3; missed R-G@5; missed R-V@10; missed K-N@14; missed R-E@17	0.00882385	2928.42	977.148	2928.41	977.145	3	8	1.1.1.2381.21	37.2966	133497	37.1991
28	9.9	9.9	35.85	11.16	8.176	gi|156151394	heterogeneous nuclear ribonucleoprotein R isoform 1 [Homo sapiens]			2	99	AGPIWDLR			-0.000408802	926.497	464.256	926.497	464.256	2	13	1.1.1.2771.2	55.5349	11719	55.527
28	9.9	9.9	35.85	11.16	8.176	gi|156151394	heterogeneous nuclear ribonucleoprotein R isoform 1 [Homo sapiens]			2	99	LMMDPLSGQNR			0.00554726	1260.6	631.308	1260.6	631.305	2	13	1.1.1.2598.9	48.5539	10488	48.574
28	9.9	9.9	35.85	11.16	8.176	gi|156151394	heterogeneous nuclear ribonucleoprotein R isoform 1 [Homo sapiens]			2	99	SAFLCGVMK	Carbamidomethyl(C)@5		0.000695749	1011.49	506.752	1011.49	506.751	2	14	1.1.1.2604.2	48.8456	10157	48.8367
28	9.9	9.9	35.85	11.16	8.176	gi|156151394	heterogeneous nuclear ribonucleoprotein R isoform 1 [Homo sapiens]			2	99	TGYTLDVTTGQR			-0.00178537	1310.64	656.33	1310.65	656.331	2	17	1.1.1.2427.7	39.7013	22379	39.576
28	9.9	9.9	35.85	11.16	8.176	gi|156151394	heterogeneous nuclear ribonucleoprotein R isoform 1 [Homo sapiens]			1.02228	94.81	LFVGSIPK			-0.00165531	859.515	430.765	859.517	430.766	2	12	1.1.1.2538.2	45.4438	35577	45.5362
28	9.9	9.9	35.85	11.16	8.176	gi|156151394	heterogeneous nuclear ribonucleoprotein R isoform 1 [Homo sapiens]			0.856985	99	HLGVCISVANNR	Carbamidomethyl(C)@5		0.988186	1339.67	447.564	1338.68	447.235	3	12	1.1.1.2387.2	37.5794	0	37.5711
28	9.9	9.9	35.85	11.16	8.176	gi|156151394	heterogeneous nuclear ribonucleoprotein R isoform 1 [Homo sapiens]			0.025028	92.69	TKENILEEFSK		missed K-E@2	-1.00258	1335.68	668.85	1336.69	669.351	2	13	1.1.1.2585.4	47.8508	44991	48.1503
28	9.9	9.9	35.85	11.16	8.176	gi|156151394	heterogeneous nuclear ribonucleoprotein R isoform 1 [Homo sapiens]			0.000434512	0.1768	VQESTKGPDEAK	Acetyl(K)@6	missed K-G@6	0.00678186	1329.65	444.223	1329.64	444.221	3	8	1.1.1.2417.3	39.1678	42232	39.2095
28	9.9	9.9	35.85	11.16	8.176	gi|156151394	heterogeneous nuclear ribonucleoprotein R isoform 1 [Homo sapiens]			0	0.9786	EKQGSKVQESTKGPDEAK	Acetyl(K)@2; Acetyl(K)@6	missed K-Q@2; missed K-V@6; missed K-G@12	0.0398734	2029.04	1015.52	2029	1015.51	2	10	1.1.1.2432.20	39.9912	144408	39.9963
28	9.9	9.9	35.85	11.16	8.176	gi|156151394	heterogeneous nuclear ribonucleoprotein R isoform 1 [Homo sapiens]			0	2.884	ERQAARQASRSTAYEDYYYHPPPR	Carbamidomethyl@N-term; Dehydrated(S)@11; Dehydrated(T)@12	missed R-Q@2; missed R-Q@6; missed R-S@10	0.0397059	2932.42	587.49	2932.38	587.482	5	13	1.1.1.2425.3	39.5982	19554	39.6283
28	9.9	9.9	35.85	11.16	8.176	gi|156151394	heterogeneous nuclear ribonucleoprotein R isoform 1 [Homo sapiens]			0	0.01863	ESDLSHVQNKSAFLCGVMKTYRQREKQGSKVQESTKGPDEAK	Carbamidomethyl(C)@15; Oxidation(M)@18; Acetyl(K)@30	missed K-S@10; missed K-T@19; missed R-Q@22; missed R-E@24; missed K-Q@26; missed K-V@30; missed K-G@36	-0.0021774	4838.37	1210.6	4838.37	1210.6	4	8	1.1.1.3363.4	72.8594	4260	72.8122
28	9.9	9.9	35.85	11.16	8.176	gi|156151394	heterogeneous nuclear ribonucleoprotein R isoform 1 [Homo sapiens]			0	0.0001687	GAPLGPPRGSRGGRGGPAQQQRGRGSRGSRGNRGGNVGGKRKADGYNQPDSKR	Phospho(S)@51	missed R-G@8; missed R-G@11; missed R-G@14; missed R-G@22; missed R-G@24; missed R-G@27; missed R-G@30; missed R-G@33; missed K-R@40; missed R-K@41; missed K-A@42; missed K-R@52	-0.0295587	5461.72	683.723	5461.75	683.726	8	4	1.1.1.2160.9	25.6977	15034	25.7842
28	9.9	9.9	35.85	11.16	8.176	gi|156151394	heterogeneous nuclear ribonucleoprotein R isoform 1 [Homo sapiens]			0	0.009529	GRAGYSQRGAPLGPPRGSRGGRGGPAQQQRGRGSRGSRGNRGGNVGGK	Acetyl@N-term; Phospho(S)@18; Deamidated(N)@44	missed R-A@2; missed R-G@8; missed R-G@16; missed R-G@19; missed R-G@22; missed R-G@30; missed R-G@32; missed R-G@35; missed R-G@38; missed R-G@41	0.00617091	4864.43	1217.12	4864.43	1217.11	4	8	1.1.1.3144.14	67.7012	12361	67.6537
28	9.9	9.9	35.85	11.16	8.176	gi|156151394	heterogeneous nuclear ribonucleoprotein R isoform 1 [Homo sapiens]			0	86.71	HLGVCISVANNR	Carbamidomethyl(C)@5		-0.0129855	1338.67	670.342	1338.68	670.349	2	10	1.1.1.2389.6	37.7002	9681	37.783
28	9.9	9.9	35.85	11.16	8.176	gi|156151394	heterogeneous nuclear ribonucleoprotein R isoform 1 [Homo sapiens]			0	82.41	HLGVCISVANNR	Carbamidomethyl(C)@5		-0.0137493	1338.67	447.23	1338.68	447.235	3	10	1.1.1.2399.3	38.2191	6938	38.1548
28	9.9	9.9	35.85	11.16	8.176	gi|156151394	heterogeneous nuclear ribonucleoprotein R isoform 1 [Homo sapiens]			0	1.468	QGSKVQESTKGPDEAK	GlyGly(K)@4	missed K-V@4; missed K-G@10	0.0258659	1801.91	901.961	1801.88	901.948	2	11	1.1.1.2465.3	41.7229	43331	41.78
28	9.9	9.9	35.85	11.16	8.176	gi|156151394	heterogeneous nuclear ribonucleoprotein R isoform 1 [Homo sapiens]			0	0.2461	QGSKVQESTKGPDEAK	GlyGly(K)@4	missed K-V@4; missed K-G@10	0.0258659	1801.91	901.961	1801.88	901.948	2	10	1.1.1.2468.8	41.8788	43331	41.78
28	9.9	9.9	35.85	11.16	8.176	gi|156151394	heterogeneous nuclear ribonucleoprotein R isoform 1 [Homo sapiens]			0	0.05361	QGSKVQESTKGPDEAK	GlyGly(K)@4	missed K-V@4; missed K-G@10	0.0229389	1801.9	601.642	1801.88	601.634	3	9	1.1.1.2467.2	41.7886	41589	41.832
28	9.9	9.9	35.85	11.16	8.176	gi|156151394	heterogeneous nuclear ribonucleoprotein R isoform 1 [Homo sapiens]			0	0.009378	QREKQGSKVQESTKGPDEAK	Acetyl@N-term; Acetyl(K)@4; Acetyl(K)@14	missed R-E@2; missed K-Q@4; missed K-V@8; missed K-G@14	0.012025	2355.18	1178.6	2355.17	1178.59	2	7	1.1.1.2925.6	62.288	1028	62.1833
28	9.9	9.9	35.85	11.16	8.176	gi|156151394	heterogeneous nuclear ribonucleoprotein R isoform 1 [Homo sapiens]			0	0.03906	TGYTLDVTTGQR			0.00742851	1310.65	656.334	1310.65	656.331	2	6	1.1.1.2594.13	48.3357	25662	48.4155
28	9.9	9.9	35.85	11.16	8.176	gi|156151394	heterogeneous nuclear ribonucleoprotein R isoform 1 [Homo sapiens]			0	1.951	TKENILEEFSK	Methyl(N)@4	missed K-E@2	-0.000111381	1350.7	676.359	1350.7	676.359	2	12	1.1.1.2477.16	42.333	17393	42.3021
28	9.9	9.9	35.85	11.16	8.176	gi|156151394	heterogeneous nuclear ribonucleoprotein R isoform 1 [Homo sapiens]			0	1.12e-08	VQESTKGPDEAK	Acetyl(K)@6	missed K-G@6	0.0108082	1329.65	665.833	1329.64	665.828	2	7	1.1.1.2412.9	38.9265	33806	38.9482
28	9.9	9.9	35.85	11.16	8.176	gi|156151394	heterogeneous nuclear ribonucleoprotein R isoform 1 [Homo sapiens]			0	3.303e-09	VQESTKGPDEAK	Acetyl(K)@6	missed K-G@6	0.0114185	1329.65	665.834	1329.64	665.828	2	6	1.1.1.2416.4	39.1306	57811	39.105
28	9.9	9.9	35.85	11.16	8.176	gi|156151394	heterogeneous nuclear ribonucleoprotein R isoform 1 [Homo sapiens]			0	0.008245	VTGLTEGLVDVILYHQPDDKKKNRGFCFLEYEDHKSAAQ	Acetyl(K)@22; Carbamidomethyl(C)@27; Phospho(S)@36	cleaved Q-A@C-term; missed K-K@20; missed K-K@21; missed K-N@22; missed R-G@24; missed K-S@35	0.008809	4642.23	774.712	4642.22	774.711	6	8	1.1.1.1499.5	11.6388	31062	11.8732
29	9.66	9.66	17.34	13.96	11.71	gi|29788785	tubulin, beta [Homo sapiens]			2	99	EIVHIQAGQCGNQIGAK	Carbamidomethyl(C)@10		0.00358137	1821.92	608.314	1821.92	608.312	3	18	1.1.1.2372.4	36.8054	35842	36.8845
29	9.66	9.66	17.34	13.96	11.71	gi|29788785	tubulin, beta [Homo sapiens]			2	99	IMNTFSVVPSPK			-0.00378051	1318.69	660.353	1318.7	660.355	2	17	1.1.1.2740.3	53.919	8820	53.9069
29	9.66	9.66	17.34	13.96	11.71	gi|29788785	tubulin, beta [Homo sapiens]			2	99	LAVNMVPFPR	Oxidation(M)@5		-0.00240054	1158.62	580.317	1158.62	580.318	2	17	1.1.1.2731.5	53.4697	6734	53.3852
29	9.66	9.66	17.34	13.96	11.71	gi|29788785	tubulin, beta [Homo sapiens]			1.56864	98.57	EVDEQMLNVQNK			0.00355227	1445.69	723.85	1445.68	723.848	2	13	1.1.1.2413.10	38.9838	21247	38.9482
29	9.66	9.66	17.34	13.96	11.71	gi|29788785	tubulin, beta [Homo sapiens]			1.09691	95.72	KLAVNMVPFPR		missed K-L@1	-0.0021866	1270.72	636.367	1270.72	636.368	2	12	1.1.1.2745.5	54.1802	5320	54.1156
29	9.66	9.66	17.34	13.96	11.71	gi|29788785	tubulin, beta [Homo sapiens]			0.987163	94.4	FPGQLNADLR			0.00800924	1129.6	565.805	1129.59	565.801	2	11	1.1.1.2544.12	45.7687	4804	45.6926
29	9.66	9.66	17.34	13.96	11.71	gi|29788785	tubulin, beta [Homo sapiens]			0.00348833	14.97	PTGTYHGDSDLQLDR		cleaved D-P@N-term	-0.00442387	1673.76	558.927	1673.76	558.929	3	10	1.1.1.2289.5	32.4585	3971	32.4402
29	9.66	9.66	17.34	13.96	11.71	gi|29788785	tubulin, beta [Homo sapiens]			0	99	EIVHIQAGQCGNQIGAK	Carbamidomethyl(C)@10		1.01266	1822.93	912.471	1821.92	911.965	2	19	1.1.1.2373.9	36.8744	13340	36.9368
29	9.66	9.66	17.34	13.96	11.71	gi|29788785	tubulin, beta [Homo sapiens]			0	99	EIVHIQAGQCGNQIGAK	Carbamidomethyl(C)@10		0.0117045	1821.93	911.971	1821.92	911.965	2	19	1.1.1.2377.7	37.0688	15791	37.2519
29	9.66	9.66	17.34	13.96	11.71	gi|29788785	tubulin, beta [Homo sapiens]			0	99	EIVHIQAGQCGNQIGAK	Carbamidomethyl(C)@10		0.00303206	1821.92	608.313	1821.92	608.312	3	16	1.1.1.2378.10	37.1147	32450	37.1464
29	9.66	9.66	17.34	13.96	11.71	gi|29788785	tubulin, beta [Homo sapiens]			0	5.743	EIVHIQAGQCGNQIGAK	Deamidated(Q)@6; Carbamidomethyl(C)@10; Deamidated(N)@12		-0.0102046	1823.87	608.965	1823.88	608.969	3	11	1.1.1.2381.7	37.2682	26331	37.3049
29	9.66	9.66	17.34	13.96	11.71	gi|29788785	tubulin, beta [Homo sapiens]			0	99	IMNTFSVVPSPK	Deamidated(N)@3		0.0179179	1319.7	660.856	1319.68	660.847	2	14	1.1.1.2744.4	54.1312	6894	54.1156
29	9.66	9.66	17.34	13.96	11.71	gi|29788785	tubulin, beta [Homo sapiens]			0	96.68	IMNTFSVVPSPK	Oxidation(M)@2		-0.00224109	1334.69	668.351	1334.69	668.352	2	13	1.1.1.2543.4	45.7281	7379	45.6926
29	9.66	9.66	17.34	13.96	11.71	gi|29788785	tubulin, beta [Homo sapiens]			0	0.01618	IMNTFSVVPSPK	Acetyl@N-term; Oxidation(M)@2		0.0102334	1376.71	459.911	1376.7	459.908	3	7	1.1.1.2417.4	39.1711	19919	39.2095
29	9.66	9.66	17.34	13.96	11.71	gi|29788785	tubulin, beta [Homo sapiens]			0	6.548	LAVNMVPFPR	Deamidated(N)@4; Oxidation(M)@5		-0.0174434	1159.59	580.802	1159.61	580.81	2	9	1.1.1.2725.7	53.1392	3695	53.0707
30	9.57	9.57	43.18	35.23	30.68	gi|11415026	ribosomal protein L18a [Homo sapiens]			2	99	DLTTAGAVTQCYR	Carbamidomethyl(C)@11		0.0015606	1454.68	728.349	1454.68	728.348	2	20	1.1.1.2441.20	40.4585	121007	40.4736
30	9.57	9.57	43.18	35.23	30.68	gi|11415026	ribosomal protein L18a [Homo sapiens]			2	99	IFAPNHVVAK			-0.00107735	1094.62	548.318	1094.62	548.319	2	15	1.1.1.2231.4	29.4242	52003	29.4593
30	9.57	9.57	43.18	35.23	30.68	gi|11415026	ribosomal protein L18a [Homo sapiens]			2	99	SSGEIVYCGQVFEK	Carbamidomethyl(C)@8		-0.00167729	1601.74	534.92	1601.74	534.92	3	16	1.1.1.2588.2	47.9997	15853	48.0974
30	9.57	9.57	43.18	35.23	30.68	gi|11415026	ribosomal protein L18a [Homo sapiens]			2	99	VKNFGIWLR		missed K-N@2	0.0012194	1131.66	566.836	1131.66	566.835	2	14	1.1.1.2731.4	53.463	10196	53.4375
30	9.57	9.57	43.18	35.23	30.68	gi|11415026	ribosomal protein L18a [Homo sapiens]			1.20066	96.7	IKFPLPHR		missed K-F@2	-0.00196859	1006.61	504.31	1006.61	504.311	2	11	1.1.1.2402.7	38.3864	53348	38.4763
30	9.57	9.57	43.18	35.23	30.68	gi|11415026	ribosomal protein L18a [Homo sapiens]			0.297569	66.16	AHSIQIMK			0.000338581	926.501	464.258	926.501	464.258	2	8	1.1.1.2166.9	26.0178	12284	26.0512
30	9.57	9.57	43.18	35.23	30.68	gi|11415026	ribosomal protein L18a [Homo sapiens]			0.0705811	25.88	CHTPPLYR	Carbamidomethyl(C)@1		0.00249161	1042.5	522.26	1042.5	522.258	2	9	1.1.1.2134.6	24.4255	22725	24.4557
30	9.57	9.57	43.18	35.23	30.68	gi|11415026	ribosomal protein L18a [Homo sapiens]			0.00305075	1.315	RPNTFF			-0.00180779	780.39	391.202	780.392	391.203	2	8	1.1.1.2445.3	40.65	94125	40.6867
30	9.57	9.57	43.18	35.23	30.68	gi|11415026	ribosomal protein L18a [Homo sapiens]			0	99	DLTTAGAVTQCYR	Carbamidomethyl(C)@11		1.01411	1455.7	728.856	1454.68	728.348	2	16	1.1.1.2438.23	40.3024	70957	40.4196
30	9.57	9.57	43.18	35.23	30.68	gi|11415026	ribosomal protein L18a [Homo sapiens]			0	99	IFAPNHVVAK			0.00201167	1094.63	365.882	1094.62	365.882	3	14	1.1.1.2232.2	29.4846	93924	29.4072
30	9.57	9.57	43.18	35.23	30.68	gi|11415026	ribosomal protein L18a [Homo sapiens]			0	88.66	IFAPNHVVAK			0.00173701	1094.63	365.882	1094.62	365.882	3	12	1.1.1.2229.2	29.3167	86265	29.4072
30	9.57	9.57	43.18	35.23	30.68	gi|11415026	ribosomal protein L18a [Homo sapiens]			0	2.356	IKFPLPHR		missed K-F@2	-0.00160238	1006.61	504.31	1006.61	504.311	2	7	1.1.1.2396.5	38.061	53348	38.4763
30	9.57	9.57	43.18	35.23	30.68	gi|11415026	ribosomal protein L18a [Homo sapiens]			0	99	SSGEIVYCGQVFEK	Carbamidomethyl(C)@8		-7.08994e-05	1601.74	801.877	1601.74	801.877	2	24	1.1.1.2590.20	48.1352	87573	48.0974
30	9.57	9.57	43.18	35.23	30.68	gi|11415026	ribosomal protein L18a [Homo sapiens]			0	99	SSGEIVYCGQVFEK	Carbamidomethyl(C)@8		-7.08994e-05	1601.74	801.877	1601.74	801.877	2	21	1.1.1.2593.17	48.2894	87573	48.0974
30	9.57	9.57	43.18	35.23	30.68	gi|11415026	ribosomal protein L18a [Homo sapiens]			0	96.86	SSGEIVYCGQVFEK	Carbamidomethyl(C)@8		-7.08994e-05	1601.74	801.877	1601.74	801.877	2	13	1.1.1.2587.10	47.9671	87573	48.0974
31	9.55	9.55	32.08	22.53	22.53	gi|169205506; gi|169204984; gi|169204454; gi|15055539	PREDICTED: hypothetical protein isoform 1 [Homo sapiens]; PREDICTED: hypothetical protein isoform 1 [Homo sapiens]; PREDICTED: hypothetical protein isoform 1 [Homo sapiens]; ribosomal protein S2 [Homo sapiens]			2	99	GCTATLGNFAK	Carbamidomethyl(C)@2		0.000730292	1138.54	570.28	1138.54	570.279	2	13	1.1.1.2399.13	38.2357	23667	38.1548
31	9.55	9.55	32.08	22.53	22.53	gi|169205506; gi|169204984; gi|169204454; gi|15055539	PREDICTED: hypothetical protein isoform 1 [Homo sapiens]; PREDICTED: hypothetical protein isoform 1 [Homo sapiens]; PREDICTED: hypothetical protein isoform 1 [Homo sapiens]; ribosomal protein S2 [Homo sapiens]			2	99	MAGIDDCYTSAR	Carbamidomethyl(C)@7	cleaved M-M@N-term	0.00197765	1358.56	680.288	1358.56	680.287	2	14	1.1.1.2386.15	37.5477	8460	37.5177
31	9.55	9.55	32.08	22.53	22.53	gi|169205506; gi|169204984; gi|169204454; gi|15055539	PREDICTED: hypothetical protein isoform 1 [Homo sapiens]; PREDICTED: hypothetical protein isoform 1 [Homo sapiens]; PREDICTED: hypothetical protein isoform 1 [Homo sapiens]; ribosomal protein S2 [Homo sapiens]			2	99	SLEEIYLFSLPIK			0.00455888	1550.86	776.439	1550.86	776.437	2	21	1.1.1.3589.2	80.2847	17004	80.2576
31	9.55	9.55	32.08	22.53	22.53	gi|169205506; gi|169204984; gi|169204454; gi|15055539	PREDICTED: hypothetical protein isoform 1 [Homo sapiens]; PREDICTED: hypothetical protein isoform 1 [Homo sapiens]; PREDICTED: hypothetical protein isoform 1 [Homo sapiens]; ribosomal protein S2 [Homo sapiens]			2	99	SPYQEFTDHLVK			0.00166135	1462.71	488.578	1462.71	488.577	3	17	1.1.1.2724.3	53.08	61185	53.018
31	9.55	9.55	32.08	22.53	22.53	gi|169205506; gi|169204984; gi|169204454; gi|15055539	PREDICTED: hypothetical protein isoform 1 [Homo sapiens]; PREDICTED: hypothetical protein isoform 1 [Homo sapiens]; PREDICTED: hypothetical protein isoform 1 [Homo sapiens]; ribosomal protein S2 [Homo sapiens]			1.38722	97.92	LSIVPVR			-0.00299488	782.498	392.257	782.501	392.258	2	9	1.1.1.2452.2	41.0082	17741	40.9995
31	9.55	9.55	32.08	22.53	22.53	gi|169205506; gi|169204984; gi|169204454; gi|15055539	PREDICTED: hypothetical protein isoform 1 [Homo sapiens]; PREDICTED: hypothetical protein isoform 1 [Homo sapiens]; PREDICTED: hypothetical protein isoform 1 [Homo sapiens]; ribosomal protein S2 [Homo sapiens]			0.158641	99	AEDKEWMPVTK		missed K-E@4	1.0038	1333.64	667.828	1332.64	667.326	2	15	1.1.1.2334.2	34.8047	5811	34.7944
31	9.55	9.55	32.08	22.53	22.53	gi|169205506; gi|169204984; gi|169204454; gi|15055539	PREDICTED: hypothetical protein isoform 1 [Homo sapiens]; PREDICTED: hypothetical protein isoform 1 [Homo sapiens]; PREDICTED: hypothetical protein isoform 1 [Homo sapiens]; ribosomal protein S2 [Homo sapiens]			0	0.4858	AEDKEWMPVTK	Oxidation(M)@7	missed K-E@4	0.00588312	1348.64	675.327	1348.63	675.324	2	8	1.1.1.2172.4	26.3353	29455	26.4193
31	9.55	9.55	32.08	22.53	22.53	gi|169205506; gi|169204984; gi|169204454; gi|15055539	PREDICTED: hypothetical protein isoform 1 [Homo sapiens]; PREDICTED: hypothetical protein isoform 1 [Homo sapiens]; PREDICTED: hypothetical protein isoform 1 [Homo sapiens]; ribosomal protein S2 [Homo sapiens]			0	0.1886	FLGASLK	Carbamidomethyl@N-term	cleaved F-F@N-term	-0.00108696	791.453	396.734	791.454	396.734	2	9	1.1.1.2449.2	40.8519	792082	40.7389
31	9.55	9.55	32.08	22.53	22.53	gi|169205506; gi|169204984; gi|169204454; gi|15055539	PREDICTED: hypothetical protein isoform 1 [Homo sapiens]; PREDICTED: hypothetical protein isoform 1 [Homo sapiens]; PREDICTED: hypothetical protein isoform 1 [Homo sapiens]; ribosomal protein S2 [Homo sapiens]			0	0.1749	FLGASLK	Carbamidomethyl@N-term	cleaved F-F@N-term	-0.00108696	791.453	396.734	791.454	396.734	2	9	1.1.1.2446.2	40.7055	792082	40.7389
31	9.55	9.55	32.08	22.53	22.53	gi|169205506; gi|169204984; gi|169204454; gi|15055539	PREDICTED: hypothetical protein isoform 1 [Homo sapiens]; PREDICTED: hypothetical protein isoform 1 [Homo sapiens]; PREDICTED: hypothetical protein isoform 1 [Homo sapiens]; ribosomal protein S2 [Homo sapiens]			0	0.005582	GGFGSGIRGR		missed R-G@8	0.0120157	962.517	482.266	962.505	482.26	2	4	1.1.1.2452.3	41.0116	25600	40.9474
31	9.55	9.55	32.08	22.53	22.53	gi|169205506; gi|169204984; gi|169204454; gi|15055539	PREDICTED: hypothetical protein isoform 1 [Homo sapiens]; PREDICTED: hypothetical protein isoform 1 [Homo sapiens]; PREDICTED: hypothetical protein isoform 1 [Homo sapiens]; ribosomal protein S2 [Homo sapiens]			0	64.22	MAGIDDCYTSAR	Carbamidomethyl(C)@7	cleaved M-M@N-term	0.0229733	1358.58	680.298	1358.56	680.287	2	10	1.1.1.2383.8	37.3761	4854	37.4644
31	9.55	9.55	32.08	22.53	22.53	gi|169205506; gi|169204984; gi|169204454; gi|15055539	PREDICTED: hypothetical protein isoform 1 [Homo sapiens]; PREDICTED: hypothetical protein isoform 1 [Homo sapiens]; PREDICTED: hypothetical protein isoform 1 [Homo sapiens]; ribosomal protein S2 [Homo sapiens]			0	0.1963	PDLWKETVFTKSPYQEFTDHLVK	Acetyl(K)@11; Phospho(S)@12; Deamidated(Q)@15	cleaved T-P@N-term; missed K-E@5; missed K-S@11	-0.0619656	2930.32	733.586	2930.38	733.602	4	11	1.1.1.2722.13	52.9913	242395	52.9654
31	9.55	9.55	32.08	22.53	22.53	gi|169205506; gi|169204984; gi|169204454; gi|15055539	PREDICTED: hypothetical protein isoform 1 [Homo sapiens]; PREDICTED: hypothetical protein isoform 1 [Homo sapiens]; PREDICTED: hypothetical protein isoform 1 [Homo sapiens]; ribosomal protein S2 [Homo sapiens]			0	99	SPYQEFTDHLVK			0.00166135	1462.71	488.578	1462.71	488.577	3	15	1.1.1.2721.3	52.922	61185	53.018
32	9.44	9.44	37.35	28.7	22.84	gi|34098946	nuclease sensitive element binding protein 1 [Homo sapiens]			2	99	NDTKEDVFVHQTAIK		missed K-E@4	-0.00203325	1743.88	582.3	1743.88	582.3	3	21	1.1.1.2308.3	33.4719	52404	33.3877
32	9.44	9.44	37.35	28.7	22.84	gi|34098946	nuclease sensitive element binding protein 1 [Homo sapiens]			2	99	NYQQNYQNSESGEKNEGSESAPEGQAQQR		missed K-N@14	0.0145989	3256.4	815.108	3256.39	815.104	4	18	1.1.1.2123.13	23.8524	16856	23.9173
32	9.44	9.44	37.35	28.7	22.84	gi|34098946	nuclease sensitive element binding protein 1 [Homo sapiens]			2	99	RPQYSNPPVQGEVMEGADN		cleaved N-Q@C-term	-0.0102259	2086.93	1044.47	2086.94	1044.48	2	23	1.1.1.2428.20	39.7805	17485	39.7856
32	9.44	9.44	37.35	28.7	22.84	gi|34098946	nuclease sensitive element binding protein 1 [Homo sapiens]			2	99	RPQYSNPPVQGEVMEGADNQGAGEQGRPVR			-0.99683	3221.53	806.389	3222.52	806.638	4	31	1.1.1.2394.25	37.9872	60495	38.0473
32	9.44	9.44	37.35	28.7	22.84	gi|34098946	nuclease sensitive element binding protein 1 [Homo sapiens]			0.818156	91.96	GAEAANVTGPGGVPVQGSK			0.000944134	1694.86	848.437	1694.86	848.437	2	12	1.1.1.2281.11	32.0404	12613	31.9652
32	9.44	9.44	37.35	28.7	22.84	gi|34098946	nuclease sensitive element binding protein 1 [Homo sapiens]			0.596879	85.88	EDVFVHQTAIK			-0.00447411	1285.66	429.561	1285.67	429.563	3	12	1.1.1.2356.3	35.9543	24885	35.9943
32	9.44	9.44	37.35	28.7	22.84	gi|34098946	nuclease sensitive element binding protein 1 [Homo sapiens]			0.0209071	9.206	NDTKEDVFVHQTAIKK		missed K-E@4; missed K-K@15	0.00773089	1871.98	469.003	1871.97	469.001	4	10	1.1.1.2214.3	28.5229	27390	28.5629
32	9.44	9.44	37.35	28.7	22.84	gi|34098946	nuclease sensitive element binding protein 1 [Homo sapiens]			0	3.148	EDVFVHQTAIK	Deamidated(Q)@7		0.019223	1286.67	644.342	1286.65	644.333	2	8	1.1.1.2359.6	36.1167	2023	36.1518
32	9.44	9.44	37.35	28.7	22.84	gi|34098946	nuclease sensitive element binding protein 1 [Homo sapiens]			0	0.09577	EDVFVHQTAIK			0.0314543	1285.7	643.856	1285.67	643.841	2	7	1.1.1.2517.5	44.3627	5474	44.2838
32	9.44	9.44	37.35	28.7	22.84	gi|34098946	nuclease sensitive element binding protein 1 [Homo sapiens]			0	0.02155	EDVFVHQTAIKK		missed K-K@11	-0.00392761	1413.76	707.886	1413.76	707.888	2	5	1.1.1.2219.14	28.8026	8587	28.7214
32	9.44	9.44	37.35	28.7	22.84	gi|34098946	nuclease sensitive element binding protein 1 [Homo sapiens]			0	99	NDTKEDVFVHQTAIK		missed K-E@4	1.0114	1744.89	873.453	1743.88	872.947	2	24	1.1.1.2306.4	33.3826	16930	33.3877
32	9.44	9.44	37.35	28.7	22.84	gi|34098946	nuclease sensitive element binding protein 1 [Homo sapiens]			0	99	NDTKEDVFVHQTAIK	Deamidated(Q)@11	missed K-E@4	0.0124055	1744.88	582.632	1744.86	582.628	3	20	1.1.1.2309.3	33.5139	5644	33.4398
32	9.44	9.44	37.35	28.7	22.84	gi|34098946	nuclease sensitive element binding protein 1 [Homo sapiens]			0	94.24	NDTKEDVFVHQTAIK	Deamidated(N)@1; Deamidated(Q)@11	missed K-E@4	0.0297985	1745.88	873.946	1745.85	873.931	2	14	1.1.1.2302.5	33.1737	2560	33.1264
32	9.44	9.44	37.35	28.7	22.84	gi|34098946	nuclease sensitive element binding protein 1 [Homo sapiens]			0	99	NYQQNYQNSESGEKNEGSESAPEGQAQQR	Deamidated(Q)@7; Deamidated(N)@8	missed K-N@14	0.069721	3258.43	1087.15	3258.36	1087.13	3	17	1.1.1.2124.21	23.9122	5320	23.9173
32	9.44	9.44	37.35	28.7	22.84	gi|34098946	nuclease sensitive element binding protein 1 [Homo sapiens]			0	90.18	NYQQNYQNSESGEKNEGSESAPEGQAQQR		missed K-N@14	0.0145989	3256.4	815.108	3256.39	815.104	4	13	1.1.1.2126.15	24.0024	16856	23.9173
32	9.44	9.44	37.35	28.7	22.84	gi|34098946	nuclease sensitive element binding protein 1 [Homo sapiens]			0	1.231	NYQQNYQNSESGEKNEGSESAPEGQAQQR	Deamidated(N)@15	missed K-N@14	0.0338633	3257.41	1086.81	3257.37	1086.8	3	9	1.1.1.2127.12	24.0678	6154	23.9173
32	9.44	9.44	37.35	28.7	22.84	gi|34098946	nuclease sensitive element binding protein 1 [Homo sapiens]			0	0.4031	RKYLRSVGDGETVEFDVVEGEK	Carbamidomethyl@N-term; Acetyl(K)@2; Phospho(S)@6	cleaved P-R@N-term; missed R-K@1; missed K-Y@2; missed R-S@5	0.0169682	2690.28	897.766	2690.26	897.76	3	11	1.1.1.2771.22	55.5682	6245	55.4739
32	9.44	9.44	37.35	28.7	22.84	gi|34098946	nuclease sensitive element binding protein 1 [Homo sapiens]			0	99	RPQYSNPPVQGEVMEGADN		cleaved N-Q@C-term	0.000760144	2086.94	1044.48	2086.94	1044.48	2	20	1.1.1.2429.23	39.8299	29724	39.8383
32	9.44	9.44	37.35	28.7	22.84	gi|34098946	nuclease sensitive element binding protein 1 [Homo sapiens]			0	99	RPQYSNPPVQGEVMEGADN		cleaved N-Q@C-term	0.00875218	2086.95	696.656	2086.94	696.653	3	15	1.1.1.2432.15	39.9746	36174	39.7856
32	9.44	9.44	37.35	28.7	22.84	gi|34098946	nuclease sensitive element binding protein 1 [Homo sapiens]			0	99	RPQYSNPPVQGEVMEGADNQGAGEQGRPVR	Carbamidomethyl(E)@15		0.0114285	3279.56	820.896	3279.54	820.893	4	20	1.1.1.2215.11	28.6022	27853	28.6156
32	9.44	9.44	37.35	28.7	22.84	gi|34098946	nuclease sensitive element binding protein 1 [Homo sapiens]			0	99	RPQYSNPPVQGEVMEGADNQGAGEQGRPVR			0.0123672	3222.54	1075.19	3222.52	1075.18	3	18	1.1.1.2396.24	38.0927	35029	38.0473
32	9.44	9.44	37.35	28.7	22.84	gi|34098946	nuclease sensitive element binding protein 1 [Homo sapiens]			0	99	RPQYSNPPVQGEVMEGADNQGAGEQGRPVR			-0.99683	3221.53	806.389	3222.52	806.638	4	29	1.1.1.2397.22	38.1431	60495	38.0473
32	9.44	9.44	37.35	28.7	22.84	gi|34098946	nuclease sensitive element binding protein 1 [Homo sapiens]			0	48.18	RPQYSNPPVQGEVMEGADNQGAGEQGRPVR			2.00304	3224.53	1075.85	3222.52	1075.18	3	13	1.1.1.2393.11	37.9358	18096	37.9939
32	9.44	9.44	37.35	28.7	22.84	gi|34098946	nuclease sensitive element binding protein 1 [Homo sapiens]			0	0.3895	RPQYSNPPVQGEVMEGADNQGAGEQGRPVR	Deamidated(Q)@10; Deamidated(N)@19		0.0529553	3224.54	1075.86	3224.49	1075.84	3	10	1.1.1.2398.26	38.2037	3883	38.1011
32	9.44	9.44	37.35	28.7	22.84	gi|34098946	nuclease sensitive element binding protein 1 [Homo sapiens]			0	1.518	WFNVR			-0.00323513	720.368	721.375	720.371	721.378	1	7	1.1.1.2474.12	42.1687	18061	42.1971
32	9.44	9.44	37.35	28.7	22.84	gi|34098946	nuclease sensitive element binding protein 1 [Homo sapiens]			0	0.01942	WFNVR	Deamidated(N)@3		0.0144161	721.369	361.692	721.355	361.685	2	4	1.1.1.2473.2	42.0997	1795	42.0925
33	9.28	9.28	33.18	25.35	23.96	gi|15431288	ribosomal protein L10a [Homo sapiens]			2	99	AVDIPHMDIEALK	Oxidation(M)@7		-0.001126	1466.74	734.379	1466.74	734.379	2	20	1.1.1.2541.10	45.6255	8778	45.5884
33	9.28	9.28	33.18	25.35	23.96	gi|15431288	ribosomal protein L10a [Homo sapiens]			2	99	AVDIPHMDIEALKK		missed K-K@13	-0.000150045	1578.84	790.429	1578.84	790.429	2	23	1.1.1.2722.19	53.0013	18191	53.1234
33	9.28	9.28	33.18	25.35	23.96	gi|15431288	ribosomal protein L10a [Homo sapiens]			2	99	FPSLLTHNENMVAK			-0.00355793	1599.8	800.909	1599.81	800.911	2	18	1.1.1.2605.8	48.9295	0	48.889
33	9.28	9.28	33.18	25.35	23.96	gi|15431288	ribosomal protein L10a [Homo sapiens]			2	99	FSVCVLGDQQHCDEAK	Carbamidomethyl(C)@4; Carbamidomethyl(C)@12		-0.00342217	1891.82	631.612	1891.82	631.614	3	18	1.1.1.2476.14	42.277	156751	42.2494
33	9.28	9.28	33.18	25.35	23.96	gi|15431288	ribosomal protein L10a [Homo sapiens]			1.20066	96.92	DTLYEAVR			-0.00143163	965.48	483.748	965.482	483.748	2	10	1.1.1.2384.3	37.421	51401	37.4112
33	9.28	9.28	33.18	25.35	23.96	gi|15431288	ribosomal protein L10a [Homo sapiens]			0.0629839	24.96	ILGPGLNK			0.0011926	810.497	406.256	810.496	406.255	2	8	1.1.1.2252.2	30.513	18140	30.5026
33	9.28	9.28	33.18	25.35	23.96	gi|15431288	ribosomal protein L10a [Homo sapiens]			0.0199966	93.31	AGKFPSLLTHNENMVAK		missed K-F@3	1.00081	1856.96	929.488	1855.96	928.988	2	14	1.1.1.2533.16	45.2141	10464	45.1701
33	9.28	9.28	33.18	25.35	23.96	gi|15431288	ribosomal protein L10a [Homo sapiens]			0	0.04916	AGKFPSLLTHNENMVAK	Oxidation(M)@14	missed K-F@3	-0.00546216	1871.95	936.983	1871.96	936.985	2	6	1.1.1.2430.20	39.876	11995	39.8383
33	9.28	9.28	33.18	25.35	23.96	gi|15431288	ribosomal protein L10a [Homo sapiens]			0	0.001563	AGKFPSLLTHNENMVAK		missed K-F@3	0.0198399	1855.98	465.003	1855.96	464.998	4	4	1.1.1.2292.6	32.6156	37936	32.6005
33	9.28	9.28	33.18	25.35	23.96	gi|15431288	ribosomal protein L10a [Homo sapiens]			0	0.1608	AVDIPHMDIEALK	Oxidation(M)@7		-0.00137013	1466.74	734.379	1466.74	734.379	2	8	1.1.1.2544.17	45.777	7992	45.8493
33	9.28	9.28	33.18	25.35	23.96	gi|15431288	ribosomal protein L10a [Homo sapiens]			0	99	AVDIPHMDIEALKK		missed K-K@13	-0.000150045	1578.84	790.429	1578.84	790.429	2	22	1.1.1.2725.12	53.1475	18747	53.1234
33	9.28	9.28	33.18	25.35	23.96	gi|15431288	ribosomal protein L10a [Homo sapiens]			0	99	AVDIPHMDIEALKK	Oxidation(M)@7	missed K-K@13	-0.00321015	1594.84	532.619	1594.84	532.62	3	16	1.1.1.2435.3	40.1103	51729	40.1537
33	9.28	9.28	33.18	25.35	23.96	gi|15431288	ribosomal protein L10a [Homo sapiens]			0	97.02	AVDIPHMDIEALKK	Oxidation(M)@7	missed K-K@13	-0.00218788	1594.84	399.716	1594.84	399.717	4	13	1.1.1.2437.3	40.216	43282	40.1537
33	9.28	9.28	33.18	25.35	23.96	gi|15431288	ribosomal protein L10a [Homo sapiens]			0	59.38	DTLYEAVR			-0.00143163	965.48	483.748	965.482	483.748	2	9	1.1.1.2378.3	37.103	57574	37.4112
33	9.28	9.28	33.18	25.35	23.96	gi|15431288	ribosomal protein L10a [Homo sapiens]			0	6.679	DTLYEAVR			-0.00143163	965.48	483.748	965.482	483.748	2	8	1.1.1.2381.3	37.2616	57574	37.4112
33	9.28	9.28	33.18	25.35	23.96	gi|15431288	ribosomal protein L10a [Homo sapiens]			0	99	FSVCVLGDQQHCDEAK	Carbamidomethyl(C)@4; Carbamidomethyl(C)@12		-0.000669084	1891.82	946.917	1891.82	946.917	2	27	1.1.1.2475.16	42.2377	116636	42.2494
33	9.28	9.28	33.18	25.35	23.96	gi|15431288	ribosomal protein L10a [Homo sapiens]			0	0.004657	VDEVKSTIK	Acetyl(K)@5	missed K-S@5	-0.0114156	1059.57	354.197	1059.58	354.201	3	5	1.1.1.2398.2	38.1637	95130	38.2625
33	9.28	9.28	33.18	25.35	23.96	gi|15431288	ribosomal protein L10a [Homo sapiens]			0	0.0012	VDEVKSTIK	Acetyl(K)@5	missed K-S@5	-0.0114156	1059.57	354.197	1059.58	354.201	3	6	1.1.1.2402.2	38.3781	95130	38.2625
34	9.24	9.24	17.25	10.9	10.9	gi|5032179	tripartite motif-containing 28 protein [Homo sapiens]			2	99	AASAAAASAAAASAASGSPGPGEGSAGGEKR	Carbamyl@N-term	cleaved M-A@N-term; missed K-R@30	-0.0141186	2585.19	862.738	2585.21	862.743	3	23	1.1.1.2587.11	47.9705	6659	47.9922
34	9.24	9.24	17.25	10.9	10.9	gi|5032179	tripartite motif-containing 28 protein [Homo sapiens]			2	99	IVAERPGTNSTGPAPMAPPR			-0.00504743	2018.03	673.684	2018.04	673.686	3	25	1.1.1.2342.4	35.2364	15882	35.2631
34	9.24	9.24	17.25	10.9	10.9	gi|5032179	tripartite motif-containing 28 protein [Homo sapiens]			2	99	LTEDKADVQSIIGLQR		missed K-A@5	0.00045331	1784.96	595.995	1784.96	595.995	3	20	1.1.1.2721.6	52.927	6121	52.8601
34	9.24	9.24	17.25	10.9	10.9	gi|5032179	tripartite motif-containing 28 protein [Homo sapiens]			2	99	SGEGEVSGLMR			0.0181158	1120.54	561.275	1120.52	561.266	2	13	1.1.1.2394.11	37.9639	14196	37.9939
34	9.24	9.24	17.25	10.9	10.9	gi|5032179	tripartite motif-containing 28 protein [Homo sapiens]			1.23657	97.22	MIVDPVEPHGEMK			-0.00144573	1480.7	494.575	1480.71	494.576	3	13	1.1.1.2430.3	39.8477	74449	39.8383
34	9.24	9.24	17.25	10.9	10.9	gi|5032179	tripartite motif-containing 28 protein [Homo sapiens]			0	0.003336	ADVQSIIGLQRFFETRMNEAFGDTK	Deamidated(N)@18	missed R-F@11; missed R-M@16	0.0219959	2873.42	719.363	2873.4	719.358	4	6	1.1.1.3559.3	78.9281	82498	78.912
34	9.24	9.24	17.25	10.9	10.9	gi|5032179	tripartite motif-containing 28 protein [Homo sapiens]			0	0.003054	ADVQSIIGLQRFFETRMNEAFGDTK	Deamidated(N)@18	missed R-F@11; missed R-M@16	0.0238628	2873.43	958.816	2873.4	958.808	3	6	1.1.1.3560.3	78.9874	161959	78.912
34	9.24	9.24	17.25	10.9	10.9	gi|5032179	tripartite motif-containing 28 protein [Homo sapiens]			0	9.588e-05	HEPLVLFCESCDTLTCRDCQLNAHK	Carbamidomethyl(C)@8; Phospho(S)@10; Carbamidomethyl(C)@11; Phospho(T)@13; Phospho(T)@15; Carbamidomethyl(C)@16; Carbamidomethyl(C)@19	missed R-D@17	-0.0152385	3342.26	836.573	3342.28	836.577	4	3	1.1.1.2096.6	22.6148	3007	22.7944
34	9.24	9.24	17.25	10.9	10.9	gi|5032179	tripartite motif-containing 28 protein [Homo sapiens]			0	2.483e-10	LGDKHATLQKSTK	Phospho(S)@11	missed K-H@4; missed K-S@10	0.0174797	1505.78	502.933	1505.76	502.927	3	5	1.1.1.2222.12	28.9595	137946	28.9345
34	9.24	9.24	17.25	10.9	10.9	gi|5032179	tripartite motif-containing 28 protein [Homo sapiens]			0	99	LTEDKADVQSIIGLQR		missed K-A@5	0.00369393	1784.97	893.491	1784.96	893.489	2	24	1.1.1.2720.5	52.8827	7623	52.9127
34	9.24	9.24	17.25	10.9	10.9	gi|5032179	tripartite motif-containing 28 protein [Homo sapiens]			0	0.01154	MAASAAAASAAAASAASGSPGPGEGSAGGEKR	Acetyl@N-term	missed K-R@31	-0.00634125	2715.25	906.089	2715.25	906.091	3	7	1.1.1.3287.5	71.2942	43951	71.3767
34	9.24	9.24	17.25	10.9	10.9	gi|5032179	tripartite motif-containing 28 protein [Homo sapiens]			0	0.003035	MAASAAAASAAAASAASGSPGPGEGSAGGEKR	Acetyl@N-term	missed K-R@31	-0.00789035	2715.24	679.818	2715.25	679.82	4	6	1.1.1.3299.2	71.5804	12906	71.5713
34	9.24	9.24	17.25	10.9	10.9	gi|5032179	tripartite motif-containing 28 protein [Homo sapiens]			0	0.00291	MAASAAAASAAAASAASGSPGPGEGSAGGEKR	Acetyl@N-term	missed K-R@31	-0.00615815	2715.25	906.089	2715.25	906.091	3	6	1.1.1.3308.2	71.8543	161846	71.8869
34	9.24	9.24	17.25	10.9	10.9	gi|5032179	tripartite motif-containing 28 protein [Homo sapiens]			0	0.002869	MAASAAAASAAAASAASGSPGPGEGSAGGEKR	Acetyl@N-term	missed K-R@31	-0.00487644	2715.25	906.09	2715.25	906.091	3	6	1.1.1.3468.5	74.9032	158289	74.8839
34	9.24	9.24	17.25	10.9	10.9	gi|5032179	tripartite motif-containing 28 protein [Homo sapiens]			0	0.413	MIVDPVEPHGEMK	Oxidation(M)@1; Oxidation(M)@12		0.0102935	1512.71	505.243	1512.7	505.239	3	9	1.1.1.2219.7	28.7909	19790	28.7744
35	9.24	9.24	37.5	29.29	29.29	gi|21361122	four and a half LIM domains 1 [Homo sapiens]			2	99	CLHPLANETFVAK	Carbamidomethyl(C)@1		1.00574	1499.77	750.89	1498.76	750.387	2	17	1.1.1.2444.13	40.6094	16076	40.5812
35	9.24	9.24	37.5	29.29	29.29	gi|21361122	four and a half LIM domains 1 [Homo sapiens]			2	99	FTAVEDQYYCVDCYK	Carbamidomethyl(C)@10; Carbamidomethyl(C)@13		-0.00480269	1959.8	980.906	1959.8	980.908	2	19	1.1.1.2762.8	55.101	2625	55.054
35	9.24	9.24	37.5	29.29	29.29	gi|21361122	four and a half LIM domains 1 [Homo sapiens]			2	99	FVFHQEQVYCPDCAK	Carbamidomethyl(C)@10; Carbamidomethyl(C)@13		0.000449997	1926.84	643.287	1926.84	643.287	3	20	1.1.1.2523.5	44.6668	38007	44.7002
35	9.24	9.24	37.5	29.29	29.29	gi|21361122	four and a half LIM domains 1 [Homo sapiens]			2	99	GEDFYCVTCHETK	Carbamidomethyl(C)@6; Carbamidomethyl(C)@9		-0.00464511	1644.65	549.224	1644.65	549.226	3	14	1.1.1.2361.8	36.2221	8742	36.2045
35	9.24	9.24	37.5	29.29	29.29	gi|21361122	four and a half LIM domains 1 [Homo sapiens]			1.17393	99	AITSGGITYQDQPWHADCFVCVTCSK	Deamidated(Q)@12; Carbamidomethyl(C)@18; Carbamidomethyl(C)@21; Carbamidomethyl(C)@24		0.0206617	3001.33	1001.45	3001.3	1001.44	3	15	1.1.1.3097.14	65.7728	2215	65.7979
35	9.24	9.24	37.5	29.29	29.29	gi|21361122	four and a half LIM domains 1 [Homo sapiens]			0.0319843	14.39	AIVAGDQNVEYK			-0.00260735	1305.65	653.834	1305.66	653.836	2	9	1.1.1.2282.10	32.098	6063	32.0705
35	9.24	9.24	37.5	29.29	29.29	gi|21361122	four and a half LIM domains 1 [Homo sapiens]			0.0310503	13.9	QVIGTGSFFPK			-0.00337761	1179.63	590.82	1179.63	590.822	2	9	1.1.1.2780.5	56.0139	3742	56.0539
35	9.24	9.24	37.5	29.29	29.29	gi|21361122	four and a half LIM domains 1 [Homo sapiens]			0	99	FVFHQEQVYCPDCAK	Deamidated(Q)@7; Carbamidomethyl(C)@10; Carbamidomethyl(C)@13		0.010125	1927.83	643.618	1927.82	643.615	3	17	1.1.1.2526.2	44.8135	15577	44.7002
36	9.22	9.22	54.07	45.93	45.93	gi|55743130; gi|55743128; gi|4506635	ribosomal protein L32 [Homo sapiens]; ribosomal protein L32 [Homo sapiens]; ribosomal protein L32 [Homo sapiens]			2	99	AALRPLVKPK		cleaved M-A@N-term	0.00508594	1091.72	546.869	1091.72	546.866	2	14	1.1.1.2134.7	24.4305	75827	24.3482
36	9.22	9.22	54.07	45.93	45.93	gi|55743130; gi|55743128; gi|4506635	ribosomal protein L32 [Homo sapiens]; ribosomal protein L32 [Homo sapiens]; ribosomal protein L32 [Homo sapiens]			2	99	FKGQILMPNIGYGSNK	Oxidation(M)@7	missed K-G@2	0.00631773	1781.92	891.967	1781.91	891.964	2	16	1.1.1.2535.11	45.3121	16068	45.1701
36	9.22	9.22	54.07	45.93	45.93	gi|55743130; gi|55743128; gi|4506635	ribosomal protein L32 [Homo sapiens]; ribosomal protein L32 [Homo sapiens]; ribosomal protein L32 [Homo sapiens]			2	99	FKGQILMPNIGYGSNKK	Oxidation(M)@7	missed K-G@2; missed K-K@16	-0.00376803	1910	637.676	1910.01	637.677	3	22	1.1.1.2438.16	40.2908	84594	40.2594
36	9.22	9.22	54.07	45.93	45.93	gi|55743130; gi|55743128; gi|4506635	ribosomal protein L32 [Homo sapiens]; ribosomal protein L32 [Homo sapiens]; ribosomal protein L32 [Homo sapiens]			2	99	NRKAIVERAAQLAIRVTNPNAR		missed R-K@2; missed K-A@3; missed R-A@8; missed R-V@15	0.000875451	2460.42	616.111	2460.42	616.111	4	24	1.1.1.2717.4	52.7131	58436	52.6497
36	9.22	9.22	54.07	45.93	45.93	gi|55743130; gi|55743128; gi|4506635	ribosomal protein L32 [Homo sapiens]; ribosomal protein L32 [Homo sapiens]; ribosomal protein L32 [Homo sapiens]			1.21467	97.15	SYCAEIAHNVSSK	Carbamidomethyl(C)@3		0.00611249	1464.67	489.232	1464.67	489.23	3	13	1.1.1.2285.2	32.2359	73685	32.281
36	9.22	9.22	54.07	45.93	45.93	gi|55743130; gi|55743128; gi|4506635	ribosomal protein L32 [Homo sapiens]; ribosomal protein L32 [Homo sapiens]; ribosomal protein L32 [Homo sapiens]			0.000869459	2.178	HMLPSGFRK	Oxidation(M)@2	missed R-K@8	0.00578892	1087.57	544.79	1087.56	544.787	2	7	1.1.1.2098.7	22.714	9951	22.7408
36	9.22	9.22	54.07	45.93	45.93	gi|55743130; gi|55743128; gi|4506635	ribosomal protein L32 [Homo sapiens]; ribosomal protein L32 [Homo sapiens]; ribosomal protein L32 [Homo sapiens]			0	49.51	AALRPLVKPK		cleaved M-A@N-term	0.00508594	1091.72	546.869	1091.72	546.866	2	10	1.1.1.2135.6	24.4791	75827	24.3482
36	9.22	9.22	54.07	45.93	45.93	gi|55743130; gi|55743128; gi|4506635	ribosomal protein L32 [Homo sapiens]; ribosomal protein L32 [Homo sapiens]; ribosomal protein L32 [Homo sapiens]			0	49.16	AALRPLVKPK		cleaved M-A@N-term	0.00358756	1091.72	364.914	1091.72	364.913	3	10	1.1.1.2133.2	24.357	112931	24.3482
36	9.22	9.22	54.07	45.93	45.93	gi|55743130; gi|55743128; gi|4506635	ribosomal protein L32 [Homo sapiens]; ribosomal protein L32 [Homo sapiens]; ribosomal protein L32 [Homo sapiens]			0	36.6	AALRPLVKPK		cleaved M-A@N-term	0.00358756	1091.72	364.914	1091.72	364.913	3	8	1.1.1.2130.2	24.1949	112931	24.3482
36	9.22	9.22	54.07	45.93	45.93	gi|55743130; gi|55743128; gi|4506635	ribosomal protein L32 [Homo sapiens]; ribosomal protein L32 [Homo sapiens]; ribosomal protein L32 [Homo sapiens]			0	19.67	AALRPLVKPK		cleaved M-A@N-term	0.00508594	1091.72	546.869	1091.72	546.866	2	10	1.1.1.2132.6	24.3232	75827	24.3482
36	9.22	9.22	54.07	45.93	45.93	gi|55743130; gi|55743128; gi|4506635	ribosomal protein L32 [Homo sapiens]; ribosomal protein L32 [Homo sapiens]; ribosomal protein L32 [Homo sapiens]			0	5.969	AALRPLVKPK		cleaved M-A@N-term	0.00508594	1091.72	546.869	1091.72	546.866	2	8	1.1.1.2131.5	24.2542	75827	24.3482
36	9.22	9.22	54.07	45.93	45.93	gi|55743130; gi|55743128; gi|4506635	ribosomal protein L32 [Homo sapiens]; ribosomal protein L32 [Homo sapiens]; ribosomal protein L32 [Homo sapiens]			0	0.105	AALRPLVKPK		cleaved M-A@N-term	0.00358756	1091.72	364.914	1091.72	364.913	3	5	1.1.1.2136.3	24.5191	112931	24.3482
36	9.22	9.22	54.07	45.93	45.93	gi|55743130; gi|55743128; gi|4506635	ribosomal protein L32 [Homo sapiens]; ribosomal protein L32 [Homo sapiens]; ribosomal protein L32 [Homo sapiens]			0	99	FKGQILMPNIGYGSNKK	Oxidation(M)@7	missed K-G@2; missed K-K@16	0.0014406	1910.01	956.012	1910.01	956.011	2	19	1.1.1.2437.22	40.2476	32476	40.2594
36	9.22	9.22	54.07	45.93	45.93	gi|55743130; gi|55743128; gi|4506635	ribosomal protein L32 [Homo sapiens]; ribosomal protein L32 [Homo sapiens]; ribosomal protein L32 [Homo sapiens]			0	99	FKGQILMPNIGYGSNKK	Oxidation(M)@7	missed K-G@2; missed K-K@16	-0.00376803	1910	637.676	1910.01	637.677	3	21	1.1.1.2439.13	40.3391	84594	40.2594
36	9.22	9.22	54.07	45.93	45.93	gi|55743130; gi|55743128; gi|4506635	ribosomal protein L32 [Homo sapiens]; ribosomal protein L32 [Homo sapiens]; ribosomal protein L32 [Homo sapiens]			0	99	FKGQILMPNIGYGSNKK		missed K-G@2; missed K-K@16	0.000769533	1894.01	632.345	1894.01	632.345	3	21	1.1.1.2567.4	46.908	25621	46.9497
36	9.22	9.22	54.07	45.93	45.93	gi|55743130; gi|55743128; gi|4506635	ribosomal protein L32 [Homo sapiens]; ribosomal protein L32 [Homo sapiens]; ribosomal protein L32 [Homo sapiens]			0	40.33	FKGQILMPNIGYGSNKK	Oxidation(M)@7; Deamidated(N)@9	missed K-G@2; missed K-K@16	0.00444456	1911	638.006	1910.99	638.005	3	12	1.1.1.2435.17	40.1336	70972	40.2594
36	9.22	9.22	54.07	45.93	45.93	gi|55743130; gi|55743128; gi|4506635	ribosomal protein L32 [Homo sapiens]; ribosomal protein L32 [Homo sapiens]; ribosomal protein L32 [Homo sapiens]			0	99	NRKAIVERAAQLAIRVTNPNAR	Deamidated(Q)@11	missed R-K@2; missed K-A@3; missed R-A@8; missed R-V@15	0.0229406	2461.42	616.363	2461.4	616.357	4	22	1.1.1.2714.4	52.5607	9647	52.6497
36	9.22	9.22	54.07	45.93	45.93	gi|55743130; gi|55743128; gi|4506635	ribosomal protein L32 [Homo sapiens]; ribosomal protein L32 [Homo sapiens]; ribosomal protein L32 [Homo sapiens]			0	26.2	NRKAIVERAAQLAIRVTNPNAR		missed R-K@2; missed K-A@3; missed R-A@8; missed R-V@15	0.000875451	2460.42	616.111	2460.42	616.111	4	11	1.1.1.2718.8	52.7724	58436	52.6497
36	9.22	9.22	54.07	45.93	45.93	gi|55743130; gi|55743128; gi|4506635	ribosomal protein L32 [Homo sapiens]; ribosomal protein L32 [Homo sapiens]; ribosomal protein L32 [Homo sapiens]			0	1.068	NRKAIVERAAQLAIRVTNPNAR		missed R-K@2; missed K-A@3; missed R-A@8; missed R-V@15	0.0030775	2460.42	821.147	2460.42	821.146	3	9	1.1.1.2716.9	52.6687	32924	52.6497
36	9.22	9.22	54.07	45.93	45.93	gi|55743130; gi|55743128; gi|4506635	ribosomal protein L32 [Homo sapiens]; ribosomal protein L32 [Homo sapiens]; ribosomal protein L32 [Homo sapiens]			0	0.04609	PNIGYGSNKKTK	Phospho(T)@11; Acetyl(K)@12	cleaved M-P@N-term; missed K-K@9; missed K-T@10	0.0361123	1427.72	714.866	1427.68	714.848	2	8	1.1.1.2393.7	37.9158	82523	37.9408
37	8.49	8.49	13.36	10.1	8.562	gi|40354192	keratin 10 [Homo sapiens]			2	99	ALEESNYELEGK			0.00299484	1380.64	691.329	1380.64	691.328	2	18	1.1.1.2376.3	37.0048	25230	36.9368
37	8.49	8.49	13.36	10.1	8.562	gi|40354192	keratin 10 [Homo sapiens]			2	99	GSLGGGFSSGGFSGGSFSR			-0.000661587	1706.76	854.389	1706.76	854.39	2	20	1.1.1.2770.18	55.5086	11538	55.4739
37	8.49	8.49	13.36	10.1	8.562	gi|40354192	keratin 10 [Homo sapiens]			2	99	LENEIQTYR			-0.00853504	1164.57	583.292	1164.58	583.296	2	12	1.1.1.2290.9	32.5135	58571	32.5469
37	8.49	8.49	13.36	10.1	8.562	gi|40354192	keratin 10 [Homo sapiens]			2	99	NHEEEMKDLR		missed K-D@7	0.00265128	1299.59	434.204	1299.59	434.203	3	10	1.1.1.2075.2	21.4798	3019	21.4668
37	8.49	8.49	13.36	10.1	8.562	gi|40354192	keratin 10 [Homo sapiens]			0.493495	82.8	VLDELTLTK			-0.00338908	1030.59	516.301	1030.59	516.303	2	11	1.1.1.2571.3	47.1178	20267	47.1579
37	8.49	8.49	13.36	10.1	8.562	gi|40354192	keratin 10 [Homo sapiens]			0	52.45	ALEESNYELEGK	Deamidated(N)@6		0.0184699	1381.64	691.829	1381.62	691.82	2	11	1.1.1.2373.5	36.8544	2612	36.8845
37	8.49	8.49	13.36	10.1	8.562	gi|40354192	keratin 10 [Homo sapiens]			0	1.074e-09	ALEESNYELEGK	Acetyl(K)@12		0.01095	1422.66	712.338	1422.65	712.333	2	5	1.1.1.2435.20	40.1386	118023	40.0486
37	8.49	8.49	13.36	10.1	8.562	gi|40354192	keratin 10 [Homo sapiens]			0	0.07988	EELAYLK	Acetyl@N-term	cleaved T-E@N-term	0.00842879	906.478	454.246	906.47	454.242	2	7	1.1.1.2515.2	44.2454	30139	44.1798
37	8.49	8.49	13.36	10.1	8.562	gi|40354192	keratin 10 [Homo sapiens]			0	0.2539	ISSSKGSL		cleaved L-G@C-term; missed K-G@5	0.0176628	777.441	389.728	777.423	389.719	2	5	1.1.1.2428.2	39.7405	31806	39.8911
37	8.49	8.49	13.36	10.1	8.562	gi|40354192	keratin 10 [Homo sapiens]			0	0.5296	LASYLDK			-0.00111621	808.432	405.223	808.433	405.224	2	5	1.1.1.2223.2	28.996	7103	29.0411
38	8.29	8.29	35.86	27.59	22.76	gi|4506621	ribosomal protein L26 [Homo sapiens]			2	99	ANGTTVHVGIHPSK	Deamidated(N)@2; Dehydrated(T)@4		0.000917064	1399.72	700.868	1399.72	700.868	2	17	1.1.1.2219.13	28.8009	17945	28.7744
38	8.29	8.29	35.86	27.59	22.76	gi|4506621	ribosomal protein L26 [Homo sapiens]			2	99	FNPFVTSDR			-0.00130413	1081.52	541.766	1081.52	541.767	2	13	1.1.1.2546.4	45.8665	31511	46.0581
38	8.29	8.29	35.86	27.59	22.76	gi|4506621	ribosomal protein L26 [Homo sapiens]			2	99	HFNAPSHIR			0.00491852	1077.55	360.191	1077.55	360.19	3	10	1.1.1.2097.2	22.6419	129099	22.7944
38	8.29	8.29	35.86	27.59	22.76	gi|4506621	ribosomal protein L26 [Homo sapiens]			2	99	RHFNAPSHIR		missed R-H@1	0.0045028	1233.65	412.225	1233.65	412.223	3	10	1.1.1.2059.3	20.6353	7509	20.7252
38	8.29	8.29	35.86	27.59	22.76	gi|4506621	ribosomal protein L26 [Homo sapiens]			0.291579	68.75	YVIYIER			-0.00223855	954.515	478.265	954.517	478.266	2	11	1.1.1.2517.4	44.3561	57848	44.3358
38	8.29	8.29	35.86	27.59	22.76	gi|4506621	ribosomal protein L26 [Homo sapiens]			0	59.18	ANGTTVHVGIHPSK	Deamidated(N)@2		0.00314815	1417.73	473.585	1417.73	473.584	3	11	1.1.1.2134.4	24.4188	11299	24.4557
38	8.29	8.29	35.86	27.59	22.76	gi|4506621	ribosomal protein L26 [Homo sapiens]			0	0.006674	EKGKYKEETIEK	Phospho(T)@9	missed K-G@2; missed K-Y@4; missed K-E@6	0.0306529	1560.77	521.265	1560.74	521.255	3	5	1.1.1.2440.7	40.3829	2670	40.4196
38	8.29	8.29	35.86	27.59	22.76	gi|4506621	ribosomal protein L26 [Homo sapiens]			0	99	FNPFVTSDR			-0.000449661	1081.52	541.767	1081.52	541.767	2	13	1.1.1.2555.3	46.327	50408	46.3704
38	8.29	8.29	35.86	27.59	22.76	gi|4506621	ribosomal protein L26 [Homo sapiens]			0	1.988	FNPFVTSDR	Deamidated(N)@2		0.0190533	1082.52	542.268	1082.5	542.259	2	8	1.1.1.2560.3	46.5911	26024	46.3704
38	8.29	8.29	35.86	27.59	22.76	gi|4506621	ribosomal protein L26 [Homo sapiens]			0	1.356	FNPFVTSDR			-0.00130413	1081.52	541.766	1081.52	541.767	2	8	1.1.1.2549.2	46.0147	31511	46.0581
38	8.29	8.29	35.86	27.59	22.76	gi|4506621	ribosomal protein L26 [Homo sapiens]			0	0.3733	FNPFVTSDR	Carbamidomethyl@N-term		0.00724645	1138.55	570.281	1138.54	570.278	2	8	1.1.1.2602.6	48.7459	12833	48.7318
38	8.29	8.29	35.86	27.59	22.76	gi|4506621	ribosomal protein L26 [Homo sapiens]			0	99	HFNAPSHIR			0.00491852	1077.55	360.191	1077.55	360.19	3	13	1.1.1.2100.2	22.8045	129099	22.7944
38	8.29	8.29	35.86	27.59	22.76	gi|4506621	ribosomal protein L26 [Homo sapiens]			0	99	HFNAPSHIR			0.00506136	1077.55	539.783	1077.55	539.781	2	13	1.1.1.2099.7	22.766	47292	22.7944
38	8.29	8.29	35.86	27.59	22.76	gi|4506621	ribosomal protein L26 [Homo sapiens]			0	97.29	RHFNAPSHIR		missed R-H@1	0.0045028	1233.65	412.225	1233.65	412.223	3	8	1.1.1.2062.3	20.7951	7509	20.7252
38	8.29	8.29	35.86	27.59	22.76	gi|4506621	ribosomal protein L26 [Homo sapiens]			0	37.44	YVIYIER			-0.0038672	954.514	478.264	954.517	478.266	2	10	1.1.1.2514.3	44.1918	59864	44.3358
39	8.15	8.15	16.2	7.465	7.465	gi|55956788	nucleolin [Homo sapiens]			2	99	EVFEDAAEIR			-0.00146969	1177.56	589.787	1177.56	589.788	2	17	1.1.1.2525.3	44.7613	40528	44.8047
39	8.15	8.15	16.2	7.465	7.465	gi|55956788	nucleolin [Homo sapiens]			2	99	GFGFVDFNSEEDAK			-0.00196489	1560.67	781.343	1560.67	781.344	2	20	1.1.1.2966.2	62.8497	4807	62.7828
39	8.15	8.15	16.2	7.465	7.465	gi|55956788	nucleolin [Homo sapiens]			2	99	GLSEDTTEETLKESFDGSVR		missed K-E@12	-0.000126306	2199.02	734.013	2199.02	734.013	3	25	1.1.1.2816.2	57.4817	11910	57.4629
39	8.15	8.15	16.2	7.465	7.465	gi|55956788	nucleolin [Homo sapiens]			2	99	TGISDVFAK			0.00197198	936.494	469.254	936.492	469.253	2	14	1.1.1.2539.3	45.4961	22252	45.4316
39	8.15	8.15	16.2	7.465	7.465	gi|55956788	nucleolin [Homo sapiens]			0.0840728	33.37	NDLAVVDVR			-0.0073716	999.528	500.771	999.535	500.775	2	10	1.1.1.2443.10	40.5495	28603	40.4736
39	8.15	8.15	16.2	7.465	7.465	gi|55956788	nucleolin [Homo sapiens]			0.0629839	26.76	VTLDWAKPK			-0.000926716	1056.6	529.305	1056.6	529.306	2	10	1.1.1.2420.5	39.3314	36682	39.576
39	8.15	8.15	16.2	7.465	7.465	gi|55956788	nucleolin [Homo sapiens]			0	0.002086	EAMEDGEIDGNKVTLDWAKPK	Deamidated(N)@11	missed K-V@12	0.0229378	2346.13	1174.07	2346.1	1174.06	2	6	1.1.1.2725.17	53.1642	4803	53.0707
39	8.15	8.15	16.2	7.465	7.465	gi|55956788	nucleolin [Homo sapiens]			0	0.8676	EVFEDAAEIR	Deamidated(R)@10		0.0293848	1178.57	590.295	1178.55	590.28	2	9	1.1.1.2521.3	44.5559	13731	44.8047
39	8.15	8.15	16.2	7.465	7.465	gi|55956788	nucleolin [Homo sapiens]			0	2.56	GGFGGRGRGGFGGR	Arg->GluSA(R)@8	missed R-G@6; missed R-G@8	0.00533206	1250.6	417.873	1250.59	417.871	3	8	1.1.1.2098.2	22.6974	23884	22.5795
39	8.15	8.15	16.2	7.465	7.465	gi|55956788	nucleolin [Homo sapiens]			0	99	GLSEDTTEETLKESFDGSVR		missed K-E@12	-0.000126306	2199.02	734.013	2199.02	734.013	3	22	1.1.1.2819.3	57.6324	11910	57.4629
39	8.15	8.15	16.2	7.465	7.465	gi|55956788	nucleolin [Homo sapiens]			0	0.03297	KAAATPAK		missed K-A@1	-0.0107724	756.439	379.227	756.449	379.232	2	4	1.1.1.3728.2	83.1855	4233	83.2123
39	8.15	8.15	16.2	7.465	7.465	gi|55956788	nucleolin [Homo sapiens]			0	0.006958	SQPSKTLFVKGLSEDTTEETLK	Phospho(T)@6	missed K-T@5; missed K-G@10	0.0100208	2517.23	840.086	2517.23	840.082	3	6	1.1.1.3165.2	68.5955	7716	68.5239
40	8.01	8.01	28.4	20.62	20.62	gi|4506663; gi|15431306	ribosomal protein L8 [Homo sapiens]; ribosomal protein L8 [Homo sapiens]			2	99	ASGNYATVISHNPETK			0.0035058	1687.82	844.917	1687.82	844.916	2	17	1.1.1.2287.19	32.3702	92225	32.4402
40	8.01	8.01	28.4	20.62	20.62	gi|4506663; gi|15431306	ribosomal protein L8 [Homo sapiens]; ribosomal protein L8 [Homo sapiens]			2	99	AVVGVVAGGGR			0.00341512	940.549	471.282	940.545	471.28	2	14	1.1.1.2183.2	26.9088	15521	26.9422
40	8.01	8.01	28.4	20.62	20.62	gi|4506663; gi|15431306	ribosomal protein L8 [Homo sapiens]; ribosomal protein L8 [Homo sapiens]			2	99	GVAMNPVEHPFGGGN	Oxidation(M)@4	cleaved N-H@C-term	-0.00138203	1497.67	749.84	1497.67	749.841	2	24	1.1.1.2425.5	39.6149	51798	39.576
40	8.01	8.01	28.4	20.62	20.62	gi|4506663; gi|15431306	ribosomal protein L8 [Homo sapiens]; ribosomal protein L8 [Homo sapiens]			2	99	GVAMNPVEHPFGGGNHQHIGKPSTIR	Oxidation(H)@16		0.00450769	2752.37	918.463	2752.36	918.461	3	18	1.1.1.2399.23	38.2524	34257	38.3162
40	8.01	8.01	28.4	20.62	20.62	gi|4506663; gi|15431306	ribosomal protein L8 [Homo sapiens]; ribosomal protein L8 [Homo sapiens]			0.0105502	5.524	VVFRDPYR		missed R-D@4	-0.00183768	1050.56	526.287	1050.56	526.288	2	8	1.1.1.2350.2	35.6357	53706	35.6808
40	8.01	8.01	28.4	20.62	20.62	gi|4506663; gi|15431306	ribosomal protein L8 [Homo sapiens]; ribosomal protein L8 [Homo sapiens]			0.00305075	45.87	GNYATVISHNPETK		cleaved S-G@N-term	0.00167045	1529.75	765.882	1529.75	765.881	2	11	1.1.1.2287.17	32.3668	774	32.281
40	8.01	8.01	28.4	20.62	20.62	gi|4506663; gi|15431306	ribosomal protein L8 [Homo sapiens]; ribosomal protein L8 [Homo sapiens]			0.000434512	20.92	GIVKDIIHDPGR		missed K-D@4	-1.00887	1317.73	440.25	1318.74	440.586	3	10	1.1.1.2404.4	38.4875	27375	38.3162
40	8.01	8.01	28.4	20.62	20.62	gi|4506663; gi|15431306	ribosomal protein L8 [Homo sapiens]; ribosomal protein L8 [Homo sapiens]			0	99	ASGNYATVISHNPETK			-9.40882e-05	1687.82	563.613	1687.82	563.613	3	15	1.1.1.2290.8	32.5118	135394	32.4402
40	8.01	8.01	28.4	20.62	20.62	gi|4506663; gi|15431306	ribosomal protein L8 [Homo sapiens]; ribosomal protein L8 [Homo sapiens]			0	96.45	ASGNYATVISHNPETK			-9.40882e-05	1687.82	563.613	1687.82	563.613	3	13	1.1.1.2287.9	32.3535	135394	32.4402
40	8.01	8.01	28.4	20.62	20.62	gi|4506663; gi|15431306	ribosomal protein L8 [Homo sapiens]; ribosomal protein L8 [Homo sapiens]			0	99	GVAMNPVEHPFGGGN	Oxidation(M)@4	cleaved N-H@C-term	-0.00138203	1497.67	749.84	1497.67	749.841	2	19	1.1.1.2422.15	39.4481	49782	39.576
40	8.01	8.01	28.4	20.62	20.62	gi|4506663; gi|15431306	ribosomal protein L8 [Homo sapiens]; ribosomal protein L8 [Homo sapiens]			0	99	GVAMNPVEHPFGGGNHQHIGKPSTIR	Oxidation(M)@4; Oxidation(H)@16		-0.00444048	2768.35	693.095	2768.36	693.096	4	21	1.1.1.2321.4	34.1423	21771	34.2211
40	8.01	8.01	28.4	20.62	20.62	gi|4506663; gi|15431306	ribosomal protein L8 [Homo sapiens]; ribosomal protein L8 [Homo sapiens]			0	96.2	GVAMNPVEHPFGGGNHQHIGKPSTIR	Oxidation(F)@11		-0.00404803	2752.36	551.479	2752.36	551.48	5	15	1.1.1.2399.10	38.2307	49964	38.3162
40	8.01	8.01	28.4	20.62	20.62	gi|4506663; gi|15431306	ribosomal protein L8 [Homo sapiens]; ribosomal protein L8 [Homo sapiens]			0	21.11	GVAMNPVEHPFGGGNHQHIGKPSTIR	Oxidation(H)@16		-0.000600507	2752.36	459.734	2752.36	459.734	6	12	1.1.1.2401.8	38.3346	24460	38.3162
40	8.01	8.01	28.4	20.62	20.62	gi|4506663; gi|15431306	ribosomal protein L8 [Homo sapiens]; ribosomal protein L8 [Homo sapiens]			0	3.685	VVFRDPYR		missed R-D@4	-0.00140193	1050.56	351.194	1050.56	351.194	3	9	1.1.1.2352.2	35.7435	76154	35.7852
40	8.01	8.01	28.4	20.62	20.62	gi|4506663; gi|15431306	ribosomal protein L8 [Homo sapiens]; ribosomal protein L8 [Homo sapiens]			0	0.4141	VVFRDPYR		missed R-D@4	-0.00183768	1050.56	526.287	1050.56	526.288	2	6	1.1.1.2346.2	35.4283	56523	35.6808
40	8.01	8.01	28.4	20.62	20.62	gi|4506663; gi|15431306	ribosomal protein L8 [Homo sapiens]; ribosomal protein L8 [Homo sapiens]			0	0.1789	VVFRDPYR	Deamidated(R)@4	missed R-D@4	0.0178017	1051.56	351.528	1051.55	351.522	3	8	1.1.1.2349.2	35.5851	39442	35.6808
41	8.01	8.01	37.2	28.66	28.66	gi|4506901	splicing factor, arginine/serine-rich 3 [Homo sapiens]			2	99	AFGYYGPLR			-0.000193936	1042.52	522.269	1042.52	522.269	2	14	1.1.1.2603.2	48.7933	170060	48.8367
41	8.01	8.01	37.2	28.66	28.66	gi|4506901	splicing factor, arginine/serine-rich 3 [Homo sapiens]			2	99	NPPGFAFVEFEDPR			0.00153291	1620.76	811.387	1620.76	811.386	2	16	1.1.1.3465.4	74.7467	9407	74.8312
41	8.01	8.01	37.2	28.66	28.66	gi|4506901	splicing factor, arginine/serine-rich 3 [Homo sapiens]			2	99	NPPGFAFVEFEDPRDAADAVR		missed R-D@14	0.999115	2320.09	774.371	2319.09	774.038	3	19	1.1.1.3485.3	75.7976	10254	75.9578
41	8.01	8.01	37.2	28.66	28.66	gi|4506901	splicing factor, arginine/serine-rich 3 [Homo sapiens]			2	99	VYVGNLGNNGNKTELER	Deamidated(N)@9	missed K-T@12	-0.000961885	1876.93	626.65	1876.93	626.65	3	22	1.1.1.2420.9	39.3448	90439	39.2618
41	8.01	8.01	37.2	28.66	28.66	gi|4506901	splicing factor, arginine/serine-rich 3 [Homo sapiens]			0.00921731	4.998	SVWVAR			0.000311079	716.397	359.206	716.397	359.206	2	6	1.1.1.2224.2	29.0488	20893	29.0939
41	8.01	8.01	37.2	28.66	28.66	gi|4506901	splicing factor, arginine/serine-rich 3 [Homo sapiens]			0	0.03005	GPPPSWGR			0.00275014	852.427	427.221	852.424	427.219	2	4	1.1.1.2155.2	25.4239	10516	25.3622
41	8.01	8.01	37.2	28.66	28.66	gi|4506901	splicing factor, arginine/serine-rich 3 [Homo sapiens]			0	5.32	NPPGFAFVEFEDPR	Deamidated(N)@1		0.0223751	1621.76	811.889	1621.74	811.878	2	10	1.1.1.3451.6	74.1544	4992	74.1844
41	8.01	8.01	37.2	28.66	28.66	gi|4506901	splicing factor, arginine/serine-rich 3 [Homo sapiens]			0	99	NPPGFAFVEFEDPRDAADAVR		missed R-D@14	0.00560931	2319.1	774.04	2319.09	774.038	3	14	1.1.1.3490.4	75.9701	19458	75.9578
41	8.01	8.01	37.2	28.66	28.66	gi|4506901	splicing factor, arginine/serine-rich 3 [Homo sapiens]			0	68.18	NPPGFAFVEFEDPRDAADAVR		missed R-D@14	0.00560931	2319.1	774.04	2319.09	774.038	3	12	1.1.1.3495.3	76.1873	12554	76.1242
41	8.01	8.01	37.2	28.66	28.66	gi|4506901	splicing factor, arginine/serine-rich 3 [Homo sapiens]			0	99	VYVGNLGNNGNKTELER	Deamidated(N)@9	missed K-T@12	-4.63758e-05	1876.93	626.65	1876.93	626.65	3	17	1.1.1.2401.16	38.3546	28281	38.4232
41	8.01	8.01	37.2	28.66	28.66	gi|4506901	splicing factor, arginine/serine-rich 3 [Homo sapiens]			0	99	VYVGNLGNNGNKTELER	Deamidated(N)@9	missed K-T@12	0.00262316	1876.93	939.472	1876.93	939.471	2	22	1.1.1.2416.7	39.1522	35183	39.3141
41	8.01	8.01	37.2	28.66	28.66	gi|4506901	splicing factor, arginine/serine-rich 3 [Homo sapiens]			0	99	VYVGNLGNNGNKTELER	Deamidated(N)@9	missed K-T@12	-0.000961885	1876.93	626.65	1876.93	626.65	3	21	1.1.1.2417.10	39.1911	90439	39.2618
41	8.01	8.01	37.2	28.66	28.66	gi|4506901	splicing factor, arginine/serine-rich 3 [Homo sapiens]			0	99	VYVGNLGNNGNKTELER	Deamidated(N)@9	missed K-T@12	0.00262316	1876.93	939.472	1876.93	939.471	2	22	1.1.1.2419.11	39.2991	35183	39.3141
41	8.01	8.01	37.2	28.66	28.66	gi|4506901	splicing factor, arginine/serine-rich 3 [Homo sapiens]			0	75.71	VYVGNLGNNGNKTELER	Deamidated(N)@9; Deamidated(N)@11	missed K-T@12	0.0198053	1877.93	939.973	1877.91	939.963	2	13	1.1.1.2404.16	38.5209	8365	38.5293
42	8	8	22.71	17.67	17.67	gi|4506667; gi|16933546	ribosomal protein P0 [Homo sapiens]; ribosomal protein P0 [Homo sapiens]			2	99	AGAIAPCEVTVPAQNTGLGPEK	Carbamidomethyl(C)@7		2.03522	2181.13	728.051	2179.09	727.372	3	19	1.1.1.2701.4	51.931	3630	51.966
42	8	8	22.71	17.67	17.67	gi|4506667; gi|16933546	ribosomal protein P0 [Homo sapiens]; ribosomal protein P0 [Homo sapiens]			2	99	CFIVGADNVGSK	Carbamidomethyl(C)@1		0.00345196	1265.61	633.813	1265.61	633.811	2	14	1.1.1.2444.7	40.5977	44070	40.5274
42	8	8	22.71	17.67	17.67	gi|4506667; gi|16933546	ribosomal protein P0 [Homo sapiens]; ribosomal protein P0 [Homo sapiens]			2	99	IIQLLDDYPK			-0.00435478	1216.67	609.34	1216.67	609.342	2	15	1.1.1.2873.2	60.0926	3629	60.0212
42	8	8	22.71	17.67	17.67	gi|4506667; gi|16933546	ribosomal protein P0 [Homo sapiens]; ribosomal protein P0 [Homo sapiens]			2	99	TSFFQALGITTK			0.00234808	1312.71	657.36	1312.7	657.359	2	20	1.1.1.3559.2	78.9231	4626	78.912
42	8	8	22.71	17.67	17.67	gi|4506667; gi|16933546	ribosomal protein P0 [Homo sapiens]; ribosomal protein P0 [Homo sapiens]			0	99	AGAIAPCEVTVPAQNTGLGPEK	Carbamidomethyl(C)@7		0.00425859	2179.1	727.374	2179.09	727.372	3	16	1.1.1.2698.3	51.7698	19243	51.966
42	8	8	22.71	17.67	17.67	gi|4506667; gi|16933546	ribosomal protein P0 [Homo sapiens]; ribosomal protein P0 [Homo sapiens]			0	99	AGAIAPCEVTVPAQNTGLGPEK	Carbamidomethyl(C)@7		0.00125227	2179.1	1090.56	2179.09	1090.55	2	24	1.1.1.2702.12	52.008	27005	52.0181
42	8	8	22.71	17.67	17.67	gi|4506667; gi|16933546	ribosomal protein P0 [Homo sapiens]; ribosomal protein P0 [Homo sapiens]			0	99	AGAIAPCEVTVPAQNTGLGPEK	Carbamidomethyl(C)@7		0.00206138	2179.1	727.373	2179.09	727.372	3	24	1.1.1.2707.9	52.2453	24910	52.1742
42	8	8	22.71	17.67	17.67	gi|4506667; gi|16933546	ribosomal protein P0 [Homo sapiens]; ribosomal protein P0 [Homo sapiens]			0	99	AGAIAPCEVTVPAQNTGLGPEK	Carbamidomethyl(C)@7		0.0022288	2179.1	1090.56	2179.09	1090.55	2	22	1.1.1.2708.13	52.3194	30782	52.2264
42	8	8	22.71	17.67	17.67	gi|4506667; gi|16933546	ribosomal protein P0 [Homo sapiens]; ribosomal protein P0 [Homo sapiens]			0	99	AGAIAPCEVTVPAQNTGLGPEK	Delta:H(2)C(2)@N-term; Carbamidomethyl(C)@7		-0.00444917	2205.11	736.042	2205.11	736.044	3	28	1.1.1.2731.7	53.4847	10456	53.4375
42	8	8	22.71	17.67	17.67	gi|4506667; gi|16933546	ribosomal protein P0 [Homo sapiens]; ribosomal protein P0 [Homo sapiens]			0	99	AGAIAPCEVTVPAQNTGLGPEK	Delta:H(2)C(2)@N-term; Carbamidomethyl(C)@7		-0.00655682	2205.1	1103.56	2205.11	1103.56	2	26	1.1.1.2735.7	53.6932	10732	53.5418
42	8	8	22.71	17.67	17.67	gi|4506667; gi|16933546	ribosomal protein P0 [Homo sapiens]; ribosomal protein P0 [Homo sapiens]			0	99	AGAIAPCEVTVPAQNTGLGPEK	Delta:H(2)C(2)@N-term; Carbamidomethyl(C)@7		-0.00444917	2205.11	736.042	2205.11	736.044	3	25	1.1.1.2737.5	53.7758	11182	53.6983
42	8	8	22.71	17.67	17.67	gi|4506667; gi|16933546	ribosomal protein P0 [Homo sapiens]; ribosomal protein P0 [Homo sapiens]			0	99	AGAIAPCEVTVPAQNTGLGPEK	Delta:H(2)C(2)@N-term; Carbamidomethyl(C)@7		-0.00655682	2205.1	1103.56	2205.11	1103.56	2	21	1.1.1.2738.6	53.8415	10732	53.5418
42	8	8	22.71	17.67	17.67	gi|4506667; gi|16933546	ribosomal protein P0 [Homo sapiens]; ribosomal protein P0 [Homo sapiens]			0	99	AGAIAPCEVTVPAQNTGLGPEK	Carbamidomethyl(C)@7		4.01893	2183.11	728.712	2179.09	727.372	3	17	1.1.1.2704.3	52.1021	1646	52.0181
42	8	8	22.71	17.67	17.67	gi|4506667; gi|16933546	ribosomal protein P0 [Homo sapiens]; ribosomal protein P0 [Homo sapiens]			0	99	AGAIAPCEVTVPAQNTGLGPEK	Delta:H(2)C(2)@N-term; Carbamidomethyl(C)@7; Deamidated(Q)@14		0.0206307	2206.12	1104.07	2206.09	1104.05	2	17	1.1.1.2732.18	53.5335	7965	53.5418
42	8	8	22.71	17.67	17.67	gi|4506667; gi|16933546	ribosomal protein P0 [Homo sapiens]; ribosomal protein P0 [Homo sapiens]			0	0.00377	MPREDRATWKSNYFLKIIQLLDDYPKCFIVGADNVGSK	Acetyl(K)@16; Acetyl(K)@26; Carbamidomethyl(C)@27; Phospho(S)@37	missed R-E@3; missed R-A@6; missed K-S@10; missed K-I@16; missed K-C@26	0.0593458	4651.32	776.228	4651.26	776.218	6	7	1.1.1.2194.7	27.5119	51971	27.5169
42	8	8	22.71	17.67	17.67	gi|4506667; gi|16933546	ribosomal protein P0 [Homo sapiens]; ribosomal protein P0 [Homo sapiens]			0	0.003752	MPREDRATWKSNYFLKIIQLLDDYPKCFIVGADNVGSK	Acetyl(K)@16; Acetyl(K)@26; Carbamidomethyl(C)@27; Phospho(S)@37	missed R-E@3; missed R-A@6; missed K-S@10; missed K-I@16; missed K-C@26	0.0593458	4651.32	776.228	4651.26	776.218	6	7	1.1.1.2197.7	27.6576	51971	27.5169
43	7.8	7.8	51.63	27.44	22.79	gi|78000183; gi|78000181	ribosomal protein L14 [Homo sapiens]; ribosomal protein L14 [Homo sapiens]			2	99	GTAAAAAAAAAAKV	GlyGly(K)@13	cleaved V-P@C-term; missed K-V@13	-0.00143534	1227.66	614.835	1227.66	614.836	2	21	1.1.1.2469.2	41.8975	21702	41.832
43	7.8	7.8	51.63	27.44	22.79	gi|78000183; gi|78000181	ribosomal protein L14 [Homo sapiens]; ribosomal protein L14 [Homo sapiens]			2	99	KAPGTKGTAAAAAAAAAAKVPAKKI	Oxidation(P)@21; Acetyl(K)@23; Acetyl(K)@24	cleaved I-T@C-term; missed K-A@1; missed K-G@6; missed K-V@19; missed K-K@23; missed K-I@24	0.00839364	2333.35	584.345	2333.34	584.343	4	19	1.1.1.2441.10	40.4418	93300	40.3659
43	7.8	7.8	51.63	27.44	22.79	gi|78000183; gi|78000181	ribosomal protein L14 [Homo sapiens]; ribosomal protein L14 [Homo sapiens]			2	99	LVAIVDVIDQNR			-0.0023448	1353.76	677.887	1353.76	677.888	2	15	1.1.1.3122.4	66.8378	3430	66.7742
43	7.8	7.8	51.63	27.44	22.79	gi|78000183; gi|78000181	ribosomal protein L14 [Homo sapiens]; ribosomal protein L14 [Homo sapiens]			1.79588	99	VAYVSFGPHAGK			-0.00276139	1231.63	616.823	1231.64	616.825	2	13	1.1.1.2390.4	37.7462	75518	37.9939
43	7.8	7.8	51.63	27.44	22.79	gi|78000183; gi|78000181	ribosomal protein L14 [Homo sapiens]; ribosomal protein L14 [Homo sapiens]			0.00130484	0.7256	RQAMPFK		missed R-Q@1	-0.00019584	876.464	439.239	876.464	439.239	2	4	1.1.1.2136.5	24.5224	10202	24.6158
43	7.8	7.8	51.63	27.44	22.79	gi|78000183; gi|78000181	ribosomal protein L14 [Homo sapiens]; ribosomal protein L14 [Homo sapiens]			0.000869459	72.84	CMQLTDFILK	Carbamidomethyl(C)@1; Deamidated(Q)@3; Dehydrated(T)@5		-0.00180983	1250.6	626.308	1250.6	626.309	2	13	1.1.1.3597.2	80.731	9561	80.6837
43	7.8	7.8	51.63	27.44	22.79	gi|78000183; gi|78000181	ribosomal protein L14 [Homo sapiens]; ribosomal protein L14 [Homo sapiens]			0	0.04308	ALLKASPKK	Phospho(S)@6	cleaved A-A@N-term; missed K-A@4; missed K-K@8	-0.0152412	1034.57	518.294	1034.59	518.302	2	7	1.1.1.2434.3	40.0677	107547	40.1537
43	7.8	7.8	51.63	27.44	22.79	gi|78000183; gi|78000181	ribosomal protein L14 [Homo sapiens]; ribosomal protein L14 [Homo sapiens]			0	0.01241	ATGQKAAPAPK	Deamidated(Q)@4	missed K-A@5	0.00384689	1039.57	520.792	1039.57	520.79	2	6	1.1.1.2050.2	20.1649	24361	20.1917
43	7.8	7.8	51.63	27.44	22.79	gi|78000183; gi|78000181	ribosomal protein L14 [Homo sapiens]; ribosomal protein L14 [Homo sapiens]			0	0.07275	IEARER	Acetyl@N-term	missed R-E@4	-0.00805672	814.422	408.218	814.43	408.222	2	6	1.1.1.2443.6	40.5428	280812	40.4736
43	7.8	7.8	51.63	27.44	22.79	gi|78000183; gi|78000181	ribosomal protein L14 [Homo sapiens]; ribosomal protein L14 [Homo sapiens]			0	0.05219	IEARER		missed R-E@4	-0.00936055	772.41	387.212	772.419	387.217	2	3	1.1.1.2405.2	38.5385	80117	38.6345
43	7.8	7.8	51.63	27.44	22.79	gi|78000183; gi|78000181	ribosomal protein L14 [Homo sapiens]; ribosomal protein L14 [Homo sapiens]			0	0.08283	KADINTKWAATRWAK	Acetyl(K)@7	cleaved Q-K@N-term; missed K-A@1; missed K-W@7; missed R-W@12	-0.0159789	1800.95	901.481	1800.96	901.489	2	9	1.1.1.2081.3	21.8311	47415	21.7839
43	7.8	7.8	51.63	27.44	22.79	gi|78000183; gi|78000181	ribosomal protein L14 [Homo sapiens]; ribosomal protein L14 [Homo sapiens]			0	4.011	KAPGTKGTAAAAAAAAAAKVPAKK	Arg-add@N-term; Oxidation(P)@3; Acetyl(K)@6	missed K-A@1; missed K-G@6; missed K-V@19; missed K-K@23	0.00994786	2334.36	584.597	2334.35	584.595	4	13	1.1.1.2438.9	40.2791	13175	40.3659
43	7.8	7.8	51.63	27.44	22.79	gi|78000183; gi|78000181	ribosomal protein L14 [Homo sapiens]; ribosomal protein L14 [Homo sapiens]			0	99	KAPGTKGTAAAAAAAAAAKVPAKKI	Oxidation(P)@21; Acetyl(K)@23; Acetyl(K)@24	cleaved I-T@C-term; missed K-A@1; missed K-G@6; missed K-V@19; missed K-K@23; missed K-I@24	0.0125627	2333.36	778.793	2333.34	778.788	3	19	1.1.1.2440.19	40.4029	34009	40.3659
43	7.8	7.8	51.63	27.44	22.79	gi|78000183; gi|78000181	ribosomal protein L14 [Homo sapiens]; ribosomal protein L14 [Homo sapiens]			0	99	KAPGTKGTAAAAAAAAAAKVPAKKI	Oxidation(P)@21; Acetyl(K)@23; Acetyl(K)@24	cleaved I-T@C-term; missed K-A@1; missed K-G@6; missed K-V@19; missed K-K@23; missed K-I@24	0.00838592	2333.35	467.678	2333.34	467.676	5	18	1.1.1.2442.7	40.4907	116742	40.3659
43	7.8	7.8	51.63	27.44	22.79	gi|78000183; gi|78000181	ribosomal protein L14 [Homo sapiens]; ribosomal protein L14 [Homo sapiens]			0	0.002012	QAWQKADINTKWAATRWAKK	Phospho(T)@10	missed K-A@5; missed K-W@11; missed R-W@16; missed K-K@19	-0.00105151	2480.25	827.756	2480.25	827.757	3	5	1.1.1.2779.6	55.9762	3563	56.0539
43	7.8	7.8	51.63	27.44	22.79	gi|78000183; gi|78000181	ribosomal protein L14 [Homo sapiens]; ribosomal protein L14 [Homo sapiens]			0	12.34	VAYVSFGPHAGK			-0.00425694	1231.63	411.551	1231.64	411.552	3	10	1.1.1.2391.2	37.7921	119518	37.888
44	7.06	7.06	39.75	20.19	20.19	gi|5174447	guanine nucleotide binding protein (G protein), beta polypeptide 2-like 1 [Homo sapiens]			2	99	IIVDELKQEVISTSSK		missed K-Q@7	0.00138172	1787.99	895.002	1787.99	895.001	2	21	1.1.1.2833.10	58.3822	8155	58.3023
44	7.06	7.06	39.75	20.19	20.19	gi|5174447	guanine nucleotide binding protein (G protein), beta polypeptide 2-like 1 [Homo sapiens]			2	99	TNHIGHTGYLNTVTVSPDGSLCASGGK	Carbamidomethyl(C)@22		1.00144	2743.3	915.442	2742.3	915.108	3	23	1.1.1.2535.12	45.3154	9784	45.2224
44	7.06	7.06	39.75	20.19	20.19	gi|5174447	guanine nucleotide binding protein (G protein), beta polypeptide 2-like 1 [Homo sapiens]			1.65758	99	VWQVTIGTR			-0.00438198	1058.58	530.299	1058.59	530.301	2	13	1.1.1.2579.4	47.5396	11350	47.4705
44	7.06	7.06	39.75	20.19	20.19	gi|5174447	guanine nucleotide binding protein (G protein), beta polypeptide 2-like 1 [Homo sapiens]			1.18709	97.41	YWLCAATGPSIK	Carbamidomethyl(C)@4		-0.00425235	1365.67	683.843	1365.68	683.845	2	11	1.1.1.2782.4	56.1175	4434	56.0539
44	7.06	7.06	39.75	20.19	20.19	gi|5174447	guanine nucleotide binding protein (G protein), beta polypeptide 2-like 1 [Homo sapiens]			0.116339	44.58	IWDLEGK			-0.00147954	859.442	430.728	859.444	430.729	2	9	1.1.1.2509.2	43.935	8106	43.8678
44	7.06	7.06	39.75	20.19	20.19	gi|5174447	guanine nucleotide binding protein (G protein), beta polypeptide 2-like 1 [Homo sapiens]			0.0675262	30.47	DETNYGIPQR			0.00286317	1191.55	596.785	1191.55	596.783	2	8	1.1.1.2288.6	32.4018	5922	32.4402
44	7.06	7.06	39.75	20.19	20.19	gi|5174447	guanine nucleotide binding protein (G protein), beta polypeptide 2-like 1 [Homo sapiens]			0.0296531	15.55	LWDLTTGTTTR			0.00179176	1263.65	632.831	1263.65	632.83	2	10	1.1.1.2702.3	51.978	6314	51.966
44	7.06	7.06	39.75	20.19	20.19	gi|5174447	guanine nucleotide binding protein (G protein), beta polypeptide 2-like 1 [Homo sapiens]			0	0.01663	DKTIIMWKLTR	Acetyl(K)@2; Phospho(T)@3; Oxidation(M)@6	missed K-T@2; missed K-L@8	0.000852704	1541.77	771.891	1541.77	771.891	2	7	1.1.1.2605.7	48.9245	35092	48.8367
44	7.06	7.06	39.75	20.19	20.19	gi|5174447	guanine nucleotide binding protein (G protein), beta polypeptide 2-like 1 [Homo sapiens]			0	99	IIVDELKQEVISTSSK		missed K-Q@7	0.00376623	1787.99	597.005	1787.99	597.003	3	25	1.1.1.2831.2	58.2606	6919	58.3023
44	7.06	7.06	39.75	20.19	20.19	gi|5174447	guanine nucleotide binding protein (G protein), beta polypeptide 2-like 1 [Homo sapiens]			0	0.0005169	VWNLANCKLKTNHIGHTGYLNTVTVSPDGSLCASGGKDGQAMLWDLNEGK	Carbamidomethyl(C)@7; Acetyl(K)@10; Carbamidomethyl(C)@32	missed K-L@8; missed K-T@10; missed K-D@37	-0.0148634	5468.62	684.585	5468.63	684.587	8	5	1.1.1.1503.4	11.8681	25262	11.8197
45	6.78	6.78	46.84	30.38	30.38	gi|4506681	ribosomal protein S11 [Homo sapiens]			2	99	DVQIGDIVTVGECRPLSK	Carbamidomethyl(C)@13		0.00148221	1985.03	993.521	1985.03	993.52	2	25	1.1.1.2896.19	61.1368	13733	61.0925
45	6.78	6.78	46.84	30.38	30.38	gi|4506681	ribosomal protein S11 [Homo sapiens]			2	99	RDYLHYIR		missed R-D@1	-0.00189447	1134.59	568.303	1134.59	568.304	2	13	1.1.1.2386.7	37.5344	54046	37.4112
45	6.78	6.78	46.84	30.38	30.38	gi|4506681	ribosomal protein S11 [Homo sapiens]			1.5376	98.87	EAIEGTYIDKK		missed K-K@10	-0.0018618	1265.65	633.832	1265.65	633.832	2	13	1.1.1.2212.6	28.4331	19914	28.4581
45	6.78	6.78	46.84	30.38	30.38	gi|4506681	ribosomal protein S11 [Homo sapiens]			1.00436	99	NMSVHLSPCFR	Carbamidomethyl(C)@9		0.999634	1347.62	674.818	1346.62	674.318	2	16	1.1.1.2502.2	43.6028	11805	43.6078
45	6.78	6.78	46.84	30.38	30.38	gi|4506681	ribosomal protein S11 [Homo sapiens]			0.145087	51.26	DYLHYIR			-0.00259471	978.49	490.252	978.492	490.253	2	9	1.1.1.2473.6	42.1064	27064	42.0925
45	6.78	6.78	46.84	30.38	30.38	gi|4506681	ribosomal protein S11 [Homo sapiens]			0.0974532	39.95	ILSGVVTK			-0.000414347	815.511	408.763	815.512	408.763	2	7	1.1.1.2238.3	29.7848	11693	29.8248
45	6.78	6.78	46.84	30.38	30.38	gi|4506681	ribosomal protein S11 [Homo sapiens]			0	99	DVQIGDIVTVGECRPLSK	Carbamidomethyl(C)@13		0.00377021	1985.03	662.684	1985.03	662.682	3	19	1.1.1.2897.4	61.1562	11141	61.0925
45	6.78	6.78	46.84	30.38	30.38	gi|4506681	ribosomal protein S11 [Homo sapiens]			0	0.2127	DVQIGDIVTVGECRPLSK	Oxidation(D)@6; Carbamidomethyl(C)@13		0.00951894	2001.03	668.017	2001.02	668.014	3	10	1.1.1.2329.8	34.5744	30440	34.4819
45	6.78	6.78	46.84	30.38	30.38	gi|4506681	ribosomal protein S11 [Homo sapiens]			0	0.0511	KCPFTGNVSIR	Carbamidomethyl(C)@2	missed K-C@1	-0.00620571	1277.65	639.832	1277.66	639.835	2	5	1.1.1.2361.13	36.2304	11924	36.4665
45	6.78	6.78	46.84	30.38	30.38	gi|4506681	ribosomal protein S11 [Homo sapiens]			0	0.09826	LHYIR		cleaved Y-L@N-term	0.00231342	700.404	351.209	700.402	351.208	2	4	1.1.1.2127.2	24.0344	9930	23.9706
45	6.78	6.78	46.84	30.38	30.38	gi|4506681	ribosomal protein S11 [Homo sapiens]			0	99	NMSVHLSPCFR	Carbamidomethyl(C)@9		1.00012	1347.62	674.818	1346.62	674.318	2	16	1.1.1.2508.4	43.893	11692	43.9717
45	6.78	6.78	46.84	30.38	30.38	gi|4506681	ribosomal protein S11 [Homo sapiens]			0	99	NMSVHLSPCFR	Oxidation(M)@2; Carbamidomethyl(C)@9		-0.00340673	1362.61	682.314	1362.62	682.316	2	15	1.1.1.2392.4	37.8663	34391	37.9939
45	6.78	6.78	46.84	30.38	30.38	gi|4506681	ribosomal protein S11 [Homo sapiens]			0	87.8	NMSVHLSPCFR	Carbamidomethyl(C)@9		-0.00534961	1346.62	674.316	1346.62	674.318	2	12	1.1.1.2497.5	43.3678	12885	43.4984
45	6.78	6.78	46.84	30.38	30.38	gi|4506681	ribosomal protein S11 [Homo sapiens]			0	85.49	NMSVHLSPCFR	Carbamidomethyl(C)@9		0.998658	1347.62	674.818	1346.62	674.318	2	13	1.1.1.2505.8	43.7405	11950	43.7119
45	6.78	6.78	46.84	30.38	30.38	gi|4506681	ribosomal protein S11 [Homo sapiens]			0	84.14	NMSVHLSPCFR	Carbamidomethyl(C)@9		0.998902	1347.62	674.818	1346.62	674.318	2	13	1.1.1.2494.2	43.2053	8598	43.2907
45	6.78	6.78	46.84	30.38	30.38	gi|4506681	ribosomal protein S11 [Homo sapiens]			0	32.01	NMSVHLSPCFR	Oxidation(M)@2; Carbamidomethyl(C)@9		-0.00437207	1362.61	455.212	1362.62	455.213	3	11	1.1.1.2395.5	38.0072	59422	37.9939
45	6.78	6.78	46.84	30.38	30.38	gi|4506681	ribosomal protein S11 [Homo sapiens]			0	0.04375	NMSVHLSPCFR	Deamidated(N)@1; Carbamidomethyl(C)@9		0.0104573	1347.62	450.213	1347.61	450.209	3	7	1.1.1.2498.2	43.4064	1628	43.3427
45	6.78	6.78	46.84	30.38	30.38	gi|4506681	ribosomal protein S11 [Homo sapiens]			0	0.06579	QPTIFQNK	Deamidated(Q)@1		0.0136583	975.516	488.765	975.503	488.759	2	6	1.1.1.2259.2	30.8779	5011	30.8675
45	6.78	6.78	46.84	30.38	30.38	gi|4506681	ribosomal protein S11 [Homo sapiens]			0	99	RDYLHYIR		missed R-D@1	-0.00150929	1134.59	379.205	1134.59	379.205	3	12	1.1.1.2385.3	37.4744	89317	37.4112
45	6.78	6.78	46.84	30.38	30.38	gi|4506681	ribosomal protein S11 [Homo sapiens]			0	99	RDYLHYIR		missed R-D@1	-0.00150929	1134.59	379.205	1134.59	379.205	3	11	1.1.1.2382.3	37.3147	89317	37.4112
45	6.78	6.78	46.84	30.38	30.38	gi|4506681	ribosomal protein S11 [Homo sapiens]			0	97.36	RDYLHYIR		missed R-D@1	-0.00189447	1134.59	568.303	1134.59	568.304	2	12	1.1.1.2383.4	37.3694	54046	37.4112
46	6.42	6.42	37.35	23.29	20.08	gi|17158044	ribosomal protein S6 [Homo sapiens]			2	99	LFNLSKEDDVR		missed K-E@6	2.60947e-05	1334.68	668.349	1334.68	668.349	2	17	1.1.1.2448.4	40.8115	33258	40.791
46	6.42	6.42	37.35	23.29	20.08	gi|17158044	ribosomal protein S6 [Homo sapiens]			2	99	LNISFPATGCQK	Carbamidomethyl(C)@10		-0.000403871	1334.66	668.34	1334.67	668.34	2	15	1.1.1.2604.8	48.8656	138580	48.8367
46	6.42	6.42	37.35	23.29	20.08	gi|17158044	ribosomal protein S6 [Homo sapiens]			2	99	MATEVAADALGEEWK			0.003077	1619.75	810.884	1619.75	810.882	2	24	1.1.1.2889.6	60.7387	21143	60.8823
46	6.42	6.42	37.35	23.29	20.08	gi|17158044	ribosomal protein S6 [Homo sapiens]			0.372634	78.84	LIEVDDER			0.00330151	987.491	494.753	987.487	494.751	2	10	1.1.1.2233.3	29.5368	22377	29.5114
46	6.42	6.42	37.35	23.29	20.08	gi|17158044	ribosomal protein S6 [Homo sapiens]			0.0305841	16.7	LFNLSK			-0.0024244	720.415	361.215	720.417	361.216	2	7	1.1.1.2437.2	40.2143	50791	40.2064
46	6.42	6.42	37.35	23.29	20.08	gi|17158044	ribosomal protein S6 [Homo sapiens]			0.0154727	95.47	DIPGLTDTTVPR			1.00232	1284.67	643.345	1283.67	642.843	2	14	1.1.1.2721.10	52.9337	11223	52.8074
46	6.42	6.42	37.35	23.29	20.08	gi|17158044	ribosomal protein S6 [Homo sapiens]			0	0.03741	KNKEEAAEYAK		missed K-N@1; missed K-E@3	0.00759732	1279.65	640.832	1279.64	640.828	2	6	1.1.1.2418.7	39.2501	15305	39.2095
46	6.42	6.42	37.35	23.29	20.08	gi|17158044	ribosomal protein S6 [Homo sapiens]			0	99	MATEVAADALGEEWK	Oxidation(M)@1		-0.00200184	1635.74	818.879	1635.74	818.88	2	19	1.1.1.2774.17	55.7181	13327	55.6856
46	6.42	6.42	37.35	23.29	20.08	gi|17158044	ribosomal protein S6 [Homo sapiens]			0	99	MATEVAADALGEEWK			1.00464	1620.75	811.385	1619.75	810.882	2	17	1.1.1.2892.5	60.9013	1751	60.8823
46	6.42	6.42	37.35	23.29	20.08	gi|17158044	ribosomal protein S6 [Homo sapiens]			0	80.5	MATEVAADALGEEWK	Carbamidomethyl@N-term		0.00301352	1676.77	839.395	1676.77	839.393	2	13	1.1.1.2535.9	45.3054	40348	45.2748
46	6.42	6.42	37.35	23.29	20.08	gi|17158044	ribosomal protein S6 [Homo sapiens]			0	8.006	MATEVAADALGEEWK	Carbamidomethyl@N-term		0.00203698	1676.77	839.394	1676.77	839.393	2	11	1.1.1.2540.12	45.5767	32501	45.3793
46	6.42	6.42	37.35	23.29	20.08	gi|17158044	ribosomal protein S6 [Homo sapiens]			0	0.02277	NISFPATGCQKLIEVDDERK	Carbamidomethyl(C)@9; Acetyl(K)@11	cleaved L-N@N-term; missed K-L@11; missed R-K@19	0.0224792	2361.19	788.069	2361.16	788.062	3	7	1.1.1.2918.4	62.0356	270136	62.0048
46	6.42	6.42	37.35	23.29	20.08	gi|17158044	ribosomal protein S6 [Homo sapiens]			0	0.0928	NKEEAAEYAKLLAKRMKEAK	Acetyl(K)@10; Acetyl(K)@14; Acetyl(K)@17	missed K-E@2; missed K-L@10; missed K-R@14; missed R-M@15; missed K-E@17	-0.0369285	2446.25	816.425	2446.29	816.437	3	9	1.1.1.3158.11	68.2296	35117	68.1523
46	6.42	6.42	37.35	23.29	20.08	gi|17158044	ribosomal protein S6 [Homo sapiens]			0	0.03905	RRRLSSLRASTSK	Phospho(S)@6; Phospho(S)@10	missed R-R@1; missed R-R@2; missed R-L@3; missed R-A@8	0.0101362	1676.83	839.424	1676.82	839.419	2	7	1.1.1.2740.6	53.929	189014	53.9069
47	6.4	6.4	35.78	29.41	21.57	gi|88998868; gi|88992455; gi|169169711; gi|15431293	PREDICTED: hypothetical protein isoform 4 [Homo sapiens]; PREDICTED: hypothetical protein isoform 1 [Homo sapiens]; PREDICTED: hypothetical protein [Homo sapiens]; ribosomal protein L15 [Homo sapiens]			2	99	GATYGKPVHHGVNQLK			0.00608987	1704.91	427.235	1704.91	427.234	4	18	1.1.1.2056.2	20.4736	51507	20.6187
47	6.4	6.4	35.78	29.41	21.57	gi|88998868; gi|88992455; gi|169169711; gi|15431293	PREDICTED: hypothetical protein isoform 4 [Homo sapiens]; PREDICTED: hypothetical protein isoform 1 [Homo sapiens]; PREDICTED: hypothetical protein [Homo sapiens]; ribosomal protein L15 [Homo sapiens]			2	99	RNPDTQWITKPVHK		missed R-N@1	0.0017922	1718.92	430.738	1718.92	430.738	4	17	1.1.1.2227.3	29.2307	92511	29.1986
47	6.4	6.4	35.78	29.41	21.57	gi|88998868; gi|88992455; gi|169169711; gi|15431293	PREDICTED: hypothetical protein isoform 4 [Homo sapiens]; PREDICTED: hypothetical protein isoform 1 [Homo sapiens]; PREDICTED: hypothetical protein [Homo sapiens]; ribosomal protein L15 [Homo sapiens]			2	99	VLNSYWVGEDSTYK			-0.00180439	1659.78	830.895	1659.78	830.896	2	24	1.1.1.2744.8	54.1479	33928	54.1156
47	6.4	6.4	35.78	29.41	21.57	gi|88998868; gi|88992455; gi|169169711; gi|15431293	PREDICTED: hypothetical protein isoform 4 [Homo sapiens]; PREDICTED: hypothetical protein isoform 1 [Homo sapiens]; PREDICTED: hypothetical protein [Homo sapiens]; ribosomal protein L15 [Homo sapiens]			0.208309	63.25	SLQSVAEER			0.0031579	1017.51	509.763	1017.51	509.762	2	10	1.1.1.2216.7	28.6317	17034	28.6156
47	6.4	6.4	35.78	29.41	21.57	gi|88998868; gi|88992455; gi|169169711; gi|15431293	PREDICTED: hypothetical protein isoform 4 [Homo sapiens]; PREDICTED: hypothetical protein isoform 1 [Homo sapiens]; PREDICTED: hypothetical protein [Homo sapiens]; ribosomal protein L15 [Homo sapiens]			0.177178	58.47	QGYVIYR			0.000140445	897.471	449.743	897.471	449.743	2	10	1.1.1.2320.3	34.0869	12297	34.1169
47	6.4	6.4	35.78	29.41	21.57	gi|88998868; gi|88992455; gi|169169711; gi|15431293	PREDICTED: hypothetical protein isoform 4 [Homo sapiens]; PREDICTED: hypothetical protein isoform 1 [Homo sapiens]; PREDICTED: hypothetical protein [Homo sapiens]; ribosomal protein L15 [Homo sapiens]			0.0190881	65.74	NPDTQWITKPVHK	Deamidated(Q)@5		0.0270583	1563.83	782.923	1563.8	782.91	2	12	1.1.1.2318.4	33.991	8266	34.0648
47	6.4	6.4	35.78	29.41	21.57	gi|88998868; gi|88992455; gi|169169711; gi|15431293	PREDICTED: hypothetical protein isoform 4 [Homo sapiens]; PREDICTED: hypothetical protein isoform 1 [Homo sapiens]; PREDICTED: hypothetical protein [Homo sapiens]; ribosomal protein L15 [Homo sapiens]			0	99	GATYGKPVHHGVNQLK			0.00652028	1704.91	569.312	1704.91	569.309	3	23	1.1.1.2055.3	20.4536	81953	20.672
47	6.4	6.4	35.78	29.41	21.57	gi|88998868; gi|88992455; gi|169169711; gi|15431293	PREDICTED: hypothetical protein isoform 4 [Homo sapiens]; PREDICTED: hypothetical protein isoform 1 [Homo sapiens]; PREDICTED: hypothetical protein [Homo sapiens]; ribosomal protein L15 [Homo sapiens]			0	99	GATYGKPVHHGVNQLK			0.00652028	1704.91	569.312	1704.91	569.309	3	18	1.1.1.2060.5	20.7202	81953	20.672
47	6.4	6.4	35.78	29.41	21.57	gi|88998868; gi|88992455; gi|169169711; gi|15431293	PREDICTED: hypothetical protein isoform 4 [Homo sapiens]; PREDICTED: hypothetical protein isoform 1 [Homo sapiens]; PREDICTED: hypothetical protein [Homo sapiens]; ribosomal protein L15 [Homo sapiens]			0	99	GATYGKPVHHGVNQLK			0.00652028	1704.91	569.312	1704.91	569.309	3	16	1.1.1.2058.3	20.5987	81953	20.672
47	6.4	6.4	35.78	29.41	21.57	gi|88998868; gi|88992455; gi|169169711; gi|15431293	PREDICTED: hypothetical protein isoform 4 [Homo sapiens]; PREDICTED: hypothetical protein isoform 1 [Homo sapiens]; PREDICTED: hypothetical protein [Homo sapiens]; ribosomal protein L15 [Homo sapiens]			0	99	GATYGKPVHHGVNQLK			0.00652028	1704.91	569.312	1704.91	569.309	3	16	1.1.1.2059.5	20.6453	81953	20.672
47	6.4	6.4	35.78	29.41	21.57	gi|88998868; gi|88992455; gi|169169711; gi|15431293	PREDICTED: hypothetical protein isoform 4 [Homo sapiens]; PREDICTED: hypothetical protein isoform 1 [Homo sapiens]; PREDICTED: hypothetical protein [Homo sapiens]; ribosomal protein L15 [Homo sapiens]			0	99	GATYGKPVHHGVNQLK			0.00652028	1704.91	569.312	1704.91	569.309	3	16	1.1.1.2063.5	20.8801	81953	20.672
47	6.4	6.4	35.78	29.41	21.57	gi|88998868; gi|88992455; gi|169169711; gi|15431293	PREDICTED: hypothetical protein isoform 4 [Homo sapiens]; PREDICTED: hypothetical protein isoform 1 [Homo sapiens]; PREDICTED: hypothetical protein [Homo sapiens]; ribosomal protein L15 [Homo sapiens]			0	99	GATYGKPVHHGVNQLK			0.00608987	1704.91	427.235	1704.91	427.234	4	13	1.1.1.2064.2	20.8982	51507	20.6187
47	6.4	6.4	35.78	29.41	21.57	gi|88998868; gi|88992455; gi|169169711; gi|15431293	PREDICTED: hypothetical protein isoform 4 [Homo sapiens]; PREDICTED: hypothetical protein isoform 1 [Homo sapiens]; PREDICTED: hypothetical protein [Homo sapiens]; ribosomal protein L15 [Homo sapiens]			0	96.45	GATYGKPVHHGVNQLK	Carbamidomethyl@N-term		0.00516708	1761.93	588.318	1761.93	588.316	3	14	1.1.1.2057.5	20.5603	12901	20.7252
47	6.4	6.4	35.78	29.41	21.57	gi|88998868; gi|88992455; gi|169169711; gi|15431293	PREDICTED: hypothetical protein isoform 4 [Homo sapiens]; PREDICTED: hypothetical protein isoform 1 [Homo sapiens]; PREDICTED: hypothetical protein [Homo sapiens]; ribosomal protein L15 [Homo sapiens]			0	88.6	GATYGKPVHHGVNQLK			0.00608987	1704.91	427.235	1704.91	427.234	4	12	1.1.1.2057.2	20.5287	51507	20.6187
47	6.4	6.4	35.78	29.41	21.57	gi|88998868; gi|88992455; gi|169169711; gi|15431293	PREDICTED: hypothetical protein isoform 4 [Homo sapiens]; PREDICTED: hypothetical protein isoform 1 [Homo sapiens]; PREDICTED: hypothetical protein [Homo sapiens]; ribosomal protein L15 [Homo sapiens]			0	37.24	GATYGKPVHHGVNQLK	Carbamidomethyl@N-term		0.00516708	1761.93	588.318	1761.93	588.316	3	12	1.1.1.2062.5	20.8068	12901	20.7252
47	6.4	6.4	35.78	29.41	21.57	gi|88998868; gi|88992455; gi|169169711; gi|15431293	PREDICTED: hypothetical protein isoform 4 [Homo sapiens]; PREDICTED: hypothetical protein isoform 1 [Homo sapiens]; PREDICTED: hypothetical protein [Homo sapiens]; ribosomal protein L15 [Homo sapiens]			0	36.53	GATYGKPVHHGVNQLK			0.00608987	1704.91	427.235	1704.91	427.234	4	11	1.1.1.2061.2	20.7386	51507	20.6187
47	6.4	6.4	35.78	29.41	21.57	gi|88998868; gi|88992455; gi|169169711; gi|15431293	PREDICTED: hypothetical protein isoform 4 [Homo sapiens]; PREDICTED: hypothetical protein isoform 1 [Homo sapiens]; PREDICTED: hypothetical protein [Homo sapiens]; ribosomal protein L15 [Homo sapiens]			0	1.265	GATYGKPVHHGVNQLK			0.00608987	1704.91	427.235	1704.91	427.234	4	8	1.1.1.2062.4	20.8001	51507	20.6187
47	6.4	6.4	35.78	29.41	21.57	gi|88998868; gi|88992455; gi|169169711; gi|15431293	PREDICTED: hypothetical protein isoform 4 [Homo sapiens]; PREDICTED: hypothetical protein isoform 1 [Homo sapiens]; PREDICTED: hypothetical protein [Homo sapiens]; ribosomal protein L15 [Homo sapiens]			0	0.09303	GATYGKPVHHGVNQLK	Deamidated(N)@13		0.00942374	1705.9	569.64	1705.89	569.637	3	6	1.1.1.2093.3	22.4352	5768	22.4179
47	6.4	6.4	35.78	29.41	21.57	gi|88998868; gi|88992455; gi|169169711; gi|15431293	PREDICTED: hypothetical protein isoform 4 [Homo sapiens]; PREDICTED: hypothetical protein isoform 1 [Homo sapiens]; PREDICTED: hypothetical protein [Homo sapiens]; ribosomal protein L15 [Homo sapiens]			0	5.536e-11	GHKFHHTIGGSRR	Phospho(S)@11	missed K-F@3; missed R-R@12	0.00851391	1568.76	523.926	1568.75	523.923	3	6	1.1.1.2400.10	38.2845	57228	38.2088
47	6.4	6.4	35.78	29.41	21.57	gi|88998868; gi|88992455; gi|169169711; gi|15431293	PREDICTED: hypothetical protein isoform 4 [Homo sapiens]; PREDICTED: hypothetical protein isoform 1 [Homo sapiens]; PREDICTED: hypothetical protein [Homo sapiens]; ribosomal protein L15 [Homo sapiens]			0	56.97	QGYVIYR	Delta:H(2)C(2)@N-term		-0.00157236	923.485	462.75	923.487	462.751	2	10	1.1.1.2414.4	39.016	43955	39.1573
47	6.4	6.4	35.78	29.41	21.57	gi|88998868; gi|88992455; gi|169169711; gi|15431293	PREDICTED: hypothetical protein isoform 4 [Homo sapiens]; PREDICTED: hypothetical protein isoform 1 [Homo sapiens]; PREDICTED: hypothetical protein [Homo sapiens]; ribosomal protein L15 [Homo sapiens]			0	3.729	QGYVIYR	Delta:H(2)C(2)@N-term		-0.00157236	923.485	462.75	923.487	462.751	2	9	1.1.1.2421.4	39.3822	39316	39.1573
47	6.4	6.4	35.78	29.41	21.57	gi|88998868; gi|88992455; gi|169169711; gi|15431293	PREDICTED: hypothetical protein isoform 4 [Homo sapiens]; PREDICTED: hypothetical protein isoform 1 [Homo sapiens]; PREDICTED: hypothetical protein [Homo sapiens]; ribosomal protein L15 [Homo sapiens]			0	99	RNPDTQWITKPVHK		missed R-N@1	0.00237368	1718.92	573.982	1718.92	573.981	3	18	1.1.1.2224.4	29.0555	111659	29.1986
47	6.4	6.4	35.78	29.41	21.57	gi|88998868; gi|88992455; gi|169169711; gi|15431293	PREDICTED: hypothetical protein isoform 4 [Homo sapiens]; PREDICTED: hypothetical protein isoform 1 [Homo sapiens]; PREDICTED: hypothetical protein [Homo sapiens]; ribosomal protein L15 [Homo sapiens]			0	99	RNPDTQWITKPVHK		missed R-N@1	0.00237368	1718.92	573.982	1718.92	573.981	3	17	1.1.1.2225.5	29.1262	111659	29.1986
47	6.4	6.4	35.78	29.41	21.57	gi|88998868; gi|88992455; gi|169169711; gi|15431293	PREDICTED: hypothetical protein isoform 4 [Homo sapiens]; PREDICTED: hypothetical protein isoform 1 [Homo sapiens]; PREDICTED: hypothetical protein [Homo sapiens]; ribosomal protein L15 [Homo sapiens]			0	79.25	RNPDTQWITKPVHK		missed R-N@1	-0.0010689	1718.92	860.468	1718.92	860.468	2	12	1.1.1.2223.13	29.0194	38093	29.1986
47	6.4	6.4	35.78	29.41	21.57	gi|88998868; gi|88992455; gi|169169711; gi|15431293	PREDICTED: hypothetical protein isoform 4 [Homo sapiens]; PREDICTED: hypothetical protein isoform 1 [Homo sapiens]; PREDICTED: hypothetical protein [Homo sapiens]; ribosomal protein L15 [Homo sapiens]			0	0.9449	SLQSVAEER			0.0031579	1017.51	509.763	1017.51	509.762	2	7	1.1.1.2212.3	28.4181	17034	28.6156
48	6.37	6.37	42.76	28.29	24.34	gi|169165938; gi|169165559	PREDICTED: hypothetical protein [Homo sapiens]; PREDICTED: hypothetical protein [Homo sapiens]			2	99	RKIAFAITAIKGVGRR		cleaved Q-R@N-term; missed R-K@1; missed K-I@2; missed K-G@11; missed R-R@15	-0.00293804	1756.09	586.371	1756.09	586.372	3	16	1.1.1.2441.11	40.4435	23193	40.4196
48	6.37	6.37	42.76	28.29	24.34	gi|169165938; gi|169165559	PREDICTED: hypothetical protein [Homo sapiens]; PREDICTED: hypothetical protein [Homo sapiens]			2	99	VITIMQNPR			-0.0014117	1070.59	536.302	1070.59	536.303	2	14	1.1.1.2416.2	39.1172	54424	39.3665
48	6.37	6.37	42.76	28.29	24.34	gi|169165938; gi|169165559	PREDICTED: hypothetical protein [Homo sapiens]; PREDICTED: hypothetical protein [Homo sapiens]			2	99	YSQVLANGLDNK	Deamidated(N)@7		0.00055956	1321.65	661.833	1321.65	661.833	2	15	1.1.1.2396.10	38.0693	34157	37.9939
48	6.37	6.37	42.76	28.29	24.34	gi|169165938; gi|169165559	PREDICTED: hypothetical protein [Homo sapiens]; PREDICTED: hypothetical protein [Homo sapiens]			0.247184	69.14	FQHILR			0.00157817	812.467	407.241	812.466	407.24	2	9	1.1.1.2180.2	26.7423	32105	26.681
48	6.37	6.37	42.76	28.29	24.34	gi|169165938; gi|169165559	PREDICTED: hypothetical protein [Homo sapiens]; PREDICTED: hypothetical protein [Homo sapiens]			0.109579	45.59	HFWGLR			-0.00218349	814.422	408.218	814.424	408.219	2	9	1.1.1.2443.6	40.5428	280812	40.4736
48	6.37	6.37	42.76	28.29	24.34	gi|169165938; gi|169165559	PREDICTED: hypothetical protein [Homo sapiens]; PREDICTED: hypothetical protein [Homo sapiens]			0.0168249	10.27	YAHVVLR			0.00341405	856.495	429.255	856.492	429.253	2	6	1.1.1.2160.2	25.6861	23509	25.8375
48	6.37	6.37	42.76	28.29	24.34	gi|169165938; gi|169165559	PREDICTED: hypothetical protein [Homo sapiens]; PREDICTED: hypothetical protein [Homo sapiens]			0	0.0006829	ADTDLTKR		missed K-R@7	-0.00346754	918.474	460.244	918.477	460.246	2	4	1.1.1.2547.4	45.912	42893	45.8493
48	6.37	6.37	42.76	28.29	24.34	gi|169165938; gi|169165559	PREDICTED: hypothetical protein [Homo sapiens]; PREDICTED: hypothetical protein [Homo sapiens]			0	0.0001843	RKIAFAITAIKGVGRR		cleaved Q-R@N-term; missed R-K@1; missed K-I@2; missed K-G@11; missed R-R@15	-0.000505566	1756.09	440.031	1756.09	440.031	4	3	1.1.1.2439.3	40.3225	31049	40.3659
48	6.37	6.37	42.76	28.29	24.34	gi|169165938; gi|169165559	PREDICTED: hypothetical protein [Homo sapiens]; PREDICTED: hypothetical protein [Homo sapiens]			0	98.98	VITIMQNPR			-0.0014117	1070.59	536.302	1070.59	536.303	2	12	1.1.1.2422.5	39.4314	54970	39.3665
48	6.37	6.37	42.76	28.29	24.34	gi|169165938; gi|169165559	PREDICTED: hypothetical protein [Homo sapiens]; PREDICTED: hypothetical protein [Homo sapiens]			0	98.7	VITIMQNPR	Oxidation(M)@5		0.00458561	1086.59	544.302	1086.59	544.3	2	13	1.1.1.2197.4	27.6426	22048	27.8315
48	6.37	6.37	42.76	28.29	24.34	gi|169165938; gi|169165559	PREDICTED: hypothetical protein [Homo sapiens]; PREDICTED: hypothetical protein [Homo sapiens]			0	0.3822	VITIMQNPR	Oxidation(M)@5; Deamidated(Q)@6		0.0215272	1087.59	544.803	1087.57	544.792	2	8	1.1.1.2202.5	27.9226	12952	27.7791
48	6.37	6.37	42.76	28.29	24.34	gi|169165938; gi|169165559	PREDICTED: hypothetical protein [Homo sapiens]; PREDICTED: hypothetical protein [Homo sapiens]			0	0.0043	YAHVVLRKADTDLTK	Phospho(T)@14	missed R-K@7; missed K-A@8	0.0180088	1808.94	453.241	1808.92	453.237	4	3	1.1.1.2160.3	25.6877	14715	25.6781
48	6.37	6.37	42.76	28.29	24.34	gi|169165938; gi|169165559	PREDICTED: hypothetical protein [Homo sapiens]; PREDICTED: hypothetical protein [Homo sapiens]			0	0.003503	YAHVVLRKADTDLTK	Phospho(T)@11	missed R-K@7; missed K-A@8	0.0105541	1808.93	905.472	1808.92	905.467	2	5	1.1.1.2391.11	37.8304	25382	37.9408
48	6.37	6.37	42.76	28.29	24.34	gi|169165938; gi|169165559	PREDICTED: hypothetical protein [Homo sapiens]; PREDICTED: hypothetical protein [Homo sapiens]			0	99	YSQVLANGLDNK	Deamidated(N)@7		-0.00285834	1321.65	661.832	1321.65	661.833	2	14	1.1.1.2393.5	37.9074	17945	37.9408
48	6.37	6.37	42.76	28.29	24.34	gi|169165938; gi|169165559	PREDICTED: hypothetical protein [Homo sapiens]; PREDICTED: hypothetical protein [Homo sapiens]			0	95.3	YSQVLANGLDNK	Deamidated(N)@7		0.00275678	1321.65	661.834	1321.65	661.833	2	12	1.1.1.2438.18	40.2941	21105	40.3659
48	6.37	6.37	42.76	28.29	24.34	gi|169165938; gi|169165559	PREDICTED: hypothetical protein [Homo sapiens]; PREDICTED: hypothetical protein [Homo sapiens]			0	43.81	YSQVLANGLDNK			0.00376054	1320.67	661.343	1320.67	661.341	2	10	1.1.1.2402.14	38.3981	24591	38.6345
48	6.37	6.37	42.76	28.29	24.34	gi|169165938; gi|169165559	PREDICTED: hypothetical protein [Homo sapiens]; PREDICTED: hypothetical protein [Homo sapiens]			0	0.1529	YSQVLANGLDNK	Deamidated(N)@7		0.00055956	1321.65	661.833	1321.65	661.833	2	6	1.1.1.2399.17	38.2424	34157	37.9939
49	6.24	6.24	38.51	22.97	22.97	gi|4506625; gi|147904567	ribosomal protein L27a [Homo sapiens]; hypothetical protein LOC389435 [Homo sapiens]			2	99	INFDKYHPGYFGK		missed K-Y@5	-0.000623453	1584.77	793.393	1584.77	793.394	2	21	1.1.1.2531.13	45.0995	34885	45.0657
49	6.24	6.24	38.51	22.97	22.97	gi|4506625; gi|147904567	ribosomal protein L27a [Homo sapiens]; hypothetical protein LOC389435 [Homo sapiens]			2	99	LWTLVSEQTR			-0.00362343	1231.65	616.833	1231.66	616.835	2	16	1.1.1.2746.4	54.2557	6656	54.3246
49	6.24	6.24	38.51	22.97	22.97	gi|4506625; gi|147904567	ribosomal protein L27a [Homo sapiens]; hypothetical protein LOC389435 [Homo sapiens]			2	99	TGAAPIIDVVR			0.00127601	1110.64	556.328	1110.64	556.327	2	17	1.1.1.2599.5	48.5865	60362	48.5213
49	6.24	6.24	38.51	22.97	22.97	gi|4506625; gi|147904567	ribosomal protein L27a [Homo sapiens]; hypothetical protein LOC389435 [Homo sapiens]			0.244125	69.37	YHPGYFGK			0.00292378	967.458	484.736	967.455	484.735	2	10	1.1.1.2181.4	26.8161	37085	26.89
49	6.24	6.24	38.51	22.97	22.97	gi|4506625; gi|147904567	ribosomal protein L27a [Homo sapiens]; hypothetical protein LOC389435 [Homo sapiens]			0	0.00573	FFSRRAEEKIKSVGGACVLVA	Phospho(S)@3; Carbamidomethyl(C)@17	missed R-R@4; missed R-A@5; missed K-I@9; missed K-S@11	-0.0138525	2403.2	802.074	2403.21	802.078	3	6	1.1.1.3105.5	66.1861	70323	66.1683
49	6.24	6.24	38.51	22.97	22.97	gi|4506625; gi|147904567	ribosomal protein L27a [Homo sapiens]; hypothetical protein LOC389435 [Homo sapiens]			0	0.00453	FFSRRAEEKIKSVGGACVLVA	Phospho(S)@3; Carbamidomethyl(C)@17	missed R-R@4; missed R-A@5; missed K-I@9; missed K-S@11	-0.0143416	2403.2	1202.61	2403.21	1202.61	2	6	1.1.1.3112.7	66.4834	15964	66.5009
49	6.24	6.24	38.51	22.97	22.97	gi|4506625; gi|147904567	ribosomal protein L27a [Homo sapiens]; hypothetical protein LOC389435 [Homo sapiens]			0	99	INFDKYHPGYFGK		missed K-Y@5	-0.00100767	1584.77	529.264	1584.77	529.265	3	15	1.1.1.2529.4	44.9718	52244	45.0657
49	6.24	6.24	38.51	22.97	22.97	gi|4506625; gi|147904567	ribosomal protein L27a [Homo sapiens]; hypothetical protein LOC389435 [Homo sapiens]			0	96.91	INFDKYHPGYFGK		missed K-Y@5	-0.00100767	1584.77	529.264	1584.77	529.265	3	13	1.1.1.2532.3	45.1301	52244	45.0657
49	6.24	6.24	38.51	22.97	22.97	gi|4506625; gi|147904567	ribosomal protein L27a [Homo sapiens]; hypothetical protein LOC389435 [Homo sapiens]			0	99	LWTLVSEQTR			-0.00362343	1231.65	616.833	1231.66	616.835	2	16	1.1.1.2750.5	54.4476	8352	54.3246
49	6.24	6.24	38.51	22.97	22.97	gi|4506625; gi|147904567	ribosomal protein L27a [Homo sapiens]; hypothetical protein LOC389435 [Homo sapiens]			0	0.003171	NKTGAAPIIDVVR		missed K-T@2	0.0015147	1352.78	677.397	1352.78	677.396	2	3	1.1.1.2444.10	40.6027	23412	40.5812
49	6.24	6.24	38.51	22.97	22.97	gi|4506625; gi|147904567	ribosomal protein L27a [Homo sapiens]; hypothetical protein LOC389435 [Homo sapiens]			0	99	TGAAPIIDVVR			0.00127601	1110.64	556.328	1110.64	556.327	2	16	1.1.1.2596.3	48.4251	60362	48.5213
49	6.24	6.24	38.51	22.97	22.97	gi|4506625; gi|147904567	ribosomal protein L27a [Homo sapiens]; hypothetical protein LOC389435 [Homo sapiens]			0	16.53	TGAAPIIDVVR	Deamidated(R)@11		0.0232201	1111.65	556.831	1111.62	556.819	2	10	1.1.1.2593.7	48.2727	5046	48.4685
49	6.24	6.24	38.51	22.97	22.97	gi|4506625; gi|147904567	ribosomal protein L27a [Homo sapiens]; hypothetical protein LOC389435 [Homo sapiens]			0	3.771	YHPGYFGK			0.00292378	967.458	484.736	967.455	484.735	2	7	1.1.1.2185.3	27.0065	37085	26.89
50	6.03	6.03	24	24	16	gi|4506707	ribosomal protein S25 [Homo sapiens]			2	99	AALQELLSK			0.00137271	971.566	486.791	971.565	486.79	2	15	1.1.1.2606.5	48.9682	35969	48.889
50	6.03	6.03	24	24	16	gi|4506707	ribosomal protein S25 [Homo sapiens]			2	99	DKLNNLVLFDK		missed K-L@2	-0.00271103	1317.73	659.87	1317.73	659.872	2	18	1.1.1.2771.12	55.5515	24273	55.527
50	6.03	6.03	24	24	16	gi|4506707	ribosomal protein S25 [Homo sapiens]			1.42022	98.73	LNNLVLFDK			-0.00123029	1074.61	538.31	1074.61	538.311	2	13	1.1.1.2797.2	56.8112	4218	56.7918
50	6.03	6.03	24	24	16	gi|4506707	ribosomal protein S25 [Homo sapiens]			0.614394	90.51	LITPAVVSER			-0.00100443	1083.63	542.821	1083.63	542.822	2	12	1.1.1.2452.4	41.0149	53008	41.2078
50	6.03	6.03	24	24	16	gi|4506707	ribosomal protein S25 [Homo sapiens]			0	53.59	LITPAVVSER			-0.00100443	1083.63	542.821	1083.63	542.822	2	11	1.1.1.2456.4	41.2231	53008	41.2078
51	6	6	72.17	40.87	40.87	gi|4506631	ribosomal protein L30 [Homo sapiens]			2	99	LVILANNCPALR	Carbamidomethyl(C)@8		-0.00311067	1352.76	677.386	1352.76	677.387	2	17	1.1.1.2732.8	53.5068	45949	53.7505
51	6	6	72.17	40.87	40.87	gi|4506631	ribosomal protein L30 [Homo sapiens]			2	99	TGVHHYSGNNIELGTACGK	Carbamidomethyl(C)@17		0.00298276	2013.94	504.491	2013.93	504.49	4	17	1.1.1.2219.6	28.7893	81415	28.7214
51	6	6	72.17	40.87	40.87	gi|4506631	ribosomal protein L30 [Homo sapiens]			2	99	VCTLAIIDPGDSDIIR	Carbamidomethyl(C)@2		0.0078185	1756.91	879.463	1756.9	879.459	2	18	1.1.1.3295.2	71.5495	1872	71.5027
51	6	6	72.17	40.87	40.87	gi|4506631	ribosomal protein L30 [Homo sapiens]			0	99	LVILANNCPALR	Carbamidomethyl(C)@8		-0.00311067	1352.76	677.386	1352.76	677.387	2	16	1.1.1.2735.4	53.6715	45949	53.7505
51	6	6	72.17	40.87	40.87	gi|4506631	ribosomal protein L30 [Homo sapiens]			0	99	LVILANNCPALR	Carbamidomethyl(C)@8		-0.00311067	1352.76	677.386	1352.76	677.387	2	18	1.1.1.2738.4	53.8281	35735	53.8549
51	6	6	72.17	40.87	40.87	gi|4506631	ribosomal protein L30 [Homo sapiens]			0	93.52	LVILANNCPALR	Deamidated(N)@6; Carbamidomethyl(C)@8		-0.00118743	1353.74	677.879	1353.74	677.879	2	12	1.1.1.2780.10	56.0222	5842	56.0013
51	6	6	72.17	40.87	40.87	gi|4506631	ribosomal protein L30 [Homo sapiens]			0	0.3505	LVILANNCPALR	Carbamidomethyl@N-term; Carbamidomethyl(C)@8		-0.0157882	1409.77	705.89	1409.78	705.898	2	9	1.1.1.2761.6	55.0289	3642	55.054
51	6	6	72.17	40.87	40.87	gi|4506631	ribosomal protein L30 [Homo sapiens]			0	0.02404	MVAAKKTKKSLESINSRLQLVMKSGK	Oxidation(M)@1; Acetyl(K)@8; Phospho(S)@16; Phospho(S)@24	missed K-K@5; missed K-T@6; missed K-K@8; missed K-S@9; missed R-L@17; missed K-S@23	-0.0437526	3092.55	1031.86	3092.59	1031.87	3	9	1.1.1.2478.13	42.3885	14919	42.4069
51	6	6	72.17	40.87	40.87	gi|4506631	ribosomal protein L30 [Homo sapiens]			0	99	TGVHHYSGNNIELGTACGK	Carbamidomethyl(C)@17		0.00358922	2013.94	672.319	2013.93	672.318	3	26	1.1.1.2217.6	28.6863	114815	28.7214
51	6	6	72.17	40.87	40.87	gi|4506631	ribosomal protein L30 [Homo sapiens]			0	99	TGVHHYSGNNIELGTACGK	Carbamidomethyl(C)@17		0.00298276	2013.94	504.491	2013.93	504.49	4	20	1.1.1.2218.5	28.7344	81415	28.7214
51	6	6	72.17	40.87	40.87	gi|4506631	ribosomal protein L30 [Homo sapiens]			0	99	TGVHHYSGNNIELGTACGK	Carbamidomethyl(C)@17		0.00358922	2013.94	672.319	2013.93	672.318	3	22	1.1.1.2220.13	28.8543	114815	28.7214
51	6	6	72.17	40.87	40.87	gi|4506631	ribosomal protein L30 [Homo sapiens]			0	99	TGVHHYSGNNIELGTACGK	Deamidated(N)@9; Deamidated(N)@10; Carbamidomethyl(C)@17		0.0291688	2015.93	672.984	2015.9	672.974	3	19	1.1.1.2247.3	30.2573	7861	30.294
51	6	6	72.17	40.87	40.87	gi|4506631	ribosomal protein L30 [Homo sapiens]			0	99	TGVHHYSGNNIELGTACGK	Delta:H(2)C(2)(H)@4; Carbamidomethyl(C)@17		0.00161369	2039.95	1020.98	2039.95	1020.98	2	21	1.1.1.2290.24	32.5385	16201	32.6005
51	6	6	72.17	40.87	40.87	gi|4506631	ribosomal protein L30 [Homo sapiens]			0	99	TGVHHYSGNNIELGTACGK	Delta:H(2)C(2)(H)@4; Carbamidomethyl(C)@17		0.00771706	2039.96	1020.99	2039.95	1020.98	2	20	1.1.1.2294.13	32.7483	11184	32.6005
51	6	6	72.17	40.87	40.87	gi|4506631	ribosomal protein L30 [Homo sapiens]			0	99	VCTLAIIDPGDSDIIR	Carbamidomethyl(C)@2		1.00145	1757.9	879.96	1756.9	879.459	2	20	1.1.1.3304.4	71.7225	1485	71.6918
51	6	6	72.17	40.87	40.87	gi|4506631	ribosomal protein L30 [Homo sapiens]			0	0.00798	YVLGYKQTLK	Acetyl(K)@6	missed K-Q@6	-0.00162359	1253.7	627.857	1253.7	627.858	2	5	1.1.1.2312.4	33.6953	63085	33.9086
51	6	6	72.17	40.87	40.87	gi|4506631	ribosomal protein L30 [Homo sapiens]			0	0.001663	YVLGYKQTLK	Phospho(T)@8	missed K-Q@6	0.00897835	1291.67	646.841	1291.66	646.836	2	7	1.1.1.2598.10	48.5589	13436	48.4155
52	5.93	5.93	26.02	17.86	17.86	gi|4506609	ribosomal protein L19 [Homo sapiens]			2	99	KVWLDPNETNEIANANSR		missed K-V@1	-0.00188375	2070.01	691.011	2070.01	691.012	3	19	1.1.1.2584.2	47.7919	8675	47.8353
52	5.93	5.93	26.02	17.86	17.86	gi|4506609	ribosomal protein L19 [Homo sapiens]			2	99	VWLDPNETNEIANANSR			-0.00404537	1941.91	971.964	1941.92	971.966	2	21	1.1.1.2770.22	55.5153	49687	55.4739
52	5.93	5.93	26.02	17.86	17.86	gi|4506609	ribosomal protein L19 [Homo sapiens]			1.5376	99	ILMEHIHK			0.00217008	1019.56	510.788	1019.56	510.787	2	12	1.1.1.2161.5	25.7458	52676	25.8375
52	5.93	5.93	26.02	17.86	17.86	gi|4506609	ribosomal protein L19 [Homo sapiens]			0.386158	95.57	HMYHSLYLK	Oxidation(M)@2		0.0069872	1206.59	403.205	1206.59	403.202	3	13	1.1.1.2178.2	26.6376	43578	26.6287
52	5.93	5.93	26.02	17.86	17.86	gi|4506609	ribosomal protein L19 [Homo sapiens]			0.00612309	4.352	LLADQAEAR			0.00573203	985.525	493.77	985.519	493.767	2	7	1.1.1.2129.8	24.1508	13874	24.1858
52	5.93	5.93	26.02	17.86	17.86	gi|4506609	ribosomal protein L19 [Homo sapiens]			0	23.76	HMYHSLYLK	Oxidation(M)@2		0.0069872	1206.59	403.205	1206.59	403.202	3	10	1.1.1.2179.2	26.6899	43405	26.6287
52	5.93	5.93	26.02	17.86	17.86	gi|4506609	ribosomal protein L19 [Homo sapiens]			0	95.6	ILMEHIHK			0.00217008	1019.56	510.788	1019.56	510.787	2	11	1.1.1.2164.5	25.9041	52676	25.8375
52	5.93	5.93	26.02	17.86	17.86	gi|4506609	ribosomal protein L19 [Homo sapiens]			0	82.53	ILMEHIHK	Oxidation(M)@3		0.00438925	1035.56	518.786	1035.55	518.784	2	10	1.1.1.2054.3	20.3752	10401	20.1917
52	5.93	5.93	26.02	17.86	17.86	gi|4506609	ribosomal protein L19 [Homo sapiens]			0	0.628	ILMEHIHK			0.00217008	1019.56	510.788	1019.56	510.787	2	7	1.1.1.2157.4	25.5374	52676	25.8375
52	5.93	5.93	26.02	17.86	17.86	gi|4506609	ribosomal protein L19 [Homo sapiens]			0	0.08043	KGTANAR		missed K-G@1	0.00433382	716.397	359.206	716.393	359.204	2	4	1.1.1.2224.2	29.0488	20893	29.0939
52	5.93	5.93	26.02	17.86	17.86	gi|4506609	ribosomal protein L19 [Homo sapiens]			0	99	KVWLDPNETNEIANANSR		missed K-V@1	-0.000418943	2070.01	691.011	2070.01	691.012	3	22	1.1.1.2578.2	47.4859	11018	47.5226
52	5.93	5.93	26.02	17.86	17.86	gi|4506609	ribosomal protein L19 [Homo sapiens]			0	99	VWLDPNETNEIANANSR	Deamidated(N)@9		-0.00651932	1942.9	972.455	1942.9	972.458	2	18	1.1.1.2718.22	52.7991	4070	52.7021
53	5.84	5.84	34.62	26.92	21.15	gi|17105394; gi|148727349	ribosomal protein L23a [Homo sapiens]; similar to ribosomal protein L23A [Homo sapiens]			2	99	LAPDYDALDVANK			0.000622643	1403.69	702.854	1403.69	702.854	2	22	1.1.1.2599.9	48.5931	133694	48.6793
53	5.84	5.84	34.62	26.92	21.15	gi|17105394; gi|148727349	ribosomal protein L23a [Homo sapiens]; similar to ribosomal protein L23A [Homo sapiens]			2	99	NKLDHYAIIK		missed K-L@2	0.00704774	1213.69	607.852	1213.68	607.848	2	14	1.1.1.2288.7	32.4035	17167	32.5469
53	5.84	5.84	34.62	26.92	21.15	gi|17105394; gi|148727349	ribosomal protein L23a [Homo sapiens]; similar to ribosomal protein L23A [Homo sapiens]			1.18709	99	FPLTTESAMK	Oxidation(M)@9		-0.00125509	1139.55	570.783	1139.55	570.784	2	14	1.1.1.2323.4	34.2365	27819	34.2211
53	5.84	5.84	34.62	26.92	21.15	gi|17105394; gi|148727349	ribosomal protein L23a [Homo sapiens]; similar to ribosomal protein L23A [Homo sapiens]			0.638272	91.7	KLYDIDVAK		missed K-L@1	0.000208557	1063.59	532.803	1063.59	532.803	2	9	1.1.1.2385.8	37.4827	22199	37.4644
53	5.84	5.84	34.62	26.92	21.15	gi|17105394; gi|148727349	ribosomal protein L23a [Homo sapiens]; similar to ribosomal protein L23A [Homo sapiens]			0.011441	8.154	VNTLIRPDGEKK		missed K-K@11	-0.012687	1368.76	457.261	1368.77	457.265	3	8	1.1.1.2107.4	23.1316	15322	23.1162
53	5.84	5.84	34.62	26.92	21.15	gi|17105394; gi|148727349	ribosomal protein L23a [Homo sapiens]; similar to ribosomal protein L23A [Homo sapiens]			0	63.27	LAPDYDALDVANK	Deamidated(N)@12		0.0187805	1404.7	703.355	1404.68	703.346	2	12	1.1.1.2602.9	48.7509	80480	48.6793
53	5.84	5.84	34.62	26.92	21.15	gi|17105394; gi|148727349	ribosomal protein L23a [Homo sapiens]; similar to ribosomal protein L23A [Homo sapiens]			0	98.14	NKLDHYAIIK		missed K-L@2	-0.00137172	1213.68	405.567	1213.68	405.568	3	13	1.1.1.2291.3	32.5571	48050	32.5469
53	5.84	5.84	34.62	26.92	21.15	gi|17105394; gi|148727349	ribosomal protein L23a [Homo sapiens]; similar to ribosomal protein L23A [Homo sapiens]			0	94.12	NKLDHYAIIK		missed K-L@2	-0.00137172	1213.68	405.567	1213.68	405.568	3	12	1.1.1.2290.2	32.5018	48050	32.5469
54	5.7	5.7	20.97	13.56	13.56	gi|4503507	eukaryotic translation initiation factor 2, subunit 3 gamma, 52kDa [Homo sapiens]			2	99	AGGEAGVTLGQPHLSR	Acetyl@N-term	cleaved M-A@N-term	-0.0026902	1590.81	796.412	1590.81	796.413	2	24	1.1.1.2528.13	44.9396	36044	44.8569
54	5.7	5.7	20.97	13.56	13.56	gi|4503507	eukaryotic translation initiation factor 2, subunit 3 gamma, 52kDa [Homo sapiens]			2	99	VGQEIEVRPGIVSK			-0.0118809	1509.84	755.927	1509.85	755.933	2	19	1.1.1.2403.15	38.4612	8865	38.3697
54	5.7	5.7	20.97	13.56	13.56	gi|4503507	eukaryotic translation initiation factor 2, subunit 3 gamma, 52kDa [Homo sapiens]			1.08619	97.42	QATINIGTIGHVAHGK			-0.00132798	1615.88	539.633	1615.88	539.634	3	13	1.1.1.2438.6	40.2741	17570	40.2594
54	5.7	5.7	20.97	13.56	13.56	gi|4503507	eukaryotic translation initiation factor 2, subunit 3 gamma, 52kDa [Homo sapiens]			0.616185	99	SCGSSTPDEFPTDIPGTK	Carbamidomethyl(C)@2		0.994784	1895.82	948.917	1894.83	948.42	2	16	1.1.1.2599.19	48.6148	7219	48.6793
54	5.7	5.7	20.97	13.56	13.56	gi|4503507	eukaryotic translation initiation factor 2, subunit 3 gamma, 52kDa [Homo sapiens]			0.000434512	0.357	AISGVHTVRFK	Phospho(S)@3	missed R-F@9	0.0131822	1293.67	647.844	1293.66	647.837	2	8	1.1.1.2771.11	55.5499	361454	55.6856
54	5.7	5.7	20.97	13.56	13.56	gi|4503507	eukaryotic translation initiation factor 2, subunit 3 gamma, 52kDa [Homo sapiens]			0	99	AGGEAGVTLGQPHLSR	Acetyl@N-term	cleaved M-A@N-term	-0.0026902	1590.81	796.412	1590.81	796.413	2	24	1.1.1.2525.16	44.783	37472	44.8569
54	5.7	5.7	20.97	13.56	13.56	gi|4503507	eukaryotic translation initiation factor 2, subunit 3 gamma, 52kDa [Homo sapiens]			0	0.02415	LDDPSCPRPECYR	Carbamidomethyl(C)@6; Carbamidomethyl(C)@11		-0.00083144	1663.71	555.576	1663.71	555.577	3	5	1.1.1.2218.8	28.7394	20550	28.7214
54	5.7	5.7	20.97	13.56	13.56	gi|4503507	eukaryotic translation initiation factor 2, subunit 3 gamma, 52kDa [Homo sapiens]			0	0.00339	MAGGEAGVTLGQPHLSRQDLTTLDVTK	Phospho(T)@26; Acetyl(K)@27	missed R-Q@17	0.00842553	2916.41	973.145	2916.41	973.142	3	6	1.1.1.2288.21	32.4268	100231	32.6005
54	5.7	5.7	20.97	13.56	13.56	gi|4503507	eukaryotic translation initiation factor 2, subunit 3 gamma, 52kDa [Homo sapiens]			0	10.59	QATINIGTIGHVAHGK	Gln->pyro-Glu@N-term		0.00205778	1598.85	533.959	1598.85	533.958	3	9	1.1.1.2591.3	48.1598	1137	48.1503
55	5.64	5.64	39.49	15.92	15.92	gi|4506619	ribosomal protein L24 [Homo sapiens]			2	99	AITGASLADIMAK			-0.00172906	1260.67	631.344	1260.67	631.345	2	19	1.1.1.2885.3	60.6177	6928	60.5565
55	5.64	5.64	39.49	15.92	15.92	gi|4506619	ribosomal protein L24 [Homo sapiens]			2	99	MKVELCSFSGYK	Oxidation(M)@1; Carbamidomethyl(C)@6	missed K-V@2	0.00755869	1463.69	732.851	1463.68	732.847	2	15	1.1.1.2443.22	40.5695	9516	40.5274
55	5.64	5.64	39.49	15.92	15.92	gi|4506619	ribosomal protein L24 [Homo sapiens]			1.58503	99	VELCSFSGYK	Carbamidomethyl(C)@4		-0.001402	1188.55	595.281	1188.55	595.282	2	13	1.1.1.2547.8	45.9253	9197	45.9537
55	5.64	5.64	39.49	15.92	15.92	gi|4506619	ribosomal protein L24 [Homo sapiens]			0.0520764	30.32	VFQFLNAK			-0.00904661	965.524	483.769	965.533	483.774	2	9	1.1.1.2687.2	51.2893	3625	51.2791
55	5.64	5.64	39.49	15.92	15.92	gi|4506619	ribosomal protein L24 [Homo sapiens]			0	0.003935	AAKEAKKAKQASKKTAMAAAK	Acetyl(K)@9; Phospho(T)@15	missed K-E@3; missed K-K@6; missed K-A@7; missed K-Q@9; missed K-K@13; missed K-T@14	-0.0165384	2252.19	751.738	2252.21	751.743	3	6	1.1.1.2536.15	45.3576	15168	45.3793
55	5.64	5.64	39.49	15.92	15.92	gi|4506619	ribosomal protein L24 [Homo sapiens]			0	99	AITGASLADIMAK	Oxidation(M)@11		-0.00347928	1276.67	639.34	1276.67	639.342	2	20	1.1.1.2551.4	46.1355	31075	46.3704
55	5.64	5.64	39.49	15.92	15.92	gi|4506619	ribosomal protein L24 [Homo sapiens]			0	99	AITGASLADIMAK	Oxidation(M)@11		-0.00347928	1276.67	639.34	1276.67	639.342	2	18	1.1.1.2554.3	46.2782	31075	46.3704
55	5.64	5.64	39.49	15.92	15.92	gi|4506619	ribosomal protein L24 [Homo sapiens]			0	99	AITGASLADIMAK	Oxidation(M)@11		-0.00347928	1276.67	639.34	1276.67	639.342	2	17	1.1.1.2557.4	46.4429	31075	46.3704
55	5.64	5.64	39.49	15.92	15.92	gi|4506619	ribosomal protein L24 [Homo sapiens]			0	92.32	AITGASLADIMAK	Oxidation(M)@11		-0.00347928	1276.67	639.34	1276.67	639.342	2	12	1.1.1.2560.5	46.6011	31075	46.3704
55	5.64	5.64	39.49	15.92	15.92	gi|4506619	ribosomal protein L24 [Homo sapiens]			0	3.27e-06	KAKQASKKTAMAAAKAPTKAAPK	Acetyl(K)@3; Dethiomethyl(M)@11; Carbamyl(K)@19	missed K-A@1; missed K-Q@3; missed K-K@7; missed K-T@8; missed K-A@15; missed K-A@19	-0.00283976	2333.35	584.345	2333.35	584.346	4	12	1.1.1.2441.10	40.4418	93300	40.3659
55	5.64	5.64	39.49	15.92	15.92	gi|4506619	ribosomal protein L24 [Homo sapiens]			0	94.17	MKVELCSFSGYK	Carbamidomethyl(C)@6	missed K-V@2	0.9987	1448.68	483.901	1447.68	483.569	3	13	1.1.1.2589.4	48.0557	1882	48.0447
55	5.64	5.64	39.49	15.92	15.92	gi|4506619	ribosomal protein L24 [Homo sapiens]			0	1.99	VFQFLNAK			-0.02046	965.513	483.764	965.533	483.774	2	9	1.1.1.2714.3	52.5574	3587	52.5974
55	5.64	5.64	39.49	15.92	15.92	gi|4506619	ribosomal protein L24 [Homo sapiens]			0	1.441	VFQFLNAK			-0.0226572	965.511	483.763	965.533	483.774	2	9	1.1.1.2717.2	52.7097	7114	52.7548
55	5.64	5.64	39.49	15.92	15.92	gi|4506619	ribosomal protein L24 [Homo sapiens]			0	0.0238	VFQFLNAK	Deamidated(N)@6		0.0217487	966.539	484.277	966.517	484.266	2	5	1.1.1.2721.2	52.9204	4722	52.9127
56	5.6	7.75	42.86	22.27	19.33	gi|72534660	splicing factor, arginine/serine-rich 7 [Homo sapiens]			2	99	AFSYYGPLR			-0.00101914	1072.53	537.274	1072.53	537.274	2	14	1.1.1.2603.3	48.7966	112600	48.7843
56	5.6	7.75	42.86	22.27	19.33	gi|72534660	splicing factor, arginine/serine-rich 7 [Homo sapiens]			2	99	VRVELSTGMPR	Oxidation(M)@9	missed R-V@2	0.00446923	1259.67	420.897	1259.67	420.896	3	14	1.1.1.2220.3	28.8377	15533	28.8277
56	5.6	7.75	42.86	22.27	19.33	gi|72534660	splicing factor, arginine/serine-rich 7 [Homo sapiens]			1.56864	99	VYVGNLGTGAGK			-0.00458843	1134.6	568.307	1134.6	568.309	2	13	1.1.1.2297.5	32.8839	26543	32.8649
56	5.6	7.75	42.86	22.27	19.33	gi|72534660	splicing factor, arginine/serine-rich 7 [Homo sapiens]			0.0268721	18.43	TVWIAR			-0.00281278	744.425	373.22	744.428	373.221	2	7	1.1.1.2331.2	34.6452	23917	34.6381
56	5.6	7.75	42.86	22.27	19.33	gi|72534660	splicing factor, arginine/serine-rich 7 [Homo sapiens]			0.00480371	89.54	NPPGFAFVEFEDPRDAEDAVR	Deamidated(R)@14	missed R-D@14	0.0310186	2378.11	793.711	2378.08	793.701	3	14	1.1.1.3477.3	75.3817	5342	75.4119
56	5.6	7.75	42.86	22.27	19.33	gi|72534660	splicing factor, arginine/serine-rich 7 [Homo sapiens]			0.00348833	11.81	VELSTGMPR	Oxidation(M)@7		0.00395884	1004.5	503.257	1004.5	503.255	2	7	1.1.1.2133.7	24.3653	11982	24.3482
56	5.6	7.75	42.86	22.27	19.33	gi|72534660	splicing factor, arginine/serine-rich 7 [Homo sapiens]			0	99	NPPGFAFVEFEDPR			0.00153291	1620.76	811.387	1620.76	811.386	2	16	1.1.1.3465.4	74.7467	9407	74.8312
56	5.6	7.75	42.86	22.27	19.33	gi|72534660	splicing factor, arginine/serine-rich 7 [Homo sapiens]			0	5.32	NPPGFAFVEFEDPR	Deamidated(N)@1		0.0223751	1621.76	811.889	1621.74	811.878	2	10	1.1.1.3451.6	74.1544	4992	74.1844
56	5.6	7.75	42.86	22.27	19.33	gi|72534660	splicing factor, arginine/serine-rich 7 [Homo sapiens]			0	53.61	NPPGFAFVEFEDPRDAEDAVR		missed R-D@14	1.00533	2378.1	793.708	2377.1	793.373	3	13	1.1.1.3484.3	75.7426	1969	75.7309
56	5.6	7.75	42.86	22.27	19.33	gi|72534660	splicing factor, arginine/serine-rich 7 [Homo sapiens]			0	5.277	NPPGFAFVEFEDPRDAEDAVR		missed R-D@14	0.00907764	2377.11	793.376	2377.1	793.373	3	10	1.1.1.3481.4	75.5825	16214	75.6772
56	5.6	7.75	42.86	22.27	19.33	gi|72534660	splicing factor, arginine/serine-rich 7 [Homo sapiens]			0	3.675e-08	PPGFAFVEFEDPRDAEDAVRG		cleaved N-P@N-term; cleaved G-L@C-term; missed R-D@13; missed R-G@20	0.0150996	2320.09	774.371	2320.08	774.366	3	8	1.1.1.3485.3	75.7976	10254	75.9578
56	5.6	7.75	42.86	22.27	19.33	gi|72534660	splicing factor, arginine/serine-rich 7 [Homo sapiens]			0	0.07295	RSRSGSIK	Acetyl@N-term	missed R-S@1; missed R-S@3	-0.00600634	931.514	466.764	931.52	466.767	2	7	1.1.1.2534.2	45.2298	1479199	45.2748
56	5.6	7.75	42.86	22.27	19.33	gi|72534660	splicing factor, arginine/serine-rich 7 [Homo sapiens]			0	0.001702	SGSIKGSRYFQSPSRSRSRSRSISRPRSSRSKSRSPSPK	Phospho(S)@7	missed K-G@5; missed R-Y@8; missed R-S@15; missed R-S@17; missed R-S@19; missed R-S@21; missed R-S@27; missed R-S@30; missed K-S@32; missed R-S@34	-0.0434617	4446.25	1112.57	4446.3	1112.58	4	6	1.1.1.2525.20	44.793	15321	44.7525
56	5.6	7.75	42.86	22.27	19.33	gi|72534660	splicing factor, arginine/serine-rich 7 [Homo sapiens]			0	11.06	TVWIARNPPGFAFVEFEDPR	Phospho(T)@1; Trp->Kynurenin(W)@3	missed R-N@6	0.0506936	2431.19	811.403	2431.14	811.386	3	12	1.1.1.3455.5	74.3113	6413	74.3521
56	5.6	7.75	42.86	22.27	19.33	gi|72534660	splicing factor, arginine/serine-rich 7 [Homo sapiens]			0	99	VRVELSTGMPR		missed R-V@2	-0.0104418	1243.66	415.561	1243.67	415.564	3	13	1.1.1.2412.4	38.9098	7427	38.8436
57	4.81	4.81	48.15	20	20	gi|4506693	ribosomal protein S17 [Homo sapiens]			2	99	LRNKIAGYVTHLMKR		missed R-N@2; missed K-I@4; missed K-R@14	0.000343497	1799.04	600.686	1799.04	600.686	3	21	1.1.1.2530.4	45.039	20592	45.1179
57	4.81	4.81	48.15	20	20	gi|4506693	ribosomal protein S17 [Homo sapiens]			2	99	VCEEIAIIPSKK	Carbamidomethyl(C)@2	missed K-K@11	-0.00493231	1385.75	462.925	1385.76	462.927	3	17	1.1.1.2436.2	40.163	50076	40.2064
57	4.81	4.81	48.15	20	20	gi|4506693	ribosomal protein S17 [Homo sapiens]			0.518557	89.17	IAGYVTHLMK			-0.0028796	1131.61	378.21	1131.61	378.211	3	11	1.1.1.2442.2	40.4824	26921	40.4736
57	4.81	4.81	48.15	20	20	gi|4506693	ribosomal protein S17 [Homo sapiens]			0.259637	93.19	NKIAGYVTHLMKR	Oxidation(M)@11	missed K-I@2; missed K-R@12	-0.00379684	1545.84	387.468	1545.84	387.469	4	11	1.1.1.2292.3	32.6106	10324	32.5469
57	4.81	4.81	48.15	20	20	gi|4506693	ribosomal protein S17 [Homo sapiens]			0.0277972	99	VCEEIAIIPSK	Carbamidomethyl(C)@2		1.01215	1258.68	630.345	1257.66	629.839	2	15	1.1.1.2576.3	47.3883	11079	47.3143
57	4.81	4.81	48.15	20	20	gi|4506693	ribosomal protein S17 [Homo sapiens]			0	0.03058	ERRDNYVPEVSALDQEIIEVDPDTK		missed R-R@2; missed R-D@3	-0.00739914	2929.42	733.363	2929.43	733.365	4	7	1.1.1.2383.11	37.3811	346188	37.1991
57	4.81	4.81	48.15	20	20	gi|4506693	ribosomal protein S17 [Homo sapiens]			0	0.01312	IAGYVTHLMK			-0.0017727	1131.61	566.812	1131.61	566.813	2	5	1.1.1.2846.3	58.8622	2011	58.899
57	4.81	4.81	48.15	20	20	gi|4506693	ribosomal protein S17 [Homo sapiens]			0	99	LRNKIAGYVTHLMKR		missed R-N@2; missed K-I@4; missed K-R@14	0.001259	1799.04	600.686	1799.04	600.686	3	14	1.1.1.2533.7	45.1857	20592	45.1179
57	4.81	4.81	48.15	20	20	gi|4506693	ribosomal protein S17 [Homo sapiens]			0	86.36	NKIAGYVTHLMKR	Oxidation(M)@11	missed K-I@2; missed K-R@12	-0.00702152	1545.84	516.287	1545.84	516.289	3	12	1.1.1.2291.8	32.5654	11024	32.5469
57	4.81	4.81	48.15	20	20	gi|4506693	ribosomal protein S17 [Homo sapiens]			0	99	VCEEIAIIPSKK	Carbamidomethyl(C)@2	missed K-K@11	-0.00324358	1385.76	693.885	1385.76	693.887	2	16	1.1.1.2435.19	40.1369	53085	40.1537
57	4.81	4.81	48.15	20	20	gi|4506693	ribosomal protein S17 [Homo sapiens]			0	98.97	VCEEIAIIPSKK	Carbamidomethyl(C)@2	missed K-K@11	-0.00324358	1385.76	693.885	1385.76	693.887	2	12	1.1.1.2438.21	40.2991	52481	40.1537
57	4.81	4.81	48.15	20	20	gi|4506693	ribosomal protein S17 [Homo sapiens]			0	0.002702	VCEEIAIIPSKKLRNK	Carbamidomethyl(C)@2; Phospho(S)@10	missed K-K@11; missed K-L@12; missed R-N@14	0.00256556	1977.05	660.024	1977.05	660.023	3	5	1.1.1.2474.9	42.1637	95606	42.2494
57	4.81	4.81	48.15	20	20	gi|4506693	ribosomal protein S17 [Homo sapiens]			0	0.0008571	YYTRLGNDFHTNK	Phospho(T)@11; Acetyl(K)@13	missed R-L@4	0.0103225	1749.76	875.888	1749.75	875.883	2	4	1.1.1.3532.2	77.9255	6183	78.0223
58	4.71	4.71	51.64	15.49	15.49	gi|5174449	H1 histone family, member X [Homo sapiens]			2	99	ALVQNDTLLQVK			0.00065442	1340.77	671.391	1340.77	671.39	2	15	1.1.1.2717.7	52.7181	13015	52.8074
58	4.71	4.71	51.64	15.49	15.49	gi|5174449	H1 histone family, member X [Homo sapiens]			2	99	YSQLVVETIR			-0.00317277	1206.66	604.336	1206.66	604.338	2	14	1.1.1.2572.3	47.1733	11054	47.1579
58	4.71	4.71	51.64	15.49	15.49	gi|5174449	H1 histone family, member X [Homo sapiens]			0.714443	98.5	KVPWFDQQNGR	Deamidated(N)@9	missed K-V@1	-0.00157667	1374.67	688.341	1374.67	688.341	2	12	1.1.1.2474.11	42.167	11893	42.1971
58	4.71	4.71	51.64	15.49	15.49	gi|5174449	H1 histone family, member X [Homo sapiens]			0	88.09	ALVQNDTLLQVK			0.00065442	1340.77	671.391	1340.77	671.39	2	12	1.1.1.2721.13	52.9387	13015	52.8074
58	4.71	4.71	51.64	15.49	15.49	gi|5174449	H1 histone family, member X [Homo sapiens]			0	0.0437	GQKPEQRSHKKGAGAK	Phospho(S)@8	missed R-S@7; missed K-K@10; missed K-G@11	0.00858899	1785.91	596.31	1785.9	596.307	3	7	1.1.1.2500.2	43.5103	17416	43.5559
58	4.71	4.71	51.64	15.49	15.49	gi|5174449	H1 histone family, member X [Homo sapiens]			0	0.01195	GTGANGSFKLNR	Acetyl(K)@9	missed K-L@9	-0.0147897	1262.62	421.881	1262.64	421.886	3	3	1.1.1.2142.2	24.8385	25599	24.9383
58	4.71	4.71	51.64	15.49	15.49	gi|5174449	H1 histone family, member X [Homo sapiens]			0	0.0006677	GTGANGSFKLNRKKLEGGGERRGAPAAATAPAPTAHKAKK	Phospho(S)@7; Phospho(T)@34	missed K-L@9; missed R-K@12; missed K-K@13; missed K-L@14; missed R-R@21; missed R-G@22; missed K-A@37; missed K-K@39	0.00768476	4131.11	1033.78	4131.1	1033.78	4	5	1.1.1.2180.9	26.7756	5443	26.8379
58	4.71	4.71	51.64	15.49	15.49	gi|5174449	H1 histone family, member X [Homo sapiens]			0	0.06634	NGSSLAKIYTEAK	Phospho(S)@4	missed K-I@7	-0.00936814	1460.68	731.348	1460.69	731.353	2	7	1.1.1.2297.8	32.8939	148840	33.1264
58	4.71	4.71	51.64	15.49	15.49	gi|5174449	H1 histone family, member X [Homo sapiens]			0	0.01572	PARGQKPEQRSHKKGAGAK	Acetyl(K)@6; Phospho(S)@11; Acetyl(K)@13; Acetyl(K)@14	cleaved K-P@N-term; missed R-G@3; missed R-S@10; missed K-K@13; missed K-G@14	-0.0102136	2236.11	746.378	2236.12	746.381	3	8	1.1.1.3123.2	66.8987	6983	66.7742
58	4.71	4.71	51.64	15.49	15.49	gi|5174449	H1 histone family, member X [Homo sapiens]			0	2.416	RGAPAAATAPAPTAHKAKKAAPGA	Phospho(T)@8; Phospho(T)@13	cleaved A-A@C-term; missed R-G@1; missed K-A@16; missed K-K@18; missed K-A@19	0.0424727	2341.19	781.403	2341.15	781.389	3	11	1.1.1.3458.7	74.3753	5218	74.3521
58	4.71	4.71	51.64	15.49	15.49	gi|5174449	H1 histone family, member X [Homo sapiens]			0	0.3711	RGAPAAATAPAPTAHKAKKAAPGA	Phospho(T)@8; Phospho(T)@13	cleaved A-A@C-term; missed R-G@1; missed K-A@16; missed K-K@18; missed K-A@19	0.0426559	2341.19	781.403	2341.15	781.389	3	10	1.1.1.3451.2	74.141	3229	74.1844
59	4.59	4.59	45.24	26.98	19.84	gi|4504263	histone cluster 1, H2bm [Homo sapiens]			2	99	AMGIMNSFVNDIFER			0.00657171	1742.82	872.417	1742.81	872.413	2	17	1.1.1.3590.2	80.3384	6218	80.2576
59	4.59	4.59	45.24	26.98	19.84	gi|4504263	histone cluster 1, H2bm [Homo sapiens]			2	99	KESYSVYVYK		missed K-E@1	-0.00426144	1264.63	633.322	1264.63	633.324	2	17	1.1.1.2325.6	34.3592	33660	34.2732
59	4.59	4.59	45.24	26.98	19.84	gi|4504263	histone cluster 1, H2bm [Homo sapiens]			0.58838	91.48	LLLPGELAK			-0.00122645	952.594	477.305	952.596	477.305	2	12	1.1.1.2731.2	53.4497	42499	53.4375
59	4.59	4.59	45.24	26.98	19.84	gi|4504263	histone cluster 1, H2bm [Homo sapiens]			0	0.07857	AINKAQKK	Deamidated(Q)@6; Acetyl(K)@7	missed K-A@4; missed K-K@7	0.00335644	942.553	472.284	942.55	472.282	2	7	1.1.1.2104.6	22.9812	36393	23.0637
59	4.59	4.59	45.24	26.98	19.84	gi|4504263	histone cluster 1, H2bm [Homo sapiens]			0	0.05861	EPVKSAPVPKKGSKK	Acetyl(K)@4; Phospho(S)@5; Acetyl(K)@11; Acetyl(K)@14	cleaved P-E@N-term; missed K-S@4; missed K-K@10; missed K-G@11; missed K-K@14	0.0064683	1784.95	447.245	1784.94	447.243	4	8	1.1.1.2170.2	26.2205	202893	26.2097
59	4.59	4.59	45.24	26.98	19.84	gi|4504263	histone cluster 1, H2bm [Homo sapiens]			0	0.0172	EPVKSAPVPKKGSKK	Acetyl(K)@4; Phospho(S)@5; Acetyl(K)@11; Acetyl(K)@14	cleaved P-E@N-term; missed K-S@4; missed K-K@10; missed K-G@11; missed K-K@14	0.0064683	1784.95	447.245	1784.94	447.243	4	7	1.1.1.2167.2	26.0624	202893	26.2097
59	4.59	4.59	45.24	26.98	19.84	gi|4504263	histone cluster 1, H2bm [Homo sapiens]			0	99	KESYSVYVYK		missed K-E@1	-0.00426144	1264.63	633.322	1264.63	633.324	2	16	1.1.1.2321.3	34.1356	33660	34.2732
59	4.59	4.59	45.24	26.98	19.84	gi|4504263	histone cluster 1, H2bm [Homo sapiens]			0	1.21	KESYSVYVYK	Methyl(S)@5	missed K-E@1	-0.00152212	1278.65	640.331	1278.65	640.332	2	14	1.1.1.2415.5	39.0799	35592	39.2095
59	4.59	4.59	45.24	26.98	19.84	gi|4504263	histone cluster 1, H2bm [Homo sapiens]			0	0.5814	KESYSVYVYK	Amino(Y)@4	missed K-E@1	0.00357457	1279.65	640.832	1279.64	640.83	2	10	1.1.1.2418.7	39.2501	15305	39.2095
59	4.59	4.59	45.24	26.98	19.84	gi|4504263	histone cluster 1, H2bm [Homo sapiens]			0	42.57	LLLPGELAK			-0.00104335	952.595	477.305	952.596	477.305	2	10	1.1.1.2725.2	53.1308	42499	53.4375
60	4.43	4.43	36.97	36.97	27.73	gi|5902102	small nuclear ribonucleoprotein D1 polypeptide 16kDa [Homo sapiens]			2	99	NREPVQLETLSIR		missed R-E@2	-0.00178301	1553.85	518.957	1553.85	518.958	3	18	1.1.1.2583.2	47.7431	22323	47.679
60	4.43	4.43	36.97	36.97	27.73	gi|5902102	small nuclear ribonucleoprotein D1 polypeptide 16kDa [Homo sapiens]			2	99	YFILPDSLPLDTLLVDVEPK			0.0077837	2286.25	1144.13	2286.24	1144.13	2	20	1.1.1.3599.2	80.7889	20219	80.736
60	4.43	4.43	36.97	36.97	27.73	gi|5902102	small nuclear ribonucleoprotein D1 polypeptide 16kDa [Homo sapiens]			0.431798	86.61	LSHETVTIELK			-0.00316239	1268.69	423.905	1268.7	423.906	3	12	1.1.1.2423.2	39.4803	22371	39.6806
60	4.43	4.43	36.97	36.97	27.73	gi|5902102	small nuclear ribonucleoprotein D1 polypeptide 16kDa [Homo sapiens]			0	99	NREPVQLETLSIR		missed R-E@2	0.00188429	1553.85	777.934	1553.85	777.934	2	20	1.1.1.2576.6	47.4133	14638	47.5226
60	4.43	4.43	36.97	36.97	27.73	gi|5902102	small nuclear ribonucleoprotein D1 polypeptide 16kDa [Homo sapiens]			0	99	NREPVQLETLSIR		missed R-E@2	-0.00196611	1553.85	518.957	1553.85	518.958	3	16	1.1.1.2580.2	47.5935	19094	47.679
60	4.43	4.43	36.97	36.97	27.73	gi|5902102	small nuclear ribonucleoprotein D1 polypeptide 16kDa [Homo sapiens]			0	98.93	NREPVQLETLSIR	Deamidated(Q)@6	missed R-E@2	0.0224827	1554.86	778.437	1554.84	778.426	2	14	1.1.1.2584.5	47.8019	11304	47.731
61	4.39	4.39	39.06	23.44	17.97	gi|6912616	H2A histone family, member V isoform 1 [Homo sapiens]			2	99	AGLQFPVGR			-0.000259758	943.524	472.769	943.524	472.769	2	15	1.1.1.2547.5	45.9153	48125	45.9537
61	4.39	4.39	39.06	23.44	17.97	gi|6912616	H2A histone family, member V isoform 1 [Homo sapiens]			2	99	ATIAGGGVIPHIHK			0.000989883	1369.78	457.602	1369.78	457.602	3	13	1.1.1.2398.6	38.1704	21736	38.2088
61	4.39	4.39	39.06	23.44	17.97	gi|6912616	H2A histone family, member V isoform 1 [Homo sapiens]			0.388277	84.84	HLQLAIR			-0.00201749	849.516	425.765	849.518	425.767	2	11	1.1.1.2307.2	33.4014	32452	33.4398
61	4.39	4.39	39.06	23.44	17.97	gi|6912616	H2A histone family, member V isoform 1 [Homo sapiens]			0	99	AGLQFPVGR			0.000106446	943.524	472.769	943.524	472.769	2	13	1.1.1.2544.6	45.7587	42244	45.8493
61	4.39	4.39	39.06	23.44	17.97	gi|6912616	H2A histone family, member V isoform 1 [Homo sapiens]			0	97.75	AGLQFPVGR	Delta:H(2)C(2)@N-term		-0.000444751	969.539	485.777	969.54	485.777	2	13	1.1.1.2602.5	48.7443	22873	48.7318
61	4.39	4.39	39.06	23.44	17.97	gi|6912616	H2A histone family, member V isoform 1 [Homo sapiens]			0	0.006891	AVSRSQR		missed R-S@4	-0.00626966	802.435	402.225	802.441	402.228	2	3	1.1.1.2303.2	33.1893	2602	33.231
61	4.39	4.39	39.06	23.44	17.97	gi|6912616	H2A histone family, member V isoform 1 [Homo sapiens]			0	0.007836	GKAGKDSGKAKAKAVSRSQR	Acetyl(K)@2; Acetyl(K)@9; Phospho(S)@18	cleaved G-G@N-term; missed K-A@2; missed K-D@5; missed K-A@9; missed K-A@11; missed K-A@13; missed R-S@17	0.0385571	2193.18	732.066	2193.14	732.053	3	7	1.1.1.2560.6	46.6061	19946	46.579
61	4.39	4.39	39.06	23.44	17.97	gi|6912616	H2A histone family, member V isoform 1 [Homo sapiens]			0	0.5428	HLQLAIR	Deamidated(Q)@3		0.00998234	850.512	426.264	850.503	426.259	2	7	1.1.1.2310.2	33.5577	2620	33.4398
62	4.34	4.34	43.9	9.012	9.012	gi|20127499	arginine/serine-rich splicing factor 6 [Homo sapiens]			1.60206	99	LIVENLSSR			-0.00270244	1029.58	515.797	1029.58	515.798	2	13	1.1.1.2437.7	40.2226	159872	40.1537
62	4.34	4.34	43.9	9.012	9.012	gi|20127499	arginine/serine-rich splicing factor 6 [Homo sapiens]			1.49485	99	ALDKLDGTEINGR	Deamidated(N)@11	missed K-L@4	-0.00201125	1401.71	468.243	1401.71	468.244	3	13	1.1.1.2358.2	36.0542	10033	36.0467
62	4.34	4.34	43.9	9.012	9.012	gi|20127499	arginine/serine-rich splicing factor 6 [Homo sapiens]			1.24413	98.49	TNEGVIEFR			-0.00111883	1063.53	532.772	1063.53	532.772	2	12	1.1.1.2443.13	40.5545	98739	40.4736
62	4.34	4.34	43.9	9.012	9.012	gi|20127499	arginine/serine-rich splicing factor 6 [Homo sapiens]			0.00261362	2.473	FFSGYGR			-0.00101997	832.386	417.2	832.387	417.201	2	7	1.1.1.2349.3	35.5884	20480	35.5762
62	4.34	4.34	43.9	9.012	9.012	gi|20127499	arginine/serine-rich splicing factor 6 [Homo sapiens]			0	0.148	ARSVSPPPKRATSRSR	Dehydrated(S)@3; Phospho(S)@15	missed R-S@2; missed K-R@9; missed R-A@10; missed R-S@14	0.00516511	1813.95	605.657	1813.94	605.655	3	9	1.1.1.2296.7	32.8449	28033	32.9696
62	4.34	4.34	43.9	9.012	9.012	gi|20127499	arginine/serine-rich splicing factor 6 [Homo sapiens]			0	0.192	SKSRSRSQSRSNSPLPVPPSK	Acetyl(K)@2; Deamidated(N)@12; Phospho(S)@20	missed K-S@2; missed R-S@4; missed R-S@6; missed R-S@10	-0.00118572	2404.18	802.402	2404.19	802.403	3	9	1.1.1.2848.5	58.9702	25153	58.9513
62	4.34	4.34	43.9	9.012	9.012	gi|20127499	arginine/serine-rich splicing factor 6 [Homo sapiens]			0	0.185	SKSRSRSQSRSNSPLPVPPSK	Acetyl(K)@2; Deamidated(R)@10; Phospho(S)@20	missed K-S@2; missed R-S@4; missed R-S@6; missed R-S@10	-0.00186069	2404.18	1203.1	2404.19	1203.1	2	10	1.1.1.2846.9	58.8939	20360	58.9513
62	4.34	4.34	43.9	9.012	9.012	gi|20127499	arginine/serine-rich splicing factor 6 [Homo sapiens]			0	0.06028	SKSRSRSQSRSNSPLPVPPSK	Acetyl(K)@2; Oxidation(P)@16; Phospho(S)@20	missed K-S@2; missed R-S@4; missed R-S@6; missed R-S@10	-0.00916142	2419.19	807.403	2419.2	807.406	3	9	1.1.1.3249.2	70.6425	14338	70.5957
62	4.34	4.34	43.9	9.012	9.012	gi|20127499	arginine/serine-rich splicing factor 6 [Homo sapiens]			0	0.008849	SKSRSRSQSRSNSPLPVPPSK	Acetyl(K)@2; Deamidated(N)@12; Phospho(S)@20	missed K-S@2; missed R-S@4; missed R-S@6; missed R-S@10	-0.00118572	2404.18	802.402	2404.19	802.403	3	7	1.1.1.2844.4	58.7526	25153	58.9513
62	4.34	4.34	43.9	9.012	9.012	gi|20127499	arginine/serine-rich splicing factor 6 [Homo sapiens]			0	0.005006	SKSRSRSQSRSNSPLPVPPSK	Acetyl(K)@2; Phospho(S)@20	missed K-S@2; missed R-S@4; missed R-S@6; missed R-S@10	0.0025075	2403.2	802.075	2403.2	802.075	3	6	1.1.1.3172.3	68.9644	9088	69.0542
62	4.34	4.34	43.9	9.012	9.012	gi|20127499	arginine/serine-rich splicing factor 6 [Homo sapiens]			0	0.1804	SNSPLPVPPSK			0.0159397	1121.62	561.819	1121.61	561.811	2	6	1.1.1.2297.4	32.8805	9869	32.9172
62	4.34	4.34	43.9	9.012	9.012	gi|20127499	arginine/serine-rich splicing factor 6 [Homo sapiens]			0	0.003459	SPKENGKGDIKSKSRSR	Acetyl(K)@3; Phospho(S)@16	missed K-E@3; missed K-G@7; missed K-S@11; missed K-S@13; missed R-S@15	0.01377	1995	499.758	1994.99	499.755	4	5	1.1.1.1540.2	13.054	7576	13.059
62	4.34	4.34	43.9	9.012	9.012	gi|20127499	arginine/serine-rich splicing factor 6 [Homo sapiens]			0	1.048	SRSKSKSKPKSDRGSHSHSRSRSK	Phospho(S)@1; Acetyl(K)@10; Acetyl(K)@24	missed R-S@2; missed K-S@4; missed K-S@6; missed K-S@10; missed R-G@13; missed R-S@20; missed R-S@22	0.0232265	2860.44	954.487	2860.42	954.479	3	10	1.1.1.3563.2	79.1418	77573	79.1229
62	4.34	4.34	43.9	9.012	9.012	gi|20127499	arginine/serine-rich splicing factor 6 [Homo sapiens]			0	0.008637	SRSKSKSKPKSDRGSHSHSRSRSK	Phospho(S)@1; Acetyl(K)@10; Acetyl(K)@24	missed R-S@2; missed K-S@4; missed K-S@6; missed K-S@10; missed R-G@13; missed R-S@20; missed R-S@22	0.01242	2860.43	716.115	2860.42	716.111	4	7	1.1.1.3564.2	79.1909	20738	79.1229
62	4.34	4.34	43.9	9.012	9.012	gi|20127499	arginine/serine-rich splicing factor 6 [Homo sapiens]			0	0.005033	SRSQSRSNSPLPVPPSK		missed R-S@2; missed R-S@6	0.0104558	1822.98	456.751	1822.96	456.749	4	5	1.1.1.2606.4	48.9616	5783	48.9412
62	4.34	4.34	43.9	9.012	9.012	gi|20127499	arginine/serine-rich splicing factor 6 [Homo sapiens]			0	0.005517	SRSRSRSRSKGRSRSR	Acetyl(K)@10; Phospho(S)@13	missed R-S@2; missed R-S@4; missed R-S@6; missed R-S@8; missed K-G@10; missed R-S@12; missed R-S@14	0.0178812	2027.05	1014.53	2027.04	1014.53	2	6	1.1.1.2570.8	47.1007	31082	47.21
62	4.34	4.34	43.9	9.012	9.012	gi|20127499	arginine/serine-rich splicing factor 6 [Homo sapiens]			0	0.2693	SRSRSRSRSPKENGK	Phospho(S)@3; Acetyl(K)@11; Deamidated(N)@13	missed R-S@2; missed R-S@4; missed R-S@6; missed R-S@8; missed K-E@11	0.0112942	1853.9	927.956	1853.89	927.95	2	9	1.1.1.3137.6	67.5509	79529	67.5784
62	4.34	4.34	43.9	9.012	9.012	gi|20127499	arginine/serine-rich splicing factor 6 [Homo sapiens]			0	0.1314	SRSRSRSRSPKENGK	Phospho(S)@3; Acetyl(K)@11	missed R-S@2; missed R-S@4; missed R-S@6; missed R-S@8; missed K-E@11	0.008641	1852.91	927.462	1852.9	927.458	2	8	1.1.1.3105.10	66.2028	34448	66.2738
62	4.34	4.34	43.9	9.012	9.012	gi|20127499	arginine/serine-rich splicing factor 6 [Homo sapiens]			0	0.1237	SRSRSRSRSPKENGK	Phospho(S)@3; Acetyl(K)@11	missed R-S@2; missed R-S@4; missed R-S@6; missed R-S@8; missed K-E@11	0.0115706	1852.91	927.464	1852.9	927.458	2	8	1.1.1.3121.12	66.8119	62578	66.7742
62	4.34	4.34	43.9	9.012	9.012	gi|20127499	arginine/serine-rich splicing factor 6 [Homo sapiens]			0	0.05108	SRSRSRSRSPKENGK	Phospho(S)@3; Acetyl(K)@11; Deamidated(N)@13	missed R-S@2; missed R-S@4; missed R-S@6; missed R-S@8; missed K-E@11	0.0137355	1853.9	927.957	1853.89	927.95	2	8	1.1.1.3149.5	67.848	128598	67.8807
62	4.34	4.34	43.9	9.012	9.012	gi|20127499	arginine/serine-rich splicing factor 6 [Homo sapiens]			0	0.02733	SRSRSRSRSPKENGK	Phospho(S)@3; Acetyl(K)@11	missed R-S@2; missed R-S@4; missed R-S@6; missed R-S@8; missed K-E@11	0.008641	1852.91	927.462	1852.9	927.458	2	7	1.1.1.3102.19	66.0455	34448	66.2738
62	4.34	4.34	43.9	9.012	9.012	gi|20127499	arginine/serine-rich splicing factor 6 [Homo sapiens]			0	0.00749	SRSRSRSRSPKENGK	Phospho(S)@3; Acetyl(K)@11	missed R-S@2; missed R-S@4; missed R-S@6; missed R-S@8; missed K-E@11	0.00995701	1852.91	618.644	1852.9	618.641	3	6	1.1.1.3118.3	66.6319	25081	66.6108
62	4.34	4.34	43.9	9.012	9.012	gi|20127499	arginine/serine-rich splicing factor 6 [Homo sapiens]			0	0.006846	SRSRSRSRSPKENGK	Phospho(S)@3; Acetyl(K)@11	missed R-S@2; missed R-S@4; missed R-S@6; missed R-S@8; missed K-E@11	0.00995701	1852.91	618.644	1852.9	618.641	3	6	1.1.1.3122.3	66.8362	40309	66.7742
62	4.34	4.34	43.9	9.012	9.012	gi|20127499	arginine/serine-rich splicing factor 6 [Homo sapiens]			0	87.29	TNEGVIEFR			-0.00111883	1063.53	532.772	1063.53	532.772	2	11	1.1.1.2440.11	40.3896	96858	40.4736
62	4.34	4.34	43.9	9.012	9.012	gi|20127499	arginine/serine-rich splicing factor 6 [Homo sapiens]			0	78.75	TNEGVIEFR			0.00722842	1063.54	1064.54	1063.53	1064.54	1	11	1.1.1.2442.26	40.5224	103151	40.3659
62	4.34	4.34	43.9	9.012	9.012	gi|20127499	arginine/serine-rich splicing factor 6 [Homo sapiens]			0	0.2051	TNEGVIEFRSYSDMKRALDK	Oxidation(M)@14; Acetyl(K)@15	missed R-S@9; missed K-R@15; missed R-A@16	0.0311726	2416.2	806.407	2416.17	806.397	3	9	1.1.1.2892.4	60.898	13892	60.9347
62	4.34	4.34	43.9	9.012	9.012	gi|20127499	arginine/serine-rich splicing factor 6 [Homo sapiens]			0	0.08128	TNEGVIEFRSYSDMKRALDK	Oxidation(M)@14	missed R-S@9; missed K-R@15; missed R-A@16	0.00817191	2374.17	792.396	2374.16	792.393	3	8	1.1.1.2987.2	63.205	4788	63.1796
62	4.34	4.34	43.9	9.012	9.012	gi|20127499	arginine/serine-rich splicing factor 6 [Homo sapiens]			0	0.01742	TNEGVIEFRSYSDMKRALDK	Oxidation(M)@14	missed R-S@9; missed K-R@15; missed R-A@16	0.00945362	2374.17	792.397	2374.16	792.393	3	7	1.1.1.2897.7	61.1612	135397	61.1979
62	4.34	4.34	43.9	9.012	9.012	gi|20127499	arginine/serine-rich splicing factor 6 [Homo sapiens]			0	0.01742	TNEGVIEFRSYSDMKRALDK	Oxidation(M)@14	missed R-S@9; missed K-R@15; missed R-A@16	0.00853811	2374.17	792.396	2374.16	792.393	3	7	1.1.1.2908.3	61.7341	72554	61.7743
62	4.34	4.34	43.9	9.012	9.012	gi|20127499	arginine/serine-rich splicing factor 6 [Homo sapiens]			0	0.01721	TNEGVIEFRSYSDMKRALDK	Oxidation(M)@14	missed R-S@9; missed K-R@15; missed R-A@16	0.0125878	2374.17	1188.09	2374.16	1188.09	2	7	1.1.1.2898.5	61.2372	209349	61.2506
62	4.34	4.34	43.9	9.012	9.012	gi|20127499	arginine/serine-rich splicing factor 6 [Homo sapiens]			0	0.005742	TNEGVIEFRSYSDMKRALDK	Acetyl(K)@20	missed R-S@9; missed K-R@15; missed R-A@16	0.0203888	2400.2	1201.11	2400.17	1201.09	2	6	1.1.1.3557.5	78.8454	7951	78.8056
62	4.34	4.34	43.9	9.012	9.012	gi|20127499	arginine/serine-rich splicing factor 6 [Homo sapiens]			0	0.004698	TNEGVIEFRSYSDMKRALDK	Oxidation(M)@14	missed R-S@9; missed K-R@15; missed R-A@16	0.0147635	2374.17	792.398	2374.16	792.393	3	6	1.1.1.2830.15	58.2262	9576	58.2496
62	4.34	4.34	43.9	9.012	9.012	gi|20127499	arginine/serine-rich splicing factor 6 [Homo sapiens]			0	0.004335	TNEGVIEFRSYSDMKRALDK	Oxidation(M)@14	missed R-S@9; missed K-R@15; missed R-A@16	0.00963672	2374.17	792.397	2374.16	792.393	3	6	1.1.1.3128.3	67.1541	22444	67.1419
62	4.34	4.34	43.9	9.012	9.012	gi|20127499	arginine/serine-rich splicing factor 6 [Homo sapiens]			0	0.004213	TNEGVIEFRSYSDMKRALDK	Oxidation(M)@14	missed R-S@9; missed K-R@15; missed R-A@16	0.00404309	2374.16	1188.09	2374.16	1188.09	2	6	1.1.1.2845.4	58.8299	123642	58.9513
62	4.34	4.34	43.9	9.012	9.012	gi|20127499	arginine/serine-rich splicing factor 6 [Homo sapiens]			0	0.007627	YGPPVRTEYRLIVENLSSR	Phospho(S)@18	missed R-T@6; missed R-L@10	-0.00165695	2328.16	1165.09	2328.16	1165.09	2	6	1.1.1.3097.15	65.7745	194594	66.0622
63	4.27	4.27	43.13	16.88	16.25	gi|169202779; gi|169202777	PREDICTED: similar to ribosomal protein L21 isoform 1 [Homo sapiens]; PREDICTED: similar to ribosomal protein L21 isoform 2 [Homo sapiens]			2	99	HGVVPLATYMR	Oxidation(M)@10		-0.00241967	1258.65	420.556	1258.65	420.557	3	14	1.1.1.2361.4	36.2154	32570	36.1518
63	4.27	4.27	43.13	16.88	16.25	gi|169202779; gi|169202777	PREDICTED: similar to ribosomal protein L21 isoform 1 [Homo sapiens]; PREDICTED: similar to ribosomal protein L21 isoform 2 [Homo sapiens]			2	99	VYNVTQHAVGIVVNK			0.000573036	1639.91	820.96	1639.9	820.96	2	23	1.1.1.2531.15	45.1062	198849	45.1179
63	4.27	4.27	43.13	16.88	16.25	gi|169202779; gi|169202777	PREDICTED: similar to ribosomal protein L21 isoform 1 [Homo sapiens]; PREDICTED: similar to ribosomal protein L21 isoform 2 [Homo sapiens]			0.271646	94.2	KHGVVPLATYMR	Oxidation(M)@11	missed K-H@1	-0.0185622	1386.73	463.249	1386.74	463.255	3	13	1.1.1.2228.4	29.2812	18978	29.1463
63	4.27	4.27	43.13	16.88	16.25	gi|169202779; gi|169202777	PREDICTED: similar to ribosomal protein L21 isoform 1 [Homo sapiens]; PREDICTED: similar to ribosomal protein L21 isoform 2 [Homo sapiens]			0.000869459	0.619	YMFSRPFRK		missed R-K@8	-0.00203851	1230.63	411.218	1230.63	411.218	3	8	1.1.1.2356.2	35.951	56238	35.9943
63	4.27	4.27	43.13	16.88	16.25	gi|169202779; gi|169202777	PREDICTED: similar to ribosomal protein L21 isoform 1 [Homo sapiens]; PREDICTED: similar to ribosomal protein L21 isoform 2 [Homo sapiens]			0	0.06581	ADIVDIKGMGTAQK	Acetyl(K)@7; Oxidation(M)@9; Phospho(T)@11	missed K-G@7	0.0164048	1583.74	792.879	1583.73	792.871	2	8	1.1.1.2429.19	39.8215	210007	39.8383
63	4.27	4.27	43.13	16.88	16.25	gi|169202779; gi|169202777	PREDICTED: similar to ribosomal protein L21 isoform 1 [Homo sapiens]; PREDICTED: similar to ribosomal protein L21 isoform 2 [Homo sapiens]			0	0.04221	ADIVDIKGMGTAQK	Acetyl@N-term; Oxidation(M)@9; Phospho(T)@11	missed K-G@7	0.0155503	1583.74	792.878	1583.73	792.871	2	8	1.1.1.2412.11	38.9331	110450	39.0527
63	4.27	4.27	43.13	16.88	16.25	gi|169202779; gi|169202777	PREDICTED: similar to ribosomal protein L21 isoform 1 [Homo sapiens]; PREDICTED: similar to ribosomal protein L21 isoform 2 [Homo sapiens]			0	0.3939	FLKHVKENDQKK	Acetyl(K)@3; Phospho(H)@4; Acetyl(K)@6	cleaved S-F@N-term; missed K-H@3; missed K-E@6; missed K-K@11	0.00605413	1676.83	559.952	1676.83	559.95	3	11	1.1.1.2738.2	53.8148	118205	53.9069
63	4.27	4.27	43.13	16.88	16.25	gi|169202779; gi|169202777	PREDICTED: similar to ribosomal protein L21 isoform 1 [Homo sapiens]; PREDICTED: similar to ribosomal protein L21 isoform 2 [Homo sapiens]			0	99	HGVVPLATYMR			-0.00466193	1242.65	622.332	1242.65	622.334	2	16	1.1.1.2523.4	44.6635	50473	44.7002
63	4.27	4.27	43.13	16.88	16.25	gi|169202779; gi|169202777	PREDICTED: similar to ribosomal protein L21 isoform 1 [Homo sapiens]; PREDICTED: similar to ribosomal protein L21 isoform 2 [Homo sapiens]			0	99	HGVVPLATYMR			-0.00270885	1242.65	622.333	1242.65	622.334	2	13	1.1.1.2531.8	45.0829	30420	45.1179
63	4.27	4.27	43.13	16.88	16.25	gi|169202779; gi|169202777	PREDICTED: similar to ribosomal protein L21 isoform 1 [Homo sapiens]; PREDICTED: similar to ribosomal protein L21 isoform 2 [Homo sapiens]			0	80.43	HGVVPLATYMR	Oxidation(M)@10; Deamidated(R)@11		0.0155006	1259.65	420.89	1259.63	420.885	3	12	1.1.1.2360.3	36.1611	4349	36.1518
63	4.27	4.27	43.13	16.88	16.25	gi|169202779; gi|169202777	PREDICTED: similar to ribosomal protein L21 isoform 1 [Homo sapiens]; PREDICTED: similar to ribosomal protein L21 isoform 2 [Homo sapiens]			0	0.7132	HGVVPLATYMR	Oxidation(M)@10		-0.00378704	1258.65	630.33	1258.65	630.332	2	8	1.1.1.2353.4	35.8108	46835	36.1518
63	4.27	4.27	43.13	16.88	16.25	gi|169202779; gi|169202777	PREDICTED: similar to ribosomal protein L21 isoform 1 [Homo sapiens]; PREDICTED: similar to ribosomal protein L21 isoform 2 [Homo sapiens]			0	0.018	HGVVPLATYMR	Oxidation(M)@10		-0.00354291	1258.65	630.33	1258.65	630.332	2	6	1.1.1.2356.6	35.9643	46835	36.1518
63	4.27	4.27	43.13	16.88	16.25	gi|169202779; gi|169202777	PREDICTED: similar to ribosomal protein L21 isoform 1 [Homo sapiens]; PREDICTED: similar to ribosomal protein L21 isoform 2 [Homo sapiens]			0	0.002035	SRDSFLKHVKENDQKKKDAK	Phospho(S)@4	missed R-D@2; missed K-H@7; missed K-E@10; missed K-K@15; missed K-K@16; missed K-D@17	0.00479372	2480.26	827.76	2480.25	827.758	3	5	1.1.1.2782.12	56.1309	2503	56.1592
63	4.27	4.27	43.13	16.88	16.25	gi|169202779; gi|169202777	PREDICTED: similar to ribosomal protein L21 isoform 1 [Homo sapiens]; PREDICTED: similar to ribosomal protein L21 isoform 2 [Homo sapiens]			0	99	VYNVTQHAVGIVVNK	Deamidated(N)@14		0.0190959	1640.91	821.461	1640.89	821.452	2	22	1.1.1.2528.15	44.9463	7368	45.0657
63	4.27	4.27	43.13	16.88	16.25	gi|169202779; gi|169202777	PREDICTED: similar to ribosomal protein L21 isoform 1 [Homo sapiens]; PREDICTED: similar to ribosomal protein L21 isoform 2 [Homo sapiens]			0	99	VYNVTQHAVGIVVNK			0.000991496	1639.91	547.643	1639.9	547.642	3	24	1.1.1.2530.3	45.0324	237621	45.1179
63	4.27	4.27	43.13	16.88	16.25	gi|169202779; gi|169202777	PREDICTED: similar to ribosomal protein L21 isoform 1 [Homo sapiens]; PREDICTED: similar to ribosomal protein L21 isoform 2 [Homo sapiens]			0	99	VYNVTQHAVGIVVNK			0.000991496	1639.91	547.643	1639.9	547.642	3	23	1.1.1.2533.3	45.1791	237621	45.1179
63	4.27	4.27	43.13	16.88	16.25	gi|169202779; gi|169202777	PREDICTED: similar to ribosomal protein L21 isoform 1 [Homo sapiens]; PREDICTED: similar to ribosomal protein L21 isoform 2 [Homo sapiens]			0	0.009934	YMFSRPFR	Oxidation(M)@2		5.37916e-05	1118.53	373.852	1118.53	373.852	3	4	1.1.1.2422.2	39.4264	12740	39.4189
63	4.27	4.27	43.13	16.88	16.25	gi|169202779; gi|169202777	PREDICTED: similar to ribosomal protein L21 isoform 1 [Homo sapiens]; PREDICTED: similar to ribosomal protein L21 isoform 2 [Homo sapiens]			0	0.0001011	YMFSRPFR			0.00120514	1102.54	552.277	1102.54	552.276	2	7	1.1.1.2476.9	42.2687	33465	42.2494
63	4.27	4.27	43.13	16.88	16.25	gi|169202779; gi|169202777	PREDICTED: similar to ribosomal protein L21 isoform 1 [Homo sapiens]; PREDICTED: similar to ribosomal protein L21 isoform 2 [Homo sapiens]			0	0.02375	YMFSRPFRK		missed R-K@8	-0.00377456	1230.63	616.322	1230.63	616.324	2	5	1.1.1.2358.10	36.0675	49913	35.9943
63	4.27	4.27	43.13	16.88	16.25	gi|169202779; gi|169202777	PREDICTED: similar to ribosomal protein L21 isoform 1 [Homo sapiens]; PREDICTED: similar to ribosomal protein L21 isoform 2 [Homo sapiens]			0	0.01167	YMFSRPFRK		missed R-K@8	-0.00377456	1230.63	616.322	1230.63	616.324	2	5	1.1.1.2355.4	35.9053	52866	35.9943
64	4.11	4.11	87.83	57.39	42.61	gi|4506671	ribosomal protein P2 [Homo sapiens]			2	99	ILDSVGIEADDDRLNK		missed R-L@13	0.000527082	1771.9	591.639	1771.9	591.639	3	18	1.1.1.2538.4	45.4572	59446	45.4316
64	4.11	4.11	87.83	57.39	42.61	gi|4506671	ribosomal protein P2 [Homo sapiens]			2	99	LASVPAGGAVAVSAAPGSAAPAAGSAPAAAEEK			-0.0121409	2773.41	694.36	2773.42	694.363	4	17	1.1.1.2581.4	47.6739	1536	47.731
64	4.11	4.11	87.83	57.39	42.61	gi|4506671	ribosomal protein P2 [Homo sapiens]			0.110698	54.53	KEESEESDDDMGFGLFD		missed K-E@1	0.000555263	1948.75	975.384	1948.75	975.383	2	11	1.1.1.3495.14	76.2056	25895	76.2374
64	4.11	4.11	87.83	57.39	42.61	gi|4506671	ribosomal protein P2 [Homo sapiens]			0	99	ILDSVGIEADDDRLNK	Deamidated(R)@13	missed R-L@13	0.0179389	1772.9	887.456	1772.88	887.447	2	18	1.1.1.2534.16	45.2631	2128	45.2224
64	4.11	4.11	87.83	57.39	42.61	gi|4506671	ribosomal protein P2 [Homo sapiens]			0	14.48	KEESEESDDDMGFGLFD		missed K-E@1	-0.00237435	1948.75	975.382	1948.75	975.383	2	10	1.1.1.3501.9	76.4327	22750	76.3508
64	4.11	4.11	87.83	57.39	42.61	gi|4506671	ribosomal protein P2 [Homo sapiens]			0	12.09	KEESEESDDDMGFGLFD		missed K-E@1	0.0015318	1948.75	975.384	1948.75	975.383	2	10	1.1.1.3490.12	75.9835	20166	75.9578
64	4.11	4.11	87.83	57.39	42.61	gi|4506671	ribosomal protein P2 [Homo sapiens]			0	1.403	KEESEESDDDMGFGLFD	Carbamidomethyl(D)@17	missed K-E@1	-0.000560958	2005.77	1003.89	2005.77	1003.89	2	11	1.1.1.2716.17	52.6937	34254	52.9127
64	4.11	4.11	87.83	57.39	42.61	gi|4506671	ribosomal protein P2 [Homo sapiens]			0	0.3487	KEESEESDDDMGFGLFD		missed K-E@1	0.000555263	1948.75	975.384	1948.75	975.383	2	8	1.1.1.3495.15	76.209	25895	76.2374
64	4.11	4.11	87.83	57.39	42.61	gi|4506671	ribosomal protein P2 [Homo sapiens]			0	0.0179	KEESEESDDDMGFGLFD		missed K-E@1	0.00177593	1948.75	975.384	1948.75	975.383	2	6	1.1.1.3484.11	75.7692	20166	75.9578
64	4.11	4.11	87.83	57.39	42.61	gi|4506671	ribosomal protein P2 [Homo sapiens]			0	99	LASVPAGGAVAVSAAPGSAAPAAGSAPAAAEEK			-0.000530416	2773.42	925.482	2773.42	925.482	3	25	1.1.1.2584.11	47.8219	180813	48.0447
64	4.11	4.11	87.83	57.39	42.61	gi|4506671	ribosomal protein P2 [Homo sapiens]			0	99	LASVPAGGAVAVSAAPGSAAPAAGSAPAAAEEK			-0.000530416	2773.42	925.482	2773.42	925.482	3	26	1.1.1.2587.13	47.9771	180813	48.0447
64	4.11	4.11	87.83	57.39	42.61	gi|4506671	ribosomal protein P2 [Homo sapiens]			0	99	LASVPAGGAVAVSAAPGSAAPAAGSAPAAAEEK			1.00517	2774.43	694.615	2773.42	694.363	4	22	1.1.1.2590.17	48.1302	72862	48.0447
64	4.11	4.11	87.83	57.39	42.61	gi|4506671	ribosomal protein P2 [Homo sapiens]			0	99	LASVPAGGAVAVSAAPGSAAPAAGSAPAAAEEK			-0.000530416	2773.42	925.482	2773.42	925.482	3	25	1.1.1.2590.24	48.1419	180813	48.0447
64	4.11	4.11	87.83	57.39	42.61	gi|4506671	ribosomal protein P2 [Homo sapiens]			0	99	LASVPAGGAVAVSAAPGSAAPAAGSAPAAAEEK	Carbamidomethyl@N-term		0.0164423	2830.46	944.495	2830.45	944.489	3	19	1.1.1.2595.16	48.4072	3250	48.4155
64	4.11	4.11	87.83	57.39	42.61	gi|4506671	ribosomal protein P2 [Homo sapiens]			0	0.001798	NIEDVIAQGIGKLASVPAGGAVAVSAAPGSAAPAAGSAPAAAEEK	Acetyl(K)@12; Phospho(S)@37	missed K-L@12	-0.0152625	4133.05	1034.27	4133.07	1034.27	4	6	1.1.1.2328.9	34.5239	37085	34.4819
64	4.11	4.11	87.83	57.39	42.61	gi|4506671	ribosomal protein P2 [Homo sapiens]			0	0.004594	RYVASYLLAALGGNSSPSAKDIK	Phospho(S)@5	cleaved M-R@N-term; missed R-Y@1; missed K-D@20	-0.0156122	2460.23	821.082	2460.24	821.088	3	6	1.1.1.3462.4	74.5841	10643	74.6209
64	4.11	4.11	87.83	57.39	42.61	gi|4506671	ribosomal protein P2 [Homo sapiens]			0	0.001168	RYVASYLLAALGGNSSPSAKDIK	Phospho(S)@5	cleaved M-R@N-term; missed R-Y@1; missed K-D@20	-0.0203728	2460.22	821.081	2460.24	821.088	3	5	1.1.1.3459.3	74.4229	12385	74.5158
65	4.1	4.1	22.76	10.26	10.26	gi|63478060; gi|62865858; gi|28557677	PHD finger protein 6 isoform 2 [Homo sapiens]; PHD finger protein 6 isoform 1 [Homo sapiens]; PHD finger protein 6 isoform 1 [Homo sapiens]			2	99	DKECGQLLISENQK	Carbamidomethyl(C)@4	missed K-E@2	0.00480029	1660.81	831.414	1660.81	831.412	2	14	1.1.1.2293.20	32.6988	7107	32.654
65	4.1	4.1	22.76	10.26	10.26	gi|63478060; gi|62865858; gi|28557677	PHD finger protein 6 isoform 2 [Homo sapiens]; PHD finger protein 6 isoform 1 [Homo sapiens]; PHD finger protein 6 isoform 1 [Homo sapiens]			2	99	LMCSLCHCPGATIGCDVK	Carbamidomethyl(C)@3; Carbamidomethyl(C)@6; Carbamidomethyl(C)@8; Carbamidomethyl(C)@15		0.00442563	2077.89	693.638	2077.89	693.636	3	19	1.1.1.2521.6	44.5709	8112	44.4918
65	4.1	4.1	22.76	10.26	10.26	gi|63478060; gi|62865858; gi|28557677	PHD finger protein 6 isoform 2 [Homo sapiens]; PHD finger protein 6 isoform 1 [Homo sapiens]; PHD finger protein 6 isoform 1 [Homo sapiens]			0.0594835	38.68	TYHYHCALHDK	Carbamidomethyl(C)@6		0.00490155	1443.64	482.221	1443.64	482.219	3	9	1.1.1.2033.3	19.2518	5478	19.3353
65	4.1	4.1	22.76	10.26	10.26	gi|63478060; gi|62865858; gi|28557677	PHD finger protein 6 isoform 2 [Homo sapiens]; PHD finger protein 6 isoform 1 [Homo sapiens]; PHD finger protein 6 isoform 1 [Homo sapiens]			0.0419142	30.24	AEFGDFDIK			-0.00183453	1040.48	521.247	1040.48	521.248	2	9	1.1.1.2771.4	55.5382	5489	55.527
65	4.1	4.1	22.76	10.26	10.26	gi|63478060; gi|62865858; gi|28557677	PHD finger protein 6 isoform 2 [Homo sapiens]; PHD finger protein 6 isoform 1 [Homo sapiens]; PHD finger protein 6 isoform 1 [Homo sapiens]			0	1.691	CGFCHVGEEENEAR	Carbamidomethyl(C)@1; Carbamidomethyl(C)@4; Ammonia-loss(N)@11		0.00246383	1675.64	838.826	1675.64	838.825	2	10	1.1.1.2430.18	39.8727	16226	39.8383
65	4.1	4.1	22.76	10.26	10.26	gi|63478060; gi|62865858; gi|28557677	PHD finger protein 6 isoform 2 [Homo sapiens]; PHD finger protein 6 isoform 1 [Homo sapiens]; PHD finger protein 6 isoform 1 [Homo sapiens]			0	0.08982	CKSNRDKECGQLLISENQK	Carbamidomethyl(C)@1; Carbamidomethyl(C)@9; Deamidated(N)@17; Acetyl(K)@19	cleaved F-C@N-term; missed K-S@2; missed R-D@5; missed K-E@7	0.0324199	2349.14	784.053	2349.11	784.042	3	9	1.1.1.3099.5	65.8632	133790	65.9562
66	4.06	4.06	15.36	5.507	5.507	gi|24234756; gi|24234753; gi|24234750	interleukin enhancer binding factor 3 isoform c [Homo sapiens]; interleukin enhancer binding factor 3 isoform b [Homo sapiens]; interleukin enhancer binding factor 3 isoform a [Homo sapiens]			2	99	AYAALAALEK			0.000566006	1019.57	510.79	1019.57	510.79	2	17	1.1.1.2598.6	48.5439	15516	48.574
66	4.06	4.06	15.36	5.507	5.507	gi|24234756; gi|24234753; gi|24234750	interleukin enhancer binding factor 3 isoform c [Homo sapiens]; interleukin enhancer binding factor 3 isoform b [Homo sapiens]; interleukin enhancer binding factor 3 isoform a [Homo sapiens]			2	99	YELISETGGSHDKR		missed K-R@13	0.0062732	1590.77	531.264	1590.76	531.262	3	16	1.1.1.2180.6	26.7606	22215	26.681
66	4.06	4.06	15.36	5.507	5.507	gi|24234756; gi|24234753; gi|24234750	interleukin enhancer binding factor 3 isoform c [Homo sapiens]; interleukin enhancer binding factor 3 isoform b [Homo sapiens]; interleukin enhancer binding factor 3 isoform a [Homo sapiens]			0.0639892	99	VLQDMGLPTGAEGR			0.972944	1443.69	722.853	1442.72	722.367	2	17	1.1.1.2571.6	47.1278	7223	47.0537
66	4.06	4.06	15.36	5.507	5.507	gi|24234756; gi|24234753; gi|24234750	interleukin enhancer binding factor 3 isoform c [Homo sapiens]; interleukin enhancer binding factor 3 isoform b [Homo sapiens]; interleukin enhancer binding factor 3 isoform a [Homo sapiens]			0	7.399	GLKYELISETGGSHDKR		missed K-Y@3; missed K-R@16	-0.0243676	1888.94	473.242	1888.96	473.248	4	11	1.1.1.2312.2	33.6669	6258	33.6483
66	4.06	4.06	15.36	5.507	5.507	gi|24234756; gi|24234753; gi|24234750	interleukin enhancer binding factor 3 isoform c [Homo sapiens]; interleukin enhancer binding factor 3 isoform b [Homo sapiens]; interleukin enhancer binding factor 3 isoform a [Homo sapiens]			0	7.153e-06	GVMRVGLVAKGLLLK	Oxidation(M)@3	missed R-V@4; missed K-G@10	0.0100491	1568.99	785.502	1568.98	785.497	2	3	1.1.1.2875.3	60.1976	165	60.3359
66	4.06	4.06	15.36	5.507	5.507	gi|24234756; gi|24234753; gi|24234750	interleukin enhancer binding factor 3 isoform c [Homo sapiens]; interleukin enhancer binding factor 3 isoform b [Homo sapiens]; interleukin enhancer binding factor 3 isoform a [Homo sapiens]			0	0.004028	KEEKAEPPQAMNALMR		missed K-E@1; missed K-A@4	0.0168325	1841.93	921.972	1841.91	921.964	2	5	1.1.1.2364.3	36.3875	1382	36.4665
66	4.06	4.06	15.36	5.507	5.507	gi|24234756; gi|24234753; gi|24234750	interleukin enhancer binding factor 3 isoform c [Homo sapiens]; interleukin enhancer binding factor 3 isoform b [Homo sapiens]; interleukin enhancer binding factor 3 isoform a [Homo sapiens]			0	0.02447	NPVMELNEK			-0.00548214	1072.52	537.266	1072.52	537.268	2	5	1.1.1.2304.5	33.2582	9101	33.231
66	4.06	4.06	15.36	5.507	5.507	gi|24234756; gi|24234753; gi|24234750	interleukin enhancer binding factor 3 isoform c [Homo sapiens]; interleukin enhancer binding factor 3 isoform b [Homo sapiens]; interleukin enhancer binding factor 3 isoform a [Homo sapiens]			0	0.04357	VPTWGPLRGWPLELLCEKSIGTANR	Phospho(T)@3; Carbamidomethyl(C)@16; Deamidated(N)@24	cleaved R-P@C-term; missed R-G@8; missed K-S@18	-0.0107584	2930.44	977.821	2930.45	977.824	3	8	1.1.1.3558.3	78.8786	19396	78.8056
66	4.06	4.06	15.36	5.507	5.507	gi|24234756; gi|24234753; gi|24234750	interleukin enhancer binding factor 3 isoform c [Homo sapiens]; interleukin enhancer binding factor 3 isoform b [Homo sapiens]; interleukin enhancer binding factor 3 isoform a [Homo sapiens]			0	50.86	YELISETGGSHDKR		missed K-R@13	0.00483224	1590.77	796.392	1590.76	796.389	2	11	1.1.1.2178.8	26.666	10832	26.7333
67	4.04	4.04	16.63	8.426	6.874	gi|57013276; gi|17921989	tubulin, alpha, ubiquitous [Homo sapiens]; tubulin, alpha 4a [Homo sapiens]			2	99	SIQFVDWCPTGFK	Carbamidomethyl(C)@8		0.00190872	1583.75	792.88	1583.74	792.879	2	15	1.1.1.3509.3	76.8156	10155	76.7886
67	4.04	4.04	16.63	8.426	6.874	gi|57013276; gi|17921989	tubulin, alpha, ubiquitous [Homo sapiens]; tubulin, alpha 4a [Homo sapiens]			2	99	VGINYQPPTVVPGGDLAK			-0.00148837	1823.98	912.996	1823.98	912.996	2	19	1.1.1.2843.2	58.7369	7162	58.6898
67	4.04	4.04	16.63	8.426	6.874	gi|57013276; gi|17921989	tubulin, alpha, ubiquitous [Homo sapiens]; tubulin, alpha 4a [Homo sapiens]			0.0390538	65.74	FDLMYAK	Oxidation(M)@4		0.00452046	902.425	452.22	902.421	452.218	2	9	1.1.1.2440.5	40.3796	23348	40.3125
67	4.04	4.04	16.63	8.426	6.874	gi|57013276; gi|17921989	tubulin, alpha, ubiquitous [Homo sapiens]; tubulin, alpha 4a [Homo sapiens]			0.000869459	0.8545	QLFHPEQLITGK			-0.00118399	1409.77	705.89	1409.77	705.891	2	8	1.1.1.2761.6	55.0289	3642	55.054
67	4.04	4.04	16.63	8.426	6.874	gi|57013276; gi|17921989	tubulin, alpha, ubiquitous [Homo sapiens]; tubulin, alpha 4a [Homo sapiens]			0	0.001912	FDGALNVDLTEFQTNLVPYPR			0.00599582	2408.21	1205.11	2408.2	1205.11	2	5	1.1.1.3470.3	75.0219	1141	75.0947
67	4.04	4.04	16.63	8.426	6.874	gi|57013276; gi|17921989	tubulin, alpha, ubiquitous [Homo sapiens]; tubulin, alpha 4a [Homo sapiens]			0	0.9797	LDHKFDLMYAK	Oxidation(M)@8	missed K-F@4	-0.000123435	1395.69	466.236	1395.69	466.236	3	7	1.1.1.2386.3	37.5277	5480	37.6774
67	4.04	4.04	16.63	8.426	6.874	gi|57013276; gi|17921989	tubulin, alpha, ubiquitous [Homo sapiens]; tubulin, alpha 4a [Homo sapiens]			0	0.04132	VDWCPTGFKVGINYQPPTVVPGGDLAK	Carbamidomethyl(C)@4; Deamidated(N)@13; Deamidated(Q)@15	cleaved F-V@N-term; missed K-V@9	-0.0048087	2916.43	973.151	2916.44	973.153	3	9	1.1.1.2359.14	36.1434	26758	36.1518
67	4.04	4.04	16.63	8.426	6.874	gi|57013276; gi|17921989	tubulin, alpha, ubiquitous [Homo sapiens]; tubulin, alpha 4a [Homo sapiens]			0	0.01691	VDWCPTGFKVGINYQPPTVVPGGDLAK	Carbamidomethyl(C)@4; Deamidated(N)@13	cleaved F-V@N-term; missed K-V@9	-0.0281341	2915.43	729.864	2915.45	729.87	4	8	1.1.1.2351.9	35.713	427754	36.1518
68	4.03	4.03	43.61	20.3	20.3	gi|4506703; gi|14916501	ribosomal protein S24 isoform c [Homo sapiens]; ribosomal protein S24 isoform a [Homo sapiens]			2	99	KQMVIDVLHPGK		missed K-Q@1	-0.001455	1363.76	682.889	1363.76	682.89	2	20	1.1.1.2439.14	40.3408	53113	40.3125
68	4.03	4.03	43.61	20.3	20.3	gi|4506703; gi|14916501	ribosomal protein S24 isoform c [Homo sapiens]; ribosomal protein S24 isoform a [Homo sapiens]			2	99	TTGFGMIYDSLDYAK			0.00959062	1680.78	841.397	1680.77	841.393	2	19	1.1.1.3559.7	78.9481	7945	78.912
68	4.03	4.03	43.61	20.3	20.3	gi|4506703; gi|14916501	ribosomal protein S24 isoform c [Homo sapiens]; ribosomal protein S24 isoform a [Homo sapiens]			0.0273344	57.22	QMVIDVLHPGK	Oxidation(M)@2		0.00460172	1251.67	418.23	1251.66	418.229	3	10	1.1.1.2441.4	40.4318	16939	40.4196
68	4.03	4.03	43.61	20.3	20.3	gi|4506703; gi|14916501	ribosomal protein S24 isoform c [Homo sapiens]; ribosomal protein S24 isoform a [Homo sapiens]			0.000869459	6.15	MNDTVTIR	Acetyl@N-term		0.0232619	990.504	496.259	990.48	496.247	2	8	1.1.1.2534.4	45.2331	5454	45.1701
68	4.03	4.03	43.61	20.3	20.3	gi|4506703; gi|14916501	ribosomal protein S24 isoform c [Homo sapiens]; ribosomal protein S24 isoform a [Homo sapiens]			0	0.007729	KKTSRKQRKERKNRMKK	Phospho(T)@3; Phospho(S)@4; Acetyl(K)@16; Acetyl(K)@17	missed K-K@1; missed K-T@2; missed R-K@5; missed K-Q@6; missed R-K@8; missed K-E@9; missed R-K@11; missed K-N@12; missed R-M@14; missed K-K@16	-0.0165926	2473.28	825.434	2473.3	825.44	3	7	1.1.1.2825.8	57.9587	68851	57.9348
68	4.03	4.03	43.61	20.3	20.3	gi|4506703; gi|14916501	ribosomal protein S24 isoform c [Homo sapiens]; ribosomal protein S24 isoform a [Homo sapiens]			0	0.003793	LAKMYK	Oxidation(M)@4	missed K-M@3	-0.00577938	768.415	385.215	768.42	385.217	2	5	1.1.1.2375.2	36.9457	18132	36.9891
68	4.03	4.03	43.61	20.3	20.3	gi|4506703; gi|14916501	ribosomal protein S24 isoform c [Homo sapiens]; ribosomal protein S24 isoform a [Homo sapiens]			0	0.001758	LAKMYK	Oxidation(M)@4	missed K-M@3	-0.00516904	768.415	385.215	768.42	385.217	2	4	1.1.1.2365.2	36.4298	16530	36.5188
68	4.03	4.03	43.61	20.3	20.3	gi|4506703; gi|14916501	ribosomal protein S24 isoform c [Homo sapiens]; ribosomal protein S24 isoform a [Homo sapiens]			0	0.001492	LAKMYK	Oxidation(M)@4	missed K-M@3	-0.0047418	768.416	385.215	768.42	385.217	2	4	1.1.1.2370.2	36.6876	24863	36.6754
68	4.03	4.03	43.61	20.3	20.3	gi|4506703; gi|14916501	ribosomal protein S24 isoform c [Homo sapiens]; ribosomal protein S24 isoform a [Homo sapiens]			0	0.04222	QMVIDVLHPGK	Oxidation(M)@2		0.020468	1251.69	626.85	1251.66	626.84	2	6	1.1.1.2442.13	40.5007	14114	40.4196
68	4.03	4.03	43.61	20.3	20.3	gi|4506703; gi|14916501	ribosomal protein S24 isoform c [Homo sapiens]; ribosomal protein S24 isoform a [Homo sapiens]			0	1.195	TTGFGMIYDSLDYAK	Carbamidomethyl@N-term		-0.00354983	1737.79	869.902	1737.79	869.903	2	10	1.1.1.2770.20	55.5119	8315	55.527
69	4.03	4.03	35.5	29	12.55	gi|4507125; gi|38150007	small nuclear ribonucleoprotein polypeptide B/B' isoform B [Homo sapiens]; small nuclear ribonucleoprotein polypeptide B/B' isoform B' [Homo sapiens]			2	99	GENLVSMTVEGPPPK			0.00256927	1553.78	777.896	1553.78	777.895	2	17	1.1.1.2602.12	48.7559	11401	48.7843
69	4.03	4.03	35.5	29	12.55	gi|4507125; gi|38150007	small nuclear ribonucleoprotein polypeptide B/B' isoform B [Homo sapiens]; small nuclear ribonucleoprotein polypeptide B/B' isoform B' [Homo sapiens]			2	99	HMNLILCDCDEFRK	Carbamidomethyl(C)@7; Carbamidomethyl(C)@9	missed R-K@13	-0.00110737	1849.83	617.616	1849.83	617.616	3	18	1.1.1.2588.6	48.0063	17829	48.0447
69	4.03	4.03	35.5	29	12.55	gi|4507125; gi|38150007	small nuclear ribonucleoprotein polypeptide B/B' isoform B [Homo sapiens]; small nuclear ribonucleoprotein polypeptide B/B' isoform B' [Homo sapiens]			0.0315171	25.33	IFIGTFK			0.00072015	824.48	413.247	824.48	413.247	2	10	1.1.1.2605.2	48.8995	46116	48.889
69	4.03	4.03	35.5	29	12.55	gi|4507125; gi|38150007	small nuclear ribonucleoprotein polypeptide B/B' isoform B [Homo sapiens]; small nuclear ribonucleoprotein polypeptide B/B' isoform B' [Homo sapiens]			0	0.08628	MLQHIDYR	Deamidated(Q)@3		0.0162868	1075.53	538.771	1075.51	538.763	2	7	1.1.1.2233.4	29.5468	1814	29.5638
69	4.03	4.03	35.5	29	12.55	gi|4507125; gi|38150007	small nuclear ribonucleoprotein polypeptide B/B' isoform B [Homo sapiens]; small nuclear ribonucleoprotein polypeptide B/B' isoform B' [Homo sapiens]			0	74.37	VPLAGAAGGPGIGRAAGRGIPAGVPMPQAPAGLAGPVR	Acetyl@N-term; Methyl(R)@18	missed R-A@14; missed R-G@18	0.0360334	3439.94	860.991	3439.9	860.982	4	15	1.1.1.3105.8	66.1961	9361	66.2211
70	4.02	4.02	31.96	10.96	10.96	gi|4885379	histone cluster 1, H1e [Homo sapiens]			2	99	ALAAAGYDVEK			0.00114067	1106.56	554.288	1106.56	554.288	2	13	1.1.1.2297.3	32.8772	14297	32.9172
70	4.02	4.02	31.96	10.96	10.96	gi|4885379	histone cluster 1, H1e [Homo sapiens]			2	99	KASGPPVSELITK		missed K-A@1	-0.00252257	1325.75	663.884	1325.76	663.885	2	18	1.1.1.2405.8	38.5585	52632	38.5293
70	4.02	4.02	31.96	10.96	10.96	gi|4885379	histone cluster 1, H1e [Homo sapiens]			0.0154727	94.83	ASGPPVSELITK			0.990139	1198.65	600.333	1197.66	599.838	2	14	1.1.1.2516.3	44.3024	3648	44.2838
70	4.02	4.02	31.96	10.96	10.96	gi|4885379	histone cluster 1, H1e [Homo sapiens]			0	0.00643	ASGEAKPKAKKAGAAKAKKPAGAAK		cleaved A-A@N-term; missed K-A@8; missed K-K@10; missed K-A@11; missed K-A@16; missed K-K@18	-0.0264376	2334.36	584.597	2334.39	584.604	4	7	1.1.1.2438.9	40.2791	13175	40.3659
70	4.02	4.02	31.96	10.96	10.96	gi|4885379	histone cluster 1, H1e [Homo sapiens]			0	25.59	ATGAATPKKSAK	Oxidation(P)@7; Acetyl(K)@8; Acetyl(K)@9	missed K-K@8; missed K-S@9	-0.00027739	1229.66	615.838	1229.66	615.838	2	12	1.1.1.2463.3	41.594	5044	41.5202
70	4.02	4.02	31.96	10.96	10.96	gi|4885379	histone cluster 1, H1e [Homo sapiens]			0	98.45	KASGPPVSELITK		missed K-A@1	0.995771	1326.75	443.258	1325.76	442.926	3	14	1.1.1.2404.5	38.4892	29904	38.5819
70	4.02	4.02	31.96	10.96	10.96	gi|4885379	histone cluster 1, H1e [Homo sapiens]			0	4.096	SGVSLAALK			-0.0336777	844.468	423.241	844.502	423.258	2	9	1.1.1.2444.3	40.5911	59103	40.5812
71	4.02	4.02	9.231	6.667	6.667	gi|24234747	interleukin enhancer binding factor 2 [Homo sapiens]			2	99	VKPAPDETSFSEALLK			-0.000458542	1730.91	866.462	1730.91	866.462	2	20	1.1.1.2719.13	52.8451	26986	52.8601
71	4.02	4.02	9.231	6.667	6.667	gi|24234747	interleukin enhancer binding factor 2 [Homo sapiens]			2	99	VLQSALAAIR			-0.00542044	1040.63	521.322	1040.63	521.324	2	16	1.1.1.2590.6	48.1119	14286	48.1503
71	4.02	4.02	9.231	6.667	6.667	gi|24234747	interleukin enhancer binding factor 2 [Homo sapiens]			0.0222764	19.63	QPLALNVAYR			-0.000754617	1143.64	572.827	1143.64	572.827	2	10	1.1.1.2576.2	47.38	11598	47.3143
71	4.02	4.02	9.231	6.667	6.667	gi|24234747	interleukin enhancer binding factor 2 [Homo sapiens]			0	4.361	VLQSALAAIR			-0.00835006	1040.63	521.32	1040.63	521.324	2	9	1.1.1.2586.4	47.9014	17682	47.8876
72	4.01	4.01	59.28	19	15.38	gi|47271443	splicing factor, arginine/serine-rich 2 [Homo sapiens]			2	99	DAEDAMDAMDGAVLDGR	Oxidation(M)@6; Oxidation(M)@9		-0.000944854	1782.7	892.359	1782.7	892.359	2	19	1.1.1.2358.17	36.0792	13752	36.0467
72	4.01	4.01	59.28	19	15.38	gi|47271443	splicing factor, arginine/serine-rich 2 [Homo sapiens]			2	99	SYGRPPPDVEGMTSLK	Acetyl@N-term; Oxidation(M)@12	cleaved M-S@N-term	-0.00101306	1790.85	597.957	1790.85	597.958	3	24	1.1.1.2439.12	40.3375	110878	40.3659
72	4.01	4.01	59.28	19	15.38	gi|47271443	splicing factor, arginine/serine-rich 2 [Homo sapiens]			0.00921731	98.57	MSYGRPPPDVEGMTSLK	Oxidation(M)@1; Dethiomethyl(M)@13		-0.00305848	1831.87	611.632	1831.88	611.633	3	15	1.1.1.2349.4	35.5918	47330	35.5239
72	4.01	4.01	59.28	19	15.38	gi|47271443	splicing factor, arginine/serine-rich 2 [Homo sapiens]			0.00130484	94.7	VGDVYIPR	Delta:H(2)C(2)@N-term		-0.000622815	943.512	472.763	943.513	472.764	2	13	1.1.1.2530.2	45.0257	93203	45.2748
72	4.01	4.01	59.28	19	15.38	gi|47271443	splicing factor, arginine/serine-rich 2 [Homo sapiens]			0	99	DAEDAMDAMDGAVLDGR	Oxidation(M)@6; Oxidation(M)@9		-0.000456584	1782.7	892.359	1782.7	892.359	2	27	1.1.1.2368.6	36.6181	20736	36.4665
72	4.01	4.01	59.28	19	15.38	gi|47271443	splicing factor, arginine/serine-rich 2 [Homo sapiens]			0	99	DAEDAMDAMDGAVLDGR	Oxidation(M)@9		-0.00244841	1766.71	884.36	1766.71	884.362	2	21	1.1.1.2563.3	46.7678	8673	46.7879
72	4.01	4.01	59.28	19	15.38	gi|47271443	splicing factor, arginine/serine-rich 2 [Homo sapiens]			0	99	DAEDAMDAMDGAVLDGR	Oxidation(M)@9		-0.000739467	1766.71	884.361	1766.71	884.362	2	18	1.1.1.2567.12	46.9346	10067	47.0017
72	4.01	4.01	59.28	19	15.38	gi|47271443	splicing factor, arginine/serine-rich 2 [Homo sapiens]			0	69.76	DAEDAMDAMDGAVLDGR	Carbamidomethyl(D)@7		0.000421303	1807.74	904.875	1807.74	904.875	2	13	1.1.1.2439.21	40.3525	25277	40.2064
72	4.01	4.01	59.28	19	15.38	gi|47271443	splicing factor, arginine/serine-rich 2 [Homo sapiens]			0	46.56	DAEDAMDAMDGAVLDGR	Carbamidomethyl(D)@7		0.000421303	1807.74	904.875	1807.74	904.875	2	13	1.1.1.2435.23	40.1436	25277	40.2064
72	4.01	4.01	59.28	19	15.38	gi|47271443	splicing factor, arginine/serine-rich 2 [Homo sapiens]			0	0.1713	DAEDAMDAMDGAVLDGR	Carbamidomethyl@N-term		-0.00432131	1807.73	603.584	1807.74	603.586	3	9	1.1.1.2438.11	40.2824	31489	40.2594
72	4.01	4.01	59.28	19	15.38	gi|47271443	splicing factor, arginine/serine-rich 2 [Homo sapiens]			0	4.388	ESKSRSRSKSPPKSPEEEGAVS	Oxidation(P)@15	cleaved S-S@C-term; missed K-S@3; missed R-S@5; missed R-S@7; missed K-S@9; missed K-S@13	-0.00428218	2374.17	792.397	2374.17	792.398	3	11	1.1.1.2897.7	61.1612	135397	61.1979
72	4.01	4.01	59.28	19	15.38	gi|47271443	splicing factor, arginine/serine-rich 2 [Homo sapiens]			0	4.369	ESKSRSRSKSPPKSPEEEGAVS	Oxidation(P)@15	cleaved S-S@C-term; missed K-S@3; missed R-S@5; missed R-S@7; missed K-S@9; missed K-S@13	-0.00556389	2374.17	792.396	2374.17	792.398	3	11	1.1.1.2987.2	63.205	4788	63.1796
72	4.01	4.01	59.28	19	15.38	gi|47271443	splicing factor, arginine/serine-rich 2 [Homo sapiens]			0	4.344	ESKSRSRSKSPPKSPEEEGAVS	Oxidation(P)@15	cleaved S-S@C-term; missed K-S@3; missed R-S@5; missed R-S@7; missed K-S@9; missed K-S@13	-0.00519769	2374.17	792.396	2374.17	792.398	3	11	1.1.1.2908.3	61.7341	72554	61.7743
72	4.01	4.01	59.28	19	15.38	gi|47271443	splicing factor, arginine/serine-rich 2 [Homo sapiens]			0	0.6893	ESKSRSRSKSPPKSPEEEGAVS	Oxidation(P)@15	cleaved S-S@C-term; missed K-S@3; missed R-S@5; missed R-S@7; missed K-S@9; missed K-S@13	-0.0073949	2374.17	792.396	2374.17	792.398	3	10	1.1.1.2965.6	62.8095	5723	62.7828
72	4.01	4.01	59.28	19	15.38	gi|47271443	splicing factor, arginine/serine-rich 2 [Homo sapiens]			0	0.0673	ESKSRSRSKSPPKSPEEEGAVS	Carbamidomethyl(K)@13	cleaved S-S@C-term; missed K-S@3; missed R-S@5; missed R-S@7; missed K-S@9; missed K-S@13	0.00412766	2415.2	1208.61	2415.2	1208.61	2	9	1.1.1.2893.6	60.9686	21143	60.8823
72	4.01	4.01	59.28	19	15.38	gi|47271443	splicing factor, arginine/serine-rich 2 [Homo sapiens]			0	0.03972	GGGYGRR		cleaved G-G@N-term; missed R-R@6	0.00720549	721.369	361.692	721.362	361.688	2	4	1.1.1.2473.2	42.0997	1795	42.0925
72	4.01	4.01	59.28	19	15.38	gi|47271443	splicing factor, arginine/serine-rich 2 [Homo sapiens]			0	6.403e-05	HSRRGPPPRR	Oxidation(P)@7	cleaved H-H@N-term; missed R-R@3; missed R-G@4; missed R-R@9	0.00426602	1230.68	411.236	1230.68	411.234	3	7	1.1.1.2218.2	28.7294	24731	28.7214
72	4.01	4.01	59.28	19	15.38	gi|47271443	splicing factor, arginine/serine-rich 2 [Homo sapiens]			0	98.1	MSYGRPPPDVEGMTSLK	Oxidation(M)@1; Dethiomethyl(M)@13		-0.0050726	1831.87	611.631	1831.88	611.633	3	15	1.1.1.2345.3	35.3895	49773	35.3673
72	4.01	4.01	59.28	19	15.38	gi|47271443	splicing factor, arginine/serine-rich 2 [Homo sapiens]			0	98.03	MSYGRPPPDVEGMTSLK	Oxidation(M)@1; Dethiomethyl(M)@13		-0.00781912	1831.87	611.63	1831.88	611.633	3	15	1.1.1.2339.4	35.0752	17673	35.0548
72	4.01	4.01	59.28	19	15.38	gi|47271443	splicing factor, arginine/serine-rich 2 [Homo sapiens]			0	45.82	MSYGRPPPDVEGMTSLK	Oxidation(M)@1; Dethiomethyl(M)@13		-0.0050726	1831.87	611.631	1831.88	611.633	3	13	1.1.1.2342.3	35.2297	49773	35.3673
72	4.01	4.01	59.28	19	15.38	gi|47271443	splicing factor, arginine/serine-rich 2 [Homo sapiens]			0	9.636	MSYGRPPPDVEGMTSLK	Oxidation(M)@1; Dethiomethyl(M)@13		-0.0050726	1831.87	611.631	1831.88	611.633	3	12	1.1.1.2346.3	35.4317	49773	35.3673
72	4.01	4.01	59.28	19	15.38	gi|47271443	splicing factor, arginine/serine-rich 2 [Homo sapiens]			0	0.01792	RESKSRSRSKSPPKSPEEEGAVS	Phospho(S)@11; Dehydrated(S)@23	cleaved S-S@C-term; missed R-E@1; missed K-S@4; missed R-S@6; missed R-S@8; missed K-S@10; missed K-S@14	0.0218371	2576.26	859.759	2576.23	859.752	3	8	1.1.1.3127.4	67.1251	40006	67.0895
72	4.01	4.01	59.28	19	15.38	gi|47271443	splicing factor, arginine/serine-rich 2 [Homo sapiens]			0	0.04135	RSRSRSTSKSRSAR	Phospho(S)@12	cleaved T-R@N-term; missed R-S@1; missed R-S@3; missed R-S@5; missed K-S@9; missed R-S@11	0.00370672	1700.86	567.96	1700.85	567.959	3	8	1.1.1.2300.2	33.0341	38245	33.0218
72	4.01	4.01	59.28	19	15.38	gi|47271443	splicing factor, arginine/serine-rich 2 [Homo sapiens]			0	0.03923	RSRSRSTSKSRSAR	Phospho(S)@12	cleaved T-R@N-term; missed R-S@1; missed R-S@3; missed R-S@5; missed K-S@9; missed R-S@11	0.00275454	1700.86	851.436	1700.85	851.434	2	8	1.1.1.2303.6	33.2126	33428	33.231
72	4.01	4.01	59.28	19	15.38	gi|47271443	splicing factor, arginine/serine-rich 2 [Homo sapiens]			0	0.003294	SKSSSVSRSRSRSRSRSRSR	Acetyl(K)@2; Phospho(S)@7	missed K-S@2; missed R-S@8; missed R-S@10; missed R-S@12; missed R-S@14; missed R-S@16; missed R-S@18	0.00239318	2417.21	1209.61	2417.21	1209.61	2	6	1.1.1.3283.9	71.1562	47547	71.1091
72	4.01	4.01	59.28	19	15.38	gi|47271443	splicing factor, arginine/serine-rich 2 [Homo sapiens]			0	0.05589	SSSVSRSRSR	Phospho(S)@9	missed R-S@6; missed R-S@8	-0.00217035	1187.54	396.853	1187.54	396.854	3	5	1.1.1.2059.2	20.6303	10073	20.6187
72	4.01	4.01	59.28	19	15.38	gi|47271443	splicing factor, arginine/serine-rich 2 [Homo sapiens]			0	99	SYGRPPPDVEGMTSLK	Acetyl@N-term; Oxidation(M)@12	cleaved M-S@N-term	0.00127185	1790.85	896.433	1790.85	896.433	2	19	1.1.1.2438.26	40.3074	192247	40.3125
72	4.01	4.01	59.28	19	15.38	gi|47271443	splicing factor, arginine/serine-rich 2 [Homo sapiens]			0	99	SYGRPPPDVEGMTSLK	Acetyl@N-term; Oxidation(M)@12	cleaved M-S@N-term	0.00127185	1790.85	896.433	1790.85	896.433	2	23	1.1.1.2441.24	40.4652	192247	40.3125
72	4.01	4.01	59.28	19	15.38	gi|47271443	splicing factor, arginine/serine-rich 2 [Homo sapiens]			0	99	SYGRPPPDVEGMTSLK	Acetyl@N-term	cleaved M-S@N-term	-0.0034289	1774.85	888.433	1774.86	888.435	2	23	1.1.1.2732.12	53.5135	35352	53.8028
72	4.01	4.01	59.28	19	15.38	gi|47271443	splicing factor, arginine/serine-rich 2 [Homo sapiens]			0	99	SYGRPPPDVEGMTSLK	Acetyl@N-term	cleaved M-S@N-term	0.000315784	1774.86	592.626	1774.86	592.626	3	26	1.1.1.2738.3	53.8215	7979	53.8549
72	4.01	4.01	59.28	19	15.38	gi|47271443	splicing factor, arginine/serine-rich 2 [Homo sapiens]			0	99	SYGRPPPDVEGMTSLK	Acetyl@N-term	cleaved M-S@N-term	-0.00367303	1774.85	888.433	1774.86	888.435	2	24	1.1.1.2739.5	53.9019	38429	53.9069
72	4.01	4.01	59.28	19	15.38	gi|47271443	splicing factor, arginine/serine-rich 2 [Homo sapiens]			0	99	SYGRPPPDVEGMTSLK	Acetyl@N-term	cleaved M-S@N-term	-0.00269649	1774.85	888.434	1774.86	888.435	2	23	1.1.1.2745.13	54.1952	34869	54.0633
72	4.01	4.01	59.28	19	15.38	gi|47271443	splicing factor, arginine/serine-rich 2 [Homo sapiens]			0	99	SYGRPPPDVEGMTSLK	Carbamyl@N-term	cleaved M-S@N-term	0.00168769	1775.85	592.958	1775.85	592.958	3	16	1.1.1.2742.2	54.0216	3991	54.0112
72	4.01	4.01	59.28	19	15.38	gi|47271443	splicing factor, arginine/serine-rich 2 [Homo sapiens]			0	0.03349	SYGRPPPDVEGMTSLK	Oxidation(P)@7	cleaved M-S@N-term	-0.00298387	1748.84	875.426	1748.84	875.427	2	8	1.1.1.2846.6	58.8772	22937	58.9513
72	4.01	4.01	59.28	19	15.38	gi|47271443	splicing factor, arginine/serine-rich 2 [Homo sapiens]			0	60.48	VGDVYIPR	Delta:H(2)C(2)@N-term		-0.000622815	943.512	472.763	943.513	472.764	2	12	1.1.1.2534.3	45.2314	80691	45.2748
72	4.01	4.01	59.28	19	15.38	gi|47271443	splicing factor, arginine/serine-rich 2 [Homo sapiens]			0	43.07	VGDVYIPR			1.00059	918.498	460.256	917.497	459.756	2	10	1.1.1.2404.7	38.4925	10572	38.5293
72	4.01	4.01	59.28	19	15.38	gi|47271443	splicing factor, arginine/serine-rich 2 [Homo sapiens]			0	0.2011	VGDVYIPR			-0.0434003	917.454	459.734	917.497	459.756	2	8	1.1.1.2401.8	38.3346	24460	38.3162
72	4.01	4.01	59.28	19	15.38	gi|47271443	splicing factor, arginine/serine-rich 2 [Homo sapiens]			0	0.01608	VQMARYGRPPDSHHSR		missed R-Y@5	0.0024329	1892.92	947.467	1892.92	947.466	2	6	1.1.1.3299.6	71.5987	43410	71.5713
72	4.01	4.01	59.28	19	15.38	gi|47271443	splicing factor, arginine/serine-rich 2 [Homo sapiens]			0	0.01465	VQMARYGRPPDSHHSR		missed R-Y@5	0.00328737	1892.92	947.468	1892.92	947.466	2	6	1.1.1.3290.3	71.4291	25605	71.4505
72	4.01	4.01	59.28	19	15.38	gi|47271443	splicing factor, arginine/serine-rich 2 [Homo sapiens]			0	0.004058	VQMARYGRPPDSHHSR		missed R-Y@5	0.00351225	1892.92	631.981	1892.92	631.98	3	5	1.1.1.3294.2	71.4609	5108	71.4451
72	4.01	4.01	59.28	19	15.38	gi|47271443	splicing factor, arginine/serine-rich 2 [Homo sapiens]			0	0.002654	YGRPPDSHHSRRGPPPRRYGGGGYGR	Phospho(S)@10	missed R-R@11; missed R-G@12; missed R-R@17; missed R-Y@18	0.048846	2971.45	991.489	2971.4	991.473	3	6	1.1.1.2395.26	38.0423	15132	37.9939
73	4.01	4.01	33.33	20.51	20.51	gi|88943644; gi|4506713; gi|169162368; gi|169161906	PREDICTED: similar to ubiquitin [Homo sapiens]; ubiquitin and ribosomal protein S27a precursor [Homo sapiens]; PREDICTED: similar to ubiquitin [Homo sapiens]; PREDICTED: similar to ubiquitin [Homo sapiens]			2	99	CCLTYCFNKPEDK	Carbamidomethyl(C)@1; Carbamidomethyl(C)@2; Carbamidomethyl(C)@6		-0.00415559	1733.72	578.913	1733.72	578.914	3	18	1.1.1.2417.8	39.1844	50163	39.2095
73	4.01	4.01	33.33	20.51	20.51	gi|88943644; gi|4506713; gi|169162368; gi|169161906	PREDICTED: similar to ubiquitin [Homo sapiens]; ubiquitin and ribosomal protein S27a precursor [Homo sapiens]; PREDICTED: similar to ubiquitin [Homo sapiens]; PREDICTED: similar to ubiquitin [Homo sapiens]			2	99	ECPSDECGAGVFMASHFDR	Carbamidomethyl(C)@2; Carbamidomethyl(C)@7		-0.00701081	2170.84	724.622	2170.85	724.624	3	19	1.1.1.2737.3	53.7658	10863	53.9069
73	4.01	4.01	33.33	20.51	20.51	gi|88943644; gi|4506713; gi|169162368; gi|169161906	PREDICTED: similar to ubiquitin [Homo sapiens]; ubiquitin and ribosomal protein S27a precursor [Homo sapiens]; PREDICTED: similar to ubiquitin [Homo sapiens]; PREDICTED: similar to ubiquitin [Homo sapiens]			0.00877392	9.276	MQIFVK			-0.00500065	764.42	383.217	764.425	383.22	2	7	1.1.1.2441.2	40.4285	25619	40.4736
73	4.01	4.01	33.33	20.51	20.51	gi|88943644; gi|4506713; gi|169162368; gi|169161906	PREDICTED: similar to ubiquitin [Homo sapiens]; ubiquitin and ribosomal protein S27a precursor [Homo sapiens]; PREDICTED: similar to ubiquitin [Homo sapiens]; PREDICTED: similar to ubiquitin [Homo sapiens]			0	69.24	CCLTYCFNKPEDK	Carbamidomethyl(C)@1; Carbamidomethyl(C)@2; Carbamidomethyl(C)@6		2.00008	1735.72	579.581	1733.72	578.914	3	13	1.1.1.2413.4	38.9638	16966	39.2095
73	4.01	4.01	33.33	20.51	20.51	gi|88943644; gi|4506713; gi|169162368; gi|169161906	PREDICTED: similar to ubiquitin [Homo sapiens]; ubiquitin and ribosomal protein S27a precursor [Homo sapiens]; PREDICTED: similar to ubiquitin [Homo sapiens]; PREDICTED: similar to ubiquitin [Homo sapiens]			0	28.78	CCLTYCFNKPEDK	Carbamidomethyl(C)@1; Carbamidomethyl(C)@2; Carbamidomethyl(C)@6		2.00019	1735.72	868.868	1733.72	867.868	2	12	1.1.1.2415.7	39.0933	14351	39.105
73	4.01	4.01	33.33	20.51	20.51	gi|88943644; gi|4506713; gi|169162368; gi|169161906	PREDICTED: similar to ubiquitin [Homo sapiens]; ubiquitin and ribosomal protein S27a precursor [Homo sapiens]; PREDICTED: similar to ubiquitin [Homo sapiens]; PREDICTED: similar to ubiquitin [Homo sapiens]			0	0.776	CCLTYCFNKPEDK	Carbamidomethyl(C)@1; Carbamidomethyl(C)@2; Dehydrated(T)@4; Carbamidomethyl(C)@6; Deamidated(N)@8		-0.000840253	1716.69	859.354	1716.69	859.355	2	10	1.1.1.2721.21	52.9537	34618	52.8601
73	4.01	4.01	33.33	20.51	20.51	gi|88943644; gi|4506713; gi|169162368; gi|169161906	PREDICTED: similar to ubiquitin [Homo sapiens]; ubiquitin and ribosomal protein S27a precursor [Homo sapiens]; PREDICTED: similar to ubiquitin [Homo sapiens]; PREDICTED: similar to ubiquitin [Homo sapiens]			0	99	ECPSDECGAGVFMASHFDR	Carbamidomethyl(C)@2; Carbamidomethyl(C)@7		-0.00584205	2170.85	1086.43	2170.85	1086.43	2	21	1.1.1.2740.12	53.954	6442	53.959
73	4.01	4.01	33.33	20.51	20.51	gi|88943644; gi|4506713; gi|169162368; gi|169161906	PREDICTED: similar to ubiquitin [Homo sapiens]; ubiquitin and ribosomal protein S27a precursor [Homo sapiens]; PREDICTED: similar to ubiquitin [Homo sapiens]; PREDICTED: similar to ubiquitin [Homo sapiens]			0	99	ECPSDECGAGVFMASHFDR	Carbamidomethyl(C)@2; Carbamidomethyl(C)@7		-0.00682771	2170.84	724.622	2170.85	724.624	3	18	1.1.1.2741.4	53.9744	10863	53.9069
73	4.01	4.01	33.33	20.51	20.51	gi|88943644; gi|4506713; gi|169162368; gi|169161906	PREDICTED: similar to ubiquitin [Homo sapiens]; ubiquitin and ribosomal protein S27a precursor [Homo sapiens]; PREDICTED: similar to ubiquitin [Homo sapiens]; PREDICTED: similar to ubiquitin [Homo sapiens]			0	99	ECPSDECGAGVFMASHFDR	Carbamidomethyl(C)@2; Carbamidomethyl(C)@7; Oxidation(M)@13		-0.000944925	2186.85	1094.43	2186.85	1094.43	2	16	1.1.1.2525.19	44.7896	0	44.7525
73	4.01	4.01	33.33	20.51	20.51	gi|88943644; gi|4506713; gi|169162368; gi|169161906	PREDICTED: similar to ubiquitin [Homo sapiens]; ubiquitin and ribosomal protein S27a precursor [Homo sapiens]; PREDICTED: similar to ubiquitin [Homo sapiens]; PREDICTED: similar to ubiquitin [Homo sapiens]			0	0.07301	ECPSDECGAGVFMASHFDR	Carbamidomethyl(C)@2; Carbamidomethyl(E)@6; Carbamidomethyl(C)@7		0.000961431	2227.87	557.976	2227.87	557.975	4	9	1.1.1.2413.3	38.9604	20066	38.8436
73	4.01	4.01	33.33	20.51	20.51	gi|88943644; gi|4506713; gi|169162368; gi|169161906	PREDICTED: similar to ubiquitin [Homo sapiens]; ubiquitin and ribosomal protein S27a precursor [Homo sapiens]; PREDICTED: similar to ubiquitin [Homo sapiens]; PREDICTED: similar to ubiquitin [Homo sapiens]			0	0.02677	QLEDGRTLSDYNIQ	Deamidated(N)@12	cleaved Q-K@C-term; missed R-T@6	0.00823658	1651.78	826.896	1651.77	826.892	2	8	1.1.1.2806.6	57.1139	11128	57.0227
74	4	4.11	51.75	51.75	36.84	gi|4506669	ribosomal protein P1 isoform 1 [Homo sapiens]			2	99	AAGVNVEPFWPGLFAK			0.0054742	1701.89	851.954	1701.89	851.951	2	20	1.1.1.3584.4	80.0133	53857	80.045
74	4	4.11	51.75	51.75	36.84	gi|4506669	ribosomal protein P1 isoform 1 [Homo sapiens]			2	99	ASVSELACIYSALILHDDEVTVTEDK	Acetyl@N-term; Carbamidomethyl(C)@8	cleaved M-A@N-term	0.0069197	2919.41	974.145	2919.41	974.143	3	27	1.1.1.3595.3	80.6047	9168	80.5785
74	4	4.11	51.75	51.75	36.84	gi|4506669	ribosomal protein P1 isoform 1 [Homo sapiens]			0	54.53	KEESEESDDDMGFGLFD		missed K-E@1	0.000555263	1948.75	975.384	1948.75	975.383	2	11	1.1.1.3495.14	76.2056	25895	76.2374
74	4	4.11	51.75	51.75	36.84	gi|4506669	ribosomal protein P1 isoform 1 [Homo sapiens]			0	14.48	KEESEESDDDMGFGLFD		missed K-E@1	-0.00237435	1948.75	975.382	1948.75	975.383	2	10	1.1.1.3501.9	76.4327	22750	76.3508
74	4	4.11	51.75	51.75	36.84	gi|4506669	ribosomal protein P1 isoform 1 [Homo sapiens]			0	12.09	KEESEESDDDMGFGLFD		missed K-E@1	0.0015318	1948.75	975.384	1948.75	975.383	2	10	1.1.1.3490.12	75.9835	20166	75.9578
74	4	4.11	51.75	51.75	36.84	gi|4506669	ribosomal protein P1 isoform 1 [Homo sapiens]			0	1.403	KEESEESDDDMGFGLFD	Carbamidomethyl(D)@17	missed K-E@1	-0.000560958	2005.77	1003.89	2005.77	1003.89	2	11	1.1.1.2716.17	52.6937	34254	52.9127
74	4	4.11	51.75	51.75	36.84	gi|4506669	ribosomal protein P1 isoform 1 [Homo sapiens]			0	0.3487	KEESEESDDDMGFGLFD		missed K-E@1	0.000555263	1948.75	975.384	1948.75	975.383	2	8	1.1.1.3495.15	76.209	25895	76.2374
74	4	4.11	51.75	51.75	36.84	gi|4506669	ribosomal protein P1 isoform 1 [Homo sapiens]			0	0.0179	KEESEESDDDMGFGLFD		missed K-E@1	0.00177593	1948.75	975.384	1948.75	975.383	2	6	1.1.1.3484.11	75.7692	20166	75.9578
75	4	4	15.49	3.65	3.65	gi|42542379	serine/arginine repetitive matrix 1 [Homo sapiens]			2	99	KETESEAEDNLDDLEK		missed K-E@1	0.00234373	1863.82	932.92	1863.82	932.918	2	17	1.1.1.2393.9	37.9258	12873	37.888
75	4	4	15.49	3.65	3.65	gi|42542379	serine/arginine repetitive matrix 1 [Homo sapiens]			2	99	VKEPSVQEATSTSDILK		missed K-E@2	0.00126983	1830.96	611.327	1830.96	611.326	3	19	1.1.1.2522.3	44.608	33792	44.648
75	4	4	15.49	3.65	3.65	gi|42542379	serine/arginine repetitive matrix 1 [Homo sapiens]			0	0.002955	EKALRSMRKAQVSPQS	Phospho(S)@16	missed K-A@2; missed R-S@5; missed R-K@8; missed K-A@9	0.0282522	1894.97	632.665	1894.94	632.656	3	4	1.1.1.2399.14	38.2374	5520	38.2088
75	4	4	15.49	3.65	3.65	gi|42542379	serine/arginine repetitive matrix 1 [Homo sapiens]			0	99	KETESEAEDNLDDLEK		missed K-E@1	0.00549942	1863.83	622.283	1863.82	622.281	3	20	1.1.1.2391.6	37.8054	25292	37.9408
75	4	4	15.49	3.65	3.65	gi|42542379	serine/arginine repetitive matrix 1 [Homo sapiens]			0	99	KETESEAEDNLDDLEK		missed K-E@1	0.00549942	1863.83	622.283	1863.82	622.281	3	20	1.1.1.2394.15	37.9705	25292	37.9408
75	4	4	15.49	3.65	3.65	gi|42542379	serine/arginine repetitive matrix 1 [Homo sapiens]			0	3.504	LASMKKQDEDKDKRDKEEK	Carbamyl@N-term; Deamidated(Q)@7; Acetyl(K)@11	missed K-K@5; missed K-Q@6; missed K-D@11; missed K-R@13; missed R-D@14; missed K-E@16	0.0131959	2406.18	1204.1	2406.17	1204.09	2	12	1.1.1.2921.6	62.1205	3403	62.1256
75	4	4	15.49	3.65	3.65	gi|42542379	serine/arginine repetitive matrix 1 [Homo sapiens]			0	0.09266	LASMKKQDEDKDKRDKEEK	Acetyl(K)@5	missed K-K@5; missed K-Q@6; missed K-D@11; missed K-R@13; missed R-D@14; missed K-E@16	-0.0146753	2362.17	788.396	2362.18	788.401	3	8	1.1.1.3102.4	66.0205	44260	66.0622
75	4	4	15.49	3.65	3.65	gi|42542379	serine/arginine repetitive matrix 1 [Homo sapiens]			0	0.06716	LASMKKQDEDKDKRDKEEK	Acetyl(K)@6; Acetyl(K)@13	missed K-K@5; missed K-Q@6; missed K-D@11; missed K-R@13; missed R-D@14; missed K-E@16	0.00203698	2404.19	1203.1	2404.19	1203.1	2	8	1.1.1.2965.9	62.8245	4308	62.7828
75	4	4	15.49	3.65	3.65	gi|42542379	serine/arginine repetitive matrix 1 [Homo sapiens]			0	0.03621	LASMKKQDEDKDKRDKEEK	Acetyl(K)@6; Delta:H(2)C(2)(K)@11	missed K-K@5; missed K-Q@6; missed K-D@11; missed K-R@13; missed R-D@14; missed K-E@16	0.00715928	2388.2	1195.11	2388.2	1195.1	2	9	1.1.1.3490.23	76.0018	202920	75.9578
75	4	4	15.49	3.65	3.65	gi|42542379	serine/arginine repetitive matrix 1 [Homo sapiens]			0	0.02139	LASMKKQDEDKDKRDKEEK	Acetyl@N-term; Oxidation(M)@4; Acetyl(K)@11	missed K-K@5; missed K-Q@6; missed K-D@11; missed K-R@13; missed R-D@14; missed K-E@16	0.00667936	2420.19	1211.1	2420.19	1211.1	2	8	1.1.1.3100.4	65.9511	7548	65.9562
75	4	4	15.49	3.65	3.65	gi|42542379	serine/arginine repetitive matrix 1 [Homo sapiens]			0	0.007539	LASMKKQDEDKDKRDKEEK	Oxidation(M)@4; Acetyl(K)@11; Acetyl(K)@13	missed K-K@5; missed K-Q@6; missed K-D@11; missed K-R@13; missed R-D@14; missed K-E@16	0.012771	2420.2	807.74	2420.19	807.736	3	7	1.1.1.3268.3	70.8865	3982	70.8394
75	4	4	15.49	3.65	3.65	gi|42542379	serine/arginine repetitive matrix 1 [Homo sapiens]			0	0.004195	LASMKKQDEDKDKRDKEEK	Acetyl(K)@6; Acetyl(K)@11	missed K-K@5; missed K-Q@6; missed K-D@11; missed K-R@13; missed R-D@14; missed K-E@16	0.00210164	2404.19	802.405	2404.19	802.404	3	6	1.1.1.3468.4	74.8999	129217	74.9366
75	4	4	15.49	3.65	3.65	gi|42542379	serine/arginine repetitive matrix 1 [Homo sapiens]			0	0.00409	LASMKKQDEDKDKRDKEEK	Acetyl(K)@11	missed K-K@5; missed K-Q@6; missed K-D@11; missed K-R@13; missed R-D@14; missed K-E@16	-0.0106521	2362.17	1182.09	2362.18	1182.1	2	6	1.1.1.3179.6	69.3546	235643	69.32
75	4	4	15.49	3.65	3.65	gi|42542379	serine/arginine repetitive matrix 1 [Homo sapiens]			0	0.004002	LASMKKQDEDKDKRDKEEK	Acetyl(K)@11	missed K-K@5; missed K-Q@6; missed K-D@11; missed K-R@13; missed R-D@14; missed K-E@16	-0.012361	2362.17	1182.09	2362.18	1182.1	2	6	1.1.1.3135.5	67.4945	358635	67.5146
75	4	4	15.49	3.65	3.65	gi|42542379	serine/arginine repetitive matrix 1 [Homo sapiens]			0	0.06649	RVSSSRSVSGSPEPAAK		missed R-V@1; missed R-S@6	-0.0224774	1700.86	567.96	1700.88	567.967	3	7	1.1.1.2300.2	33.0341	38245	33.0218
75	4	4	15.49	3.65	3.65	gi|42542379	serine/arginine repetitive matrix 1 [Homo sapiens]			0	0.05822	RVSSSRSVSGSPEPAAK		missed R-V@1; missed R-S@6	-0.0230267	1700.86	567.96	1700.88	567.967	3	7	1.1.1.2304.6	33.2649	62698	33.1788
75	4	4	15.49	3.65	3.65	gi|42542379	serine/arginine repetitive matrix 1 [Homo sapiens]			0	0.003306	SPTPSPSPPRNSDQEGGGKKKKK	Acetyl(K)@20; Acetyl(K)@21	missed R-N@10; missed K-K@19; missed K-K@20; missed K-K@21; missed K-K@22	-0.00490431	2490.28	831.1	2490.28	831.102	3	6	1.1.1.2797.4	56.8279	16253	56.7976
75	4	4	15.49	3.65	3.65	gi|42542379	serine/arginine repetitive matrix 1 [Homo sapiens]			0	0.7817	SPTPSPSPPRNSDQEGGGKKKKKK	Dehydrated(S)@12	missed R-N@10; missed K-K@19; missed K-K@20; missed K-K@21; missed K-K@22; missed K-K@23	0.00520742	2516.35	839.791	2516.35	839.789	3	10	1.1.1.2821.7	57.757	2720	57.7249
75	4	4	15.49	3.65	3.65	gi|42542379	serine/arginine repetitive matrix 1 [Homo sapiens]			0	0.002167	SRVSVSPGRTSGK		missed R-V@2; missed R-T@9	-0.014298	1316.7	439.908	1316.72	439.913	3	4	1.1.1.2401.5	38.3296	46150	38.3162
75	4	4	15.49	3.65	3.65	gi|42542379	serine/arginine repetitive matrix 1 [Homo sapiens]			0	0.01186	SRVSVSPGRTSGKVTKHK	Phospho(S)@1; Phospho(S)@11; Phospho(T)@15	missed R-V@2; missed R-T@9; missed K-V@13; missed K-H@16	0.0467114	2150.03	538.514	2149.98	538.502	4	6	1.1.1.2089.9	22.2363	4090	22.3638
75	4	4	15.49	3.65	3.65	gi|42542379	serine/arginine repetitive matrix 1 [Homo sapiens]			0	0.004545	VELSESEEDKGGK	Carbamyl@N-term	missed K-G@10	0.0195755	1448.68	483.901	1448.66	483.895	3	8	1.1.1.2589.4	48.0557	1882	48.0447
75	4	4	15.49	3.65	3.65	gi|42542379	serine/arginine repetitive matrix 1 [Homo sapiens]			0	99	VKEPSVQEATSTSDILK		missed K-E@2	0.00142926	1830.96	916.487	1830.96	916.486	2	21	1.1.1.2524.6	44.7341	27729	44.7002
76	4	4	67.39	32.61	32.61	gi|4506643	ribosomal protein L37a [Homo sapiens]			2	99	AVGIWHCGSCMK	Carbamidomethyl(C)@7; Carbamidomethyl(C)@10		-0.00320149	1404.61	703.311	1404.61	703.312	2	17	1.1.1.2396.12	38.0727	91082	38.0473
76	4	4	67.39	32.61	32.61	gi|4506643	ribosomal protein L37a [Homo sapiens]			2	99	TVAGGAWTYNTTSAVTVK			1.99073	1827.91	610.311	1825.92	609.648	3	18	1.1.1.2712.7	52.4562	1492	52.4929
76	4	4	67.39	32.61	32.61	gi|4506643	ribosomal protein L37a [Homo sapiens]			0.00130484	6.488	RAVGIWHCGSCMK	Carbamidomethyl(C)@8; Carbamidomethyl(C)@11; Oxidation(M)@12	missed R-A@1	0.00557969	1576.71	526.578	1576.71	526.576	3	10	1.1.1.2169.3	26.1763	8353	26.157
76	4	4	67.39	32.61	32.61	gi|4506643	ribosomal protein L37a [Homo sapiens]			0	99	AVGIWHCGSCMK	Carbamidomethyl(C)@7; Carbamidomethyl(C)@10; Oxidation(M)@11		0.00105617	1420.61	711.31	1420.6	711.31	2	21	1.1.1.2241.4	29.9645	11894	29.9291
76	4	4	67.39	32.61	32.61	gi|4506643	ribosomal protein L37a [Homo sapiens]			0	97.49	AVGIWHCGSCMK	Carbamidomethyl(C)@7; Carbamidomethyl(C)@10		-0.00416222	1404.61	469.209	1404.61	469.211	3	13	1.1.1.2394.8	37.9589	100493	37.9939
76	4	4	67.39	32.61	32.61	gi|4506643	ribosomal protein L37a [Homo sapiens]			0	97.13	AVGIWHCGSCMK	Carbamidomethyl(C)@7; Carbamidomethyl(C)@10; Oxidation(M)@11		-4.24433e-05	1420.61	711.31	1420.6	711.31	2	13	1.1.1.2245.2	30.1529	14315	30.0855
76	4	4	67.39	32.61	32.61	gi|4506643	ribosomal protein L37a [Homo sapiens]			0	99	TVAGGAWTYNTTSAVTVK			-0.000447821	1825.92	913.968	1825.92	913.968	2	25	1.1.1.2706.5	52.2014	15560	52.2787
76	4	4	67.39	32.61	32.61	gi|4506643	ribosomal protein L37a [Homo sapiens]			0	99	TVAGGAWTYNTTSAVTVK			-0.000569888	1825.92	913.967	1825.92	913.968	2	22	1.1.1.2709.7	52.3712	45600	52.4406
76	4	4	67.39	32.61	32.61	gi|4506643	ribosomal protein L37a [Homo sapiens]			0	99	TVAGGAWTYNTTSAVTVK			-0.000569888	1825.92	913.967	1825.92	913.968	2	25	1.1.1.2713.7	52.5285	45600	52.4406
76	4	4	67.39	32.61	32.61	gi|4506643	ribosomal protein L37a [Homo sapiens]			0	0.005668	YGASLRKMVKKIEISQHAK	Phospho(S)@4; Phospho(S)@15	missed R-K@6; missed K-M@7; missed K-K@10; missed K-I@11	0.00558286	2346.17	1174.09	2346.17	1174.09	2	6	1.1.1.3161.5	68.3982	300099	68.4185
76	4	4	67.39	32.61	32.61	gi|4506643	ribosomal protein L37a [Homo sapiens]			0	0.005646	YGASLRKMVKKIEISQHAK	Phospho(S)@4; Phospho(S)@15	missed R-K@6; missed K-M@7; missed K-K@10; missed K-I@11	0.00607113	2346.17	1174.09	2346.17	1174.09	2	6	1.1.1.3391.4	73.2279	639136	73.1975
76	4	4	67.39	32.61	32.61	gi|4506643	ribosomal protein L37a [Homo sapiens]			0	0.005596	YGASLRKMVKKIEISQHAK	Phospho(S)@4; Phospho(S)@15	missed R-K@6; missed K-M@7; missed K-K@10; missed K-I@11	0.00558286	2346.17	1174.09	2346.17	1174.09	2	6	1.1.1.3342.10	72.453	349331	72.4175
76	4	4	67.39	32.61	32.61	gi|4506643	ribosomal protein L37a [Homo sapiens]			0	0.005579	YGASLRKMVKKIEISQHAK	Phospho(S)@4; Phospho(S)@15	missed R-K@6; missed K-M@7; missed K-K@10; missed K-I@11	0.00509459	2346.17	1174.09	2346.17	1174.09	2	6	1.1.1.3284.12	71.2035	317318	71.3767
76	4	4	67.39	32.61	32.61	gi|4506643	ribosomal protein L37a [Homo sapiens]			0	0.005433	YGASLRKMVKKIEISQHAK	Phospho(S)@4; Phospho(S)@15	missed R-K@6; missed K-M@7; missed K-K@10; missed K-I@11	0.00558286	2346.17	1174.09	2346.17	1174.09	2	6	1.1.1.3442.7	73.9789	822394	73.9433
76	4	4	67.39	32.61	32.61	gi|4506643	ribosomal protein L37a [Homo sapiens]			0	0.009581	YGASLRKMVKKIEISQHAKYTCSFCGKTKMK	Acetyl@N-term; Phospho(S)@4; Oxidation(M)@8; Acetyl(K)@11; Carbamidomethyl(C)@22; Carbamidomethyl(C)@25	missed R-K@6; missed K-M@7; missed K-K@10; missed K-I@11; missed K-Y@19; missed K-T@27; missed K-M@29	0.0185063	3857.9	965.483	3857.89	965.479	4	8	1.1.1.2772.4	55.6109	4235	55.527
77	4	4	31.46	12.92	12.92	gi|15431290	ribosomal protein L11 [Homo sapiens]			2	99	VLEQLTGQTPVFSK			-0.00198034	1545.84	773.926	1545.84	773.927	2	20	1.1.1.2791.4	56.598	13063	56.6297
77	4	4	31.46	12.92	12.92	gi|15431290	ribosomal protein L11 [Homo sapiens]			2	99	YDGIILPGK			0.000558911	974.544	488.279	974.544	488.279	2	14	1.1.1.2541.4	45.6038	23340	45.5884
77	4	4	31.46	12.92	12.92	gi|15431290	ribosomal protein L11 [Homo sapiens]			0.00217692	3.022	VREYELR		missed R-E@2	0.00063233	963.514	482.764	963.514	482.764	2	6	1.1.1.2130.7	24.2033	10966	24.24
77	4	4	31.46	12.92	12.92	gi|15431290	ribosomal protein L11 [Homo sapiens]			0	3.228e-05	ARYTVRSFGIR		missed R-Y@2; missed R-S@6	0.00876689	1324.75	442.589	1324.74	442.586	3	4	1.1.1.2351.2	35.6896	53284	35.8898
77	4	4	31.46	12.92	12.92	gi|15431290	ribosomal protein L11 [Homo sapiens]			0	5.426e-07	ARYTVRSFGIR		missed R-Y@2; missed R-S@6	0.00911573	1324.75	663.38	1324.74	663.375	2	4	1.1.1.2350.7	35.6457	28490	35.8375
77	4	4	31.46	12.92	12.92	gi|15431290	ribosomal protein L11 [Homo sapiens]			0	5.014e-09	ARYTVRSFGIR		missed R-Y@2; missed R-S@6	0.00911573	1324.75	663.38	1324.74	663.375	2	4	1.1.1.2354.7	35.863	28490	35.8375
77	4	4	31.46	12.92	12.92	gi|15431290	ribosomal protein L11 [Homo sapiens]			0	0.007958	SFGIRRNEKIAVHCTVRGAK	Acetyl(K)@9; Carbamidomethyl(C)@14; Phospho(T)@15	missed R-R@5; missed R-N@6; missed K-I@9; missed R-G@17	-0.0196304	2420.21	1211.11	2420.23	1211.12	2	7	1.1.1.3243.2	70.5633	4548	70.5106
77	4	4	31.46	12.92	12.92	gi|15431290	ribosomal protein L11 [Homo sapiens]			0	99	VLEQLTGQTPVFSK	Deamidated(Q)@8		-0.039608	1546.78	774.4	1546.82	774.419	2	16	1.1.1.2785.3	56.2965	589	56.3689
77	4	4	31.46	12.92	12.92	gi|15431290	ribosomal protein L11 [Homo sapiens]			0	99	VLEQLTGQTPVFSK			2.00053	1547.84	774.928	1545.84	773.927	2	15	1.1.1.2788.2	56.4682	517	56.5254
77	4	4	31.46	12.92	12.92	gi|15431290	ribosomal protein L11 [Homo sapiens]			0	99	YDGIILPGK			0.000375809	974.544	488.279	974.544	488.279	2	12	1.1.1.2544.8	45.762	23340	45.5884
78	4	4	36.13	19.33	19.33	gi|4506697	ribosomal protein S20 [Homo sapiens]			2	99	LIDLHSPSEIVK			0.000723156	1349.76	675.885	1349.76	675.885	2	14	1.1.1.2582.4	47.7093	12841	47.731
78	4	4	36.13	19.33	19.33	gi|4506697	ribosomal protein S20 [Homo sapiens]			2	99	TPVEPEVAIHR			0.00456418	1246.67	416.565	1246.67	416.563	3	15	1.1.1.2292.5	32.6139	52660	32.6005
78	4	4	36.13	19.33	19.33	gi|4506697	ribosomal protein S20 [Homo sapiens]			0	0.004531	KTPCGEGSKTWDR	Carbamidomethyl(C)@4; Phospho(S)@8	missed K-T@1; missed K-T@9	0.00452345	1600.68	801.345	1600.67	801.343	2	5	1.1.1.2444.15	40.6161	25195	40.6867
78	4	4	36.13	19.33	19.33	gi|4506697	ribosomal protein S20 [Homo sapiens]			0	99	LIDLHSPSEIVK			0.00133349	1349.76	675.886	1349.76	675.885	2	14	1.1.1.2588.8	48.013	20601	48.0447
78	4	4	36.13	19.33	19.33	gi|4506697	ribosomal protein S20 [Homo sapiens]			0	18.3	TPVEPEVAIHR	Deamidated(R)@11		0.0393299	1247.69	416.904	1247.65	416.891	3	11	1.1.1.2288.3	32.3968	17631	32.4402
78	4	4	36.13	19.33	19.33	gi|4506697	ribosomal protein S20 [Homo sapiens]			0	0.03627	VCADLIR	Carbamidomethyl(C)@2		0.00603536	845.449	423.732	845.443	423.729	2	5	1.1.1.2287.3	32.3435	9556	32.3338
79	4	4	32.03	18.75	18.75	gi|4506613	ribosomal protein L22 proprotein [Homo sapiens]			2	99	AGNLGGGVVTIER	Delta:H(2)C(2)@N-term		-0.00498616	1267.68	634.849	1267.69	634.852	2	18	1.1.1.2508.2	43.8797	7013	43.9198
79	4	4	32.03	18.75	18.75	gi|4506613	ribosomal protein L22 proprotein [Homo sapiens]			2	99	ITVTSEVPFSK			0.000248305	1206.65	604.332	1206.65	604.332	2	18	1.1.1.2593.11	48.2794	100063	48.2032
79	4	4	32.03	18.75	18.75	gi|4506613	ribosomal protein L22 proprotein [Homo sapiens]			0	0.1092	AGNLGGGVVTIER	Formyl@N-term		0.0159525	1269.68	635.849	1269.67	635.841	2	8	1.1.1.2503.5	43.6248	4751	43.6078
79	4	4	32.03	18.75	18.75	gi|4506613	ribosomal protein L22 proprotein [Homo sapiens]			0	0.01302	AGNLGGGVVTIERSK	Deamidated(N)@3; Phospho(S)@14; Acetyl(K)@15	missed R-S@13	0.0200121	1579.78	790.898	1579.76	790.888	2	7	1.1.1.2452.9	41.0366	14720	41.0516
79	4	4	32.03	18.75	18.75	gi|4506613	ribosomal protein L22 proprotein [Homo sapiens]			0	0.243	YFQINQDEEEEEDED			0.00507313	1930.73	966.371	1930.72	966.369	2	8	1.1.1.2699.10	51.8452	2137	51.7577
80	4	4	9.354	6.459	6.459	gi|5031753	heterogeneous nuclear ribonucleoprotein H1 [Homo sapiens]			2	99	VHIEIGPDGR			-0.00159074	1091.57	546.793	1091.57	546.793	2	14	1.1.1.2296.6	32.8399	18680	32.8649
80	4	4	9.354	6.459	6.459	gi|5031753	heterogeneous nuclear ribonucleoprotein H1 [Homo sapiens]			2	99	YGDGGSTFQSTTGHCVHMR	Carbamidomethyl(C)@15		0.996826	2097.88	525.476	2096.88	525.227	4	16	1.1.1.2284.3	32.1882	1500	32.1757
80	4	4	9.354	6.459	6.459	gi|5031753	heterogeneous nuclear ribonucleoprotein H1 [Homo sapiens]			0	0.5279	DLNYCFSGMSDHR	Carbamidomethyl(C)@5; Oxidation(M)@9		-0.00539829	1616.63	539.884	1616.63	539.886	3	7	1.1.1.2395.12	38.0189	11388	37.9939
80	4	4	9.354	6.459	6.459	gi|5031753	heterogeneous nuclear ribonucleoprotein H1 [Homo sapiens]			0	0.08305	YGDGGSTFQSTTGHCVHMR	Delta:H(2)C(2)@N-term; Carbamidomethyl(C)@15		-0.0012833	2122.89	708.639	2122.9	708.639	3	9	1.1.1.2382.15	37.3347	3917	37.3049
81	4	4	23.48	23.48	23.48	gi|89039015; gi|89038315; gi|89027474; gi|89026311; gi|89025350; gi|169208906; gi|169171442; gi|169167044; gi|169166765; gi|169166210; gi|15011936; gi|148225456	PREDICTED: hypothetical protein isoform 1 [Homo sapiens]; PREDICTED: hypothetical protein isoform 1 [Homo sapiens]; PREDICTED: similar to ribosomal protein S26 isoform 2 [Homo sapiens]; PREDICTED: similar to ribosomal protein S26 isoform 2 [Homo sapiens]; PREDICTED: similar to ribosomal protein S26 isoform 2 [Homo sapiens]; PREDICTED: similar to ribosomal protein S26 [Homo sapiens]; PREDICTED: si…			2	99	FRPAGAAPRPPPKPM	Oxidation(M)@15		0.00614046	1604.87	535.963	1604.86	535.961	3	18	1.1.1.2140.4	24.7432	33658	24.7749
81	4	4	23.48	23.48	23.48	gi|89039015; gi|89038315; gi|89027474; gi|89026311; gi|89025350; gi|169208906; gi|169171442; gi|169167044; gi|169166765; gi|169166210; gi|15011936; gi|148225456	PREDICTED: hypothetical protein isoform 1 [Homo sapiens]; PREDICTED: hypothetical protein isoform 1 [Homo sapiens]; PREDICTED: similar to ribosomal protein S26 isoform 2 [Homo sapiens]; PREDICTED: similar to ribosomal protein S26 isoform 2 [Homo sapiens]; PREDICTED: similar to ribosomal protein S26 isoform 2 [Homo sapiens]; PREDICTED: similar to ribosomal protein S26 [Homo sapiens]; PREDICTED: si…			2	99	LHYCVSCAIHSK	Carbamidomethyl(C)@4; Carbamidomethyl(C)@7		0.000533803	1473.69	492.236	1473.69	492.236	3	20	1.1.1.2230.2	29.3688	46558	29.5638
81	4	4	23.48	23.48	23.48	gi|89039015; gi|89038315; gi|89027474; gi|89026311; gi|89025350; gi|169208906; gi|169171442; gi|169167044; gi|169166765; gi|169166210; gi|15011936; gi|148225456	PREDICTED: hypothetical protein isoform 1 [Homo sapiens]; PREDICTED: hypothetical protein isoform 1 [Homo sapiens]; PREDICTED: similar to ribosomal protein S26 isoform 2 [Homo sapiens]; PREDICTED: similar to ribosomal protein S26 isoform 2 [Homo sapiens]; PREDICTED: similar to ribosomal protein S26 isoform 2 [Homo sapiens]; PREDICTED: similar to ribosomal protein S26 [Homo sapiens]; PREDICTED: si…			0	99	FRPAGAAPRPPPKPM	Dethiomethyl(M)@15		0.00531977	1540.87	386.224	1540.86	386.223	4	11	1.1.1.2166.3	26.0078	11985	25.9977
81	4	4	23.48	23.48	23.48	gi|89039015; gi|89038315; gi|89027474; gi|89026311; gi|89025350; gi|169208906; gi|169171442; gi|169167044; gi|169166765; gi|169166210; gi|15011936; gi|148225456	PREDICTED: hypothetical protein isoform 1 [Homo sapiens]; PREDICTED: hypothetical protein isoform 1 [Homo sapiens]; PREDICTED: similar to ribosomal protein S26 isoform 2 [Homo sapiens]; PREDICTED: similar to ribosomal protein S26 isoform 2 [Homo sapiens]; PREDICTED: similar to ribosomal protein S26 isoform 2 [Homo sapiens]; PREDICTED: similar to ribosomal protein S26 [Homo sapiens]; PREDICTED: si…			0	64.31	FRPAGAAPRPPPKPM	Oxidation(M)@15		0.00650667	1604.87	535.963	1604.86	535.961	3	12	1.1.1.2143.2	24.8957	44224	24.9324
81	4	4	23.48	23.48	23.48	gi|89039015; gi|89038315; gi|89027474; gi|89026311; gi|89025350; gi|169208906; gi|169171442; gi|169167044; gi|169166765; gi|169166210; gi|15011936; gi|148225456	PREDICTED: hypothetical protein isoform 1 [Homo sapiens]; PREDICTED: hypothetical protein isoform 1 [Homo sapiens]; PREDICTED: similar to ribosomal protein S26 isoform 2 [Homo sapiens]; PREDICTED: similar to ribosomal protein S26 isoform 2 [Homo sapiens]; PREDICTED: similar to ribosomal protein S26 isoform 2 [Homo sapiens]; PREDICTED: similar to ribosomal protein S26 [Homo sapiens]; PREDICTED: si…			0	21.06	FRPAGAAPRPPPKPM	Oxidation(M)@15		0.00504185	1604.87	535.963	1604.86	535.961	3	11	1.1.1.2150.2	25.1786	65764	25.2053
81	4	4	23.48	23.48	23.48	gi|89039015; gi|89038315; gi|89027474; gi|89026311; gi|89025350; gi|169208906; gi|169171442; gi|169167044; gi|169166765; gi|169166210; gi|15011936; gi|148225456	PREDICTED: hypothetical protein isoform 1 [Homo sapiens]; PREDICTED: hypothetical protein isoform 1 [Homo sapiens]; PREDICTED: similar to ribosomal protein S26 isoform 2 [Homo sapiens]; PREDICTED: similar to ribosomal protein S26 isoform 2 [Homo sapiens]; PREDICTED: similar to ribosomal protein S26 isoform 2 [Homo sapiens]; PREDICTED: similar to ribosomal protein S26 [Homo sapiens]; PREDICTED: si…			0	2.099	FRPAGAAPRPPPKPM			0.00142327	1588.87	530.63	1588.87	530.629	3	9	1.1.1.2247.2	30.2523	26200	30.3461
81	4	4	23.48	23.48	23.48	gi|89039015; gi|89038315; gi|89027474; gi|89026311; gi|89025350; gi|169208906; gi|169171442; gi|169167044; gi|169166765; gi|169166210; gi|15011936; gi|148225456	PREDICTED: hypothetical protein isoform 1 [Homo sapiens]; PREDICTED: hypothetical protein isoform 1 [Homo sapiens]; PREDICTED: similar to ribosomal protein S26 isoform 2 [Homo sapiens]; PREDICTED: similar to ribosomal protein S26 isoform 2 [Homo sapiens]; PREDICTED: similar to ribosomal protein S26 isoform 2 [Homo sapiens]; PREDICTED: similar to ribosomal protein S26 [Homo sapiens]; PREDICTED: si…			0	0.2746	FRPAGAAPRPPPKPM	Dethiomethyl(M)@15		0.00827149	1540.87	514.631	1540.86	514.628	3	9	1.1.1.2167.3	26.0674	16638	26.1042
81	4	4	23.48	23.48	23.48	gi|89039015; gi|89038315; gi|89027474; gi|89026311; gi|89025350; gi|169208906; gi|169171442; gi|169167044; gi|169166765; gi|169166210; gi|15011936; gi|148225456	PREDICTED: hypothetical protein isoform 1 [Homo sapiens]; PREDICTED: hypothetical protein isoform 1 [Homo sapiens]; PREDICTED: similar to ribosomal protein S26 isoform 2 [Homo sapiens]; PREDICTED: similar to ribosomal protein S26 isoform 2 [Homo sapiens]; PREDICTED: similar to ribosomal protein S26 isoform 2 [Homo sapiens]; PREDICTED: similar to ribosomal protein S26 [Homo sapiens]; PREDICTED: si…			0	99	LHYCVSCAIHSK	Carbamidomethyl(C)@4; Carbamidomethyl(C)@7		0.00248032	1473.69	737.851	1473.69	737.85	2	19	1.1.1.2231.7	29.4392	30235	29.5114
81	4	4	23.48	23.48	23.48	gi|89039015; gi|89038315; gi|89027474; gi|89026311; gi|89025350; gi|169208906; gi|169171442; gi|169167044; gi|169166765; gi|169166210; gi|15011936; gi|148225456	PREDICTED: hypothetical protein isoform 1 [Homo sapiens]; PREDICTED: hypothetical protein isoform 1 [Homo sapiens]; PREDICTED: similar to ribosomal protein S26 isoform 2 [Homo sapiens]; PREDICTED: similar to ribosomal protein S26 isoform 2 [Homo sapiens]; PREDICTED: similar to ribosomal protein S26 isoform 2 [Homo sapiens]; PREDICTED: similar to ribosomal protein S26 [Homo sapiens]; PREDICTED: si…			0	79.45	LHYCVSCAIHSK	Carbamidomethyl(C)@4; Carbamidomethyl(C)@7		0.00138571	1473.69	369.429	1473.69	369.429	4	10	1.1.1.2238.2	29.7814	9476	29.8248
81	4	4	23.48	23.48	23.48	gi|89039015; gi|89038315; gi|89027474; gi|89026311; gi|89025350; gi|169208906; gi|169171442; gi|169167044; gi|169166765; gi|169166210; gi|15011936; gi|148225456	PREDICTED: hypothetical protein isoform 1 [Homo sapiens]; PREDICTED: hypothetical protein isoform 1 [Homo sapiens]; PREDICTED: similar to ribosomal protein S26 isoform 2 [Homo sapiens]; PREDICTED: similar to ribosomal protein S26 isoform 2 [Homo sapiens]; PREDICTED: similar to ribosomal protein S26 isoform 2 [Homo sapiens]; PREDICTED: similar to ribosomal protein S26 [Homo sapiens]; PREDICTED: si…			0	14.2	LHYCVSCAIHSK	Carbamidomethyl(C)@4; Carbamidomethyl(C)@7		3.02868	1476.71	493.245	1473.69	492.236	3	13	1.1.1.2233.2	29.5268	5444	29.5114
81	4	4	23.48	23.48	23.48	gi|89039015; gi|89038315; gi|89027474; gi|89026311; gi|89025350; gi|169208906; gi|169171442; gi|169167044; gi|169166765; gi|169166210; gi|15011936; gi|148225456	PREDICTED: hypothetical protein isoform 1 [Homo sapiens]; PREDICTED: hypothetical protein isoform 1 [Homo sapiens]; PREDICTED: similar to ribosomal protein S26 isoform 2 [Homo sapiens]; PREDICTED: similar to ribosomal protein S26 isoform 2 [Homo sapiens]; PREDICTED: similar to ribosomal protein S26 isoform 2 [Homo sapiens]; PREDICTED: similar to ribosomal protein S26 [Homo sapiens]; PREDICTED: si…			0	9.922	LHYCVSCAIHSK	Delta:H(2)C(2)(H)@2; Carbamidomethyl(C)@4; Carbamidomethyl(C)@7		0.00104011	1499.7	750.859	1499.7	750.858	2	14	1.1.1.2417.13	39.2011	15858	39.2095
82	4	4	24.6	24.6	24.6	gi|4759160	small nuclear ribonucleoprotein polypeptide D3 [Homo sapiens]			2	99	VAQLEQVYIR			-0.00219287	1217.67	609.845	1217.68	609.846	2	17	1.1.1.2543.3	45.7181	19914	46.0581
82	4	4	24.6	24.6	24.6	gi|4759160	small nuclear ribonucleoprotein polypeptide D3 [Homo sapiens]			2	99	VLHEAEGHIVTCETNTGEVYR	Carbamidomethyl(C)@12		0.00944958	2413.14	1207.58	2413.13	1207.57	2	24	1.1.1.2397.26	38.1498	26669	38.1011
82	4	4	24.6	24.6	24.6	gi|4759160	small nuclear ribonucleoprotein polypeptide D3 [Homo sapiens]			0	99	VAQLEQVYIR			-0.00182667	1217.68	609.845	1217.68	609.846	2	17	1.1.1.2546.6	45.8765	22320	46.0581
82	4	4	24.6	24.6	24.6	gi|4759160	small nuclear ribonucleoprotein polypeptide D3 [Homo sapiens]			0	40.28	VLHEAEGHIVTCETNTGEVYR	Carbamidomethyl(C)@12		3.01101	2416.14	806.389	2413.13	805.385	3	13	1.1.1.2394.24	37.9856	60495	38.0473
83	4	4	23.53	23.53	23.53	gi|4506647; gi|169205206; gi|169204607; gi|169204265	ribosomal protein L39 [Homo sapiens]; PREDICTED: similar to mCG146274 [Homo sapiens]; PREDICTED: similar to mCG146274 [Homo sapiens]; PREDICTED: similar to mCG146274 [Homo sapiens]			2	99	QKQNRPIPQWIR	Gln->pyro-Glu@N-term	missed K-Q@2	-0.00142751	1545.85	773.933	1545.85	773.934	2	14	1.1.1.2476.21	42.2887	18908	42.2494
83	4	4	23.53	23.53	23.53	gi|4506647; gi|169205206; gi|169204607; gi|169204265	ribosomal protein L39 [Homo sapiens]; PREDICTED: similar to mCG146274 [Homo sapiens]; PREDICTED: similar to mCG146274 [Homo sapiens]; PREDICTED: similar to mCG146274 [Homo sapiens]			2	99	QNRPIPQWIR	Gln->pyro-Glu@N-term		-0.00249597	1289.7	645.856	1289.7	645.857	2	15	1.1.1.2725.9	53.1425	25561	53.2282
83	4	4	23.53	23.53	23.53	gi|4506647; gi|169205206; gi|169204607; gi|169204265	ribosomal protein L39 [Homo sapiens]; PREDICTED: similar to mCG146274 [Homo sapiens]; PREDICTED: similar to mCG146274 [Homo sapiens]; PREDICTED: similar to mCG146274 [Homo sapiens]			0	45.55	QKQNRPIPQWIR	Gln->pyro-Glu@N-term; Deamidated(Q)@9	missed K-Q@2	0.0167671	1546.85	516.625	1546.84	516.62	3	12	1.1.1.2475.3	42.2061	2553	42.2494
83	4	4	23.53	23.53	23.53	gi|4506647; gi|169205206; gi|169204607; gi|169204265	ribosomal protein L39 [Homo sapiens]; PREDICTED: similar to mCG146274 [Homo sapiens]; PREDICTED: similar to mCG146274 [Homo sapiens]; PREDICTED: similar to mCG146274 [Homo sapiens]			0	0.9405	QKQNRPIPQWIR		missed K-Q@2	-0.000313933	1562.88	521.967	1562.88	521.967	3	8	1.1.1.2400.9	38.2828	44026	38.1548
83	4	4	23.53	23.53	23.53	gi|4506647; gi|169205206; gi|169204607; gi|169204265	ribosomal protein L39 [Homo sapiens]; PREDICTED: similar to mCG146274 [Homo sapiens]; PREDICTED: similar to mCG146274 [Homo sapiens]; PREDICTED: similar to mCG146274 [Homo sapiens]			0	0.02246	QKQNRPIPQWIR		missed K-Q@2	-0.000313933	1562.88	521.967	1562.88	521.967	3	6	1.1.1.2397.9	38.1214	44026	38.1548
83	4	4	23.53	23.53	23.53	gi|4506647; gi|169205206; gi|169204607; gi|169204265	ribosomal protein L39 [Homo sapiens]; PREDICTED: similar to mCG146274 [Homo sapiens]; PREDICTED: similar to mCG146274 [Homo sapiens]; PREDICTED: similar to mCG146274 [Homo sapiens]			0	0.001312	QKQNRPIPQWIR		missed K-Q@2	-0.00735219	1562.87	782.443	1562.88	782.447	2	3	1.1.1.2395.19	38.0306	18936	38.1548
83	4	4	23.53	23.53	23.53	gi|4506647; gi|169205206; gi|169204607; gi|169204265	ribosomal protein L39 [Homo sapiens]; PREDICTED: similar to mCG146274 [Homo sapiens]; PREDICTED: similar to mCG146274 [Homo sapiens]; PREDICTED: similar to mCG146274 [Homo sapiens]			0	99	QNRPIPQWIR			-0.00777781	1306.72	654.366	1306.73	654.37	2	14	1.1.1.2469.3	41.9058	38094	42.0403
83	4	4	23.53	23.53	23.53	gi|4506647; gi|169205206; gi|169204607; gi|169204265	ribosomal protein L39 [Homo sapiens]; PREDICTED: similar to mCG146274 [Homo sapiens]; PREDICTED: similar to mCG146274 [Homo sapiens]; PREDICTED: similar to mCG146274 [Homo sapiens]			0	99	QNRPIPQWIR			-0.00777781	1306.72	654.366	1306.73	654.37	2	14	1.1.1.2472.8	42.0574	38094	42.0403
83	4	4	23.53	23.53	23.53	gi|4506647; gi|169205206; gi|169204607; gi|169204265	ribosomal protein L39 [Homo sapiens]; PREDICTED: similar to mCG146274 [Homo sapiens]; PREDICTED: similar to mCG146274 [Homo sapiens]; PREDICTED: similar to mCG146274 [Homo sapiens]			0	98.59	QNRPIPQWIR			-0.00369641	1306.72	436.581	1306.73	436.583	3	13	1.1.1.2468.2	41.8422	30276	42.0403
83	4	4	23.53	23.53	23.53	gi|4506647; gi|169205206; gi|169204607; gi|169204265	ribosomal protein L39 [Homo sapiens]; PREDICTED: similar to mCG146274 [Homo sapiens]; PREDICTED: similar to mCG146274 [Homo sapiens]; PREDICTED: similar to mCG146274 [Homo sapiens]			0	95.3	QNRPIPQWIR			-0.00644294	1306.72	436.58	1306.73	436.583	3	12	1.1.1.2473.3	42.1014	36683	42.0925
84	3.52	3.52	12.78	8.271	8.271	gi|4503659	ubiquitin-like protein fubi and ribosomal protein S30 precursor [Homo sapiens]			1.79588	99	FVNVVPTFGK			7.61929e-05	1106.61	554.313	1106.61	554.313	2	14	1.1.1.2817.4	57.5258	12817	57.5676
84	3.52	3.52	12.78	8.271	8.271	gi|4503659	ubiquitin-like protein fubi and ribosomal protein S30 precursor [Homo sapiens]			1.72125	99	FVNVVPTFGKK		missed K-K@10	5.38678e-05	1234.71	618.361	1234.71	618.361	2	14	1.1.1.2574.4	47.2775	23704	47.1579
84	3.52	3.52	12.78	8.271	8.271	gi|4503659	ubiquitin-like protein fubi and ribosomal protein S30 precursor [Homo sapiens]			0.000434512	0.4903	RFVNVVPTFGK		missed R-F@1	0.00523183	1262.72	632.367	1262.71	632.364	2	8	1.1.1.2603.5	48.8066	7847	48.7843
84	3.52	3.52	12.78	8.271	8.271	gi|4503659	ubiquitin-like protein fubi and ribosomal protein S30 precursor [Homo sapiens]			0	97.78	FVNVVPTFGKK	Deamidated(N)@3	missed K-K@10	0.0163819	1235.71	618.861	1235.69	618.853	2	13	1.1.1.2570.4	47.074	2124	47.0537
84	3.52	3.52	12.78	8.271	8.271	gi|4503659	ubiquitin-like protein fubi and ribosomal protein S30 precursor [Homo sapiens]			0	94.43	FVNVVPTFGKK	Deamidated(N)@3	missed K-K@10	0.018203	1235.71	412.911	1235.69	412.904	3	13	1.1.1.2573.2	47.2288	2438	47.21
84	3.52	3.52	12.78	8.271	8.271	gi|4503659	ubiquitin-like protein fubi and ribosomal protein S30 precursor [Homo sapiens]			0	92.69	FVNVVPTFGKK		missed K-K@10	-0.000190267	1234.71	618.361	1234.71	618.361	2	11	1.1.1.2567.3	46.9063	26482	47.0537
84	3.52	3.52	12.78	8.271	8.271	gi|4503659	ubiquitin-like protein fubi and ribosomal protein S30 precursor [Homo sapiens]			0	5.941e-15	MQYNRRFVNVVPTFGKK	Phospho(T)@13; Acetyl(K)@16	missed R-R@5; missed R-F@6; missed K-K@16	0.0136895	2205.11	736.042	2205.09	736.038	3	6	1.1.1.2737.5	53.7758	11182	53.6983
84	3.52	3.52	12.78	8.271	8.271	gi|4503659	ubiquitin-like protein fubi and ribosomal protein S30 precursor [Homo sapiens]			0	1.808e-18	MQYNRRFVNVVPTFGKK	Phospho(T)@13; Acetyl(K)@16	missed R-R@5; missed R-F@6; missed K-K@16	0.0136895	2205.11	736.042	2205.09	736.038	3	6	1.1.1.2731.7	53.4847	10456	53.4375
85	3.32	3.32	10.59	3.05	3.05	gi|55956899	keratin 9 [Homo sapiens]			2	99	TLLDIDNTR			-0.00479637	1059.55	530.783	1059.56	530.785	2	13	1.1.1.2513.3	44.1431	10416	44.1798
85	3.32	3.32	10.59	3.05	3.05	gi|55956899	keratin 9 [Homo sapiens]			1.31876	99	IKFEMEQNLR	Oxidation(M)@5	missed K-F@2	-0.000234443	1322.66	441.896	1322.67	441.896	3	13	1.1.1.2293.2	32.6621	19354	32.6005
85	3.32	3.32	10.59	3.05	3.05	gi|55956899	keratin 9 [Homo sapiens]			0.00174066	2.828	VQALEEANNDLENK			-0.00501868	1585.75	793.884	1585.76	793.886	2	9	1.1.1.2419.6	39.2824	5270	39.2618
85	3.32	3.32	10.59	3.05	3.05	gi|55956899	keratin 9 [Homo sapiens]			0	0.003757	DLTKTLNDMR		missed K-T@4	-0.00582819	1205.6	603.808	1205.61	603.811	2	4	1.1.1.2426.4	39.6438	17935	39.7856
85	3.32	3.32	10.59	3.05	3.05	gi|55956899	keratin 9 [Homo sapiens]			0	0.5296	LASYLDK			-0.00111621	808.432	405.223	808.433	405.224	2	5	1.1.1.2223.2	28.996	7103	29.0411
[truncated: 420 more rows]

## Sheet: SRPK1 wt GluC AspN peptide
N	Unused	Total	%Cov	%Cov(50)	%Cov(95)	Accessions	Names	Used	Annotation	Contrib	Conf	Sequence	Modifications	Cleavages	dMass	Prec MW	Prec m/z	Theor MW	Theor m/z	Theor z	Sc	Spectrum	Time	PrecursorSignal	PrecursorElution
[truncated: 385 more rows]

[truncated: 2 more sheets: SRPK1 mut tryp peptide, SRPK1 mut GluC AspN peptide]
